# Supplementary material for: Intraspecific diploidization of a halophyte root fungus drives heterosis
Source: Nat Commun. 2024 Jul 12;15:5872. doi: 10.1038/s41467-024-49468-7 (PMC11245560; doi:10.1038/s41467-024-49468-7)
Supplement: Supplementary file 4 — Supplementary Data 1 [file 41467_2024_49468_MOESM4_ESM.xlsx]

## Sheet: Sheet1
Supplementary Data 1 The expression of the NDE-TUR-enriched gene from JP19 related to membrane phospholipid biosynthesis was compared with that of its parents under 0.3 M NaCl
Gene ID	JP19 FPKM (Mean)	R22 FPKM (Mean)	JP11 FPKM (Mean)
JP_11A_05297	2610.6	771.589	973.95
JP_11A_12165	1021.2	228.168	194.54
JP_11A_04103	692.576	384.117	209.504
JP_11A_13480	602.014	214.936	360.177
JP_11A_01621	586.118	320.646	329.055
JP_11A_05292	543.43	245.779	258.56
JP_11A_04757	491.53	231.033	166.015
JP_11A_08425	418.643	73.2545	69.1638
JP_11A_07236	416.726	96.4707	137.19
JP_11A_10023	373.415	140.749	225.169
JP_11A_06608	336.077	199.792	118.687
JP_11A_04725	300.568	92.688	158.541
JP_11A_11508	274.655	58.3802	70.4453
JP_11A_06647	269.002	150.359	148.56
JP_11A_10854	253.278	145.996	163.438
JP_11A_10987	219.324	96.4482	115.273
JP_11A_04167	214.223	112.587	137.439
JP_11A_09069	212.088	42.0733	85.9524
JP_11A_00073	207.415	95.6734	67.5064
JP_11A_12642	203.577	87.4788	81.2429
JP_11A_05911	186.794	113.147	88.84
JP_11A_01539	184.647	66.5077	47.0783
JP_11A_02571	183.025	111.418	122.583
JP_11A_04433	180.424	55.207	95.6226
JP_11A_02561	159.98	47.2246	83.8716
JP_11A_11137	152.437	72.4283	85.5818
JP_11A_07928	150.616	58.6026	79.0662
JP_11A_10952	147.501	94.7334	71.5418
JP_11A_01439	133.57	56.2972	82.7756
JP_11A_09080	131.757	83.8545	68.8591
JP_11A_09162	126.326	40.6833	65.4147
JP_11A_10606	120.7	32.4483	58.8681
JP_11A_14356	117.871	45.5198	69.1859
JP_11A_12224	105.816	71.03	58.9074
JP_11A_03384	102.457	46.8206	55.0118
JP_11A_07345	102.017	44.9085	50.232
JP_11A_10775	99.5633	45.2566	37.8536
JP_11A_11215	97.6034	46.3761	52.4946
JP_11A_02229	96.1235	50.0791	56.5002
JP_11A_10793	92.2982	34.7087	37.3365
JP_11A_07734	84.8569	23.2642	47.3858
JP_11A_12727	84.1223	43.1757	33.6021
JP_11A_01902	83.2128	31.2576	50.075
JP_11A_07682	81.9567	44.8297	46.6899
JP_11A_07417	78.3417	32.48	47.415
JP_11A_12720	73.0022	30.7333	31.2011
JP_11A_14730	65.8641	28.0907	40.6494
JP_11A_03560	64.7322	29.4761	36.1563
JP_11A_02318	62.0628	29.3288	39.8694
JP_11A_04195	50.1175	32.9296	32.1597
JP_11A_00168	49.8196	22.7655	23.8037
JP_11A_05782	48.7146	26.6302	33.5495
JP_11A_11750	48.279	27.3112	31.5113
JP_11A_02114	34.8949	16.2111	20.5892
JP_11A_10548	31.5555	9.62495	8.3328
JP_11A_09938	29.1841	9.63764	16.3973
JP_11A_10699	15.9737	3.11767	4.48959
JP_11A_10633	14.2439	7.25911	8.78745
JP_11A_10534	13.6375	7.27383	4.47055
JP_11A_15607	11.3312	4.27075	6.96452
JP_11A_13892	9.32059	3.12134	2.8617
JP_11A_11483	0.303356	0	0.0431547
