# Supplementary material for: Intraspecific diploidization of a halophyte root fungus drives heterosis
Source: Nat Commun. 2024 Jul 12;15:5872. doi: 10.1038/s41467-024-49468-7 (PMC11245560; doi:10.1038/s41467-024-49468-7)
Supplement: Supplementary file 5 — Supplementary Data 2 [file 41467_2024_49468_MOESM5_ESM.xlsx]

## Sheet: Sheet1
Supplementary Data 2 Summary of 47 isolates of L. rhizohalophila used in this work
Isolate No.	Ploidy	Group	Isolation source	Sampling site
JP44	Haploid	Group 1	Suaeda salsa root	Dongying City, Shandong Province, China
JP-R-C	Haploid	Group 1	Suaeda salsa root	Dongying City, Shandong Province, China
R21-2-1	Haploid	Group 1	Suaeda salsa root	Dongying City, Shandong Province, China
R21-2-2	Haploid	Group 1	Suaeda salsa root	Dongying City, Shandong Province, China
JP-R-17	Haploid	Group 1	Suaeda salsa root	Dongying City, Shandong Province, China
JP-R-15	Haploid	Group 1	Suaeda salsa root	Dongying City, Shandong Province, China
JP-R-8	Haploid	Group 1	Suaeda salsa root	Dongying City, Shandong Province, China
R17-1	Haploid	Group 1	Suaeda salsa root	Dongying City, Shandong Province, China
R17-2	Haploid	Group 1	Suaeda salsa root	Dongying City, Shandong Province, China
R17-3	Haploid	Group 1	Suaeda salsa root	Dongying City, Shandong Province, China
JP-R-9	Haploid	Group 1	Suaeda salsa root	Dongying City, Shandong Province, China
JP-R-31	Haploid	Group 1	Suaeda salsa root	Dongying City, Shandong Province, China
JP-R-31-1	Haploid	Group 1	Suaeda salsa root	Dongying City, Shandong Province, China
JP-R-5	Haploid	Group 1	Suaeda salsa root	Dongying City, Shandong Province, China
JP-R-16	Haploid	Group 1	Suaeda salsa root	Dongying City, Shandong Province, China
JP-R-10	Haploid	Group 1	Suaeda salsa root	Dongying City, Shandong Province, China
JP-R-22	Haploid	Group 1	Suaeda salsa root	Dongying City, Shandong Province, China
JP-R-24-1	Haploid	Group 1	Suaeda salsa root	Dongying City, Shandong Province, China
JP-R-24-2	Haploid	Group 1	Suaeda salsa root	Dongying City, Shandong Province, China
JP_R2018DY_12A	Haploid	Group 1	Suaeda salsa root	Dongying City, Shandong Province, China
JP_R2018DY_13A	Haploid	Group 1	Suaeda salsa root	Dongying City, Shandong Province, China
JP_R2018DY_19A	Haploid	Group 1	Suaeda salsa root	Dongying City, Shandong Province, China
R23-2	Haploid	Group 2	Suaeda salsa root	Dongying City, Shandong Province, China
R23-4	Haploid	Group 2	Suaeda salsa root	Dongying City, Shandong Province, China
R21-2	Haploid	Group 2	Suaeda salsa root	Dongying City, Shandong Province, China
R21-1	Haploid	Group 2	Suaeda salsa root	Dongying City, Shandong Province, China
JP-R-33	Haploid	Group 2	Suaeda salsa root	Dongying City, Shandong Province, China
JP-R-1	Haploid	Group 2	Suaeda salsa root	Dongying City, Shandong Province, China
R22	Haploid	Group 2	Suaeda salsa root	Dongying City, Shandong Province, China
R22-2	Haploid	Group 2	Suaeda salsa root	Dongying City, Shandong Province, China
JP_R2018DY_3A	Haploid	Group 2	Suaeda salsa root	Dongying City, Shandong Province, China
JP_R2018DY_2A	Haploid	Group 3	Suaeda salsa root	Dongying City, Shandong Province, China
JP_R2018DY_5A	Haploid	Group 3	Suaeda salsa root	Dongying City, Shandong Province, China
JP_R2018DY_6A	Haploid	Group 3	Suaeda salsa root	Dongying City, Shandong Province, China
JP_R2018DY_7A	Haploid	Group 3	Suaeda salsa root	Dongying City, Shandong Province, China
JP_R2018DY_9A	Haploid	Group 3	Suaeda salsa root	Dongying City, Shandong Province, China
JP11	Haploid	Group 3	Suaeda salsa root	Dongying City, Shandong Province, China
JP_R2018DY_16A	Haploid	Group 3	Suaeda salsa root	Dongying City, Shandong Province, China
JP_R2018DY_17A	Haploid	Group 3	Suaeda salsa root	Dongying City, Shandong Province, China
JP_R2018DY_20A	Haploid	Group 3	Suaeda salsa root	Dongying City, Shandong Province, China
JP_R2018DY_21A	Haploid	Group 3	Suaeda salsa root	Dongying City, Shandong Province, China
JP19	Diploid	Group 4	Suaeda salsa root	Dongying City, Shandong Province, China
JP-R-32	Diploid	Group 4	Suaeda salsa root	Dongying City, Shandong Province, China
JP_R2018DY_1A	Diploid	Group 5	Suaeda salsa root	Dongying City, Shandong Province, China
JP8	Diploid	Group 5	Suaeda salsa root	Dongying City, Shandong Province, China
JP_R2018DY_10A	Diploid	Group 5	Suaeda salsa root	Dongying City, Shandong Province, China
JP_R2018DY_18A	Diploid	Group 5	Suaeda salsa root	Dongying City, Shandong Province, China
