# Supplementary material for: Intraspecific diploidization of a halophyte root fungus drives heterosis
Source: Nat Commun. 2024 Jul 12;15:5872. doi: 10.1038/s41467-024-49468-7 (PMC11245560; doi:10.1038/s41467-024-49468-7)
Supplement: Supplementary file 7 — Source Data [file 41467_2024_49468_MOESM7_ESM.zip]

Archive with 13 entries (12 files):
- Source Data/
- Source Data/Source data of Fig. 1E. Heterozygosity measurements of Groups 4 and 5.xls
- Source Data/Source data of Fig. 2C. Fluorescence channel value and predicted genome size of five isolates and two internal references.xlsx
- Source Data/Source data of Fig. 2E. The nuclear size, protoplast size, as well as the length and width of hyphal cells of five isolates.xlsx
- Source Data/Source data of Fig. 3G. Proportion of TEs of seven haplotype genomes at the chromosome level.xlsx
- Source Data/Source data of Fig. 5. Growth vigor of JP19 when exposed to a wide range of abiotic stressors (NaCl, pH and low abiotic stress conditions)..xlsx
- Source Data/Source data of Fig. 6C, Fig. S7 and S8. Additive and nonadditive gene expression and regulatory patterns of JP19 and JP8.xlsx
- Source Data/Source data of Fig. 7B. Gene expression of five isolates under four growth conditions.xlsx
- Source Data/Source data of Fig. 7D. Lipid droplets area of mycelium of five isolates.xlsx
- Source Data/Source data of Fig. 7E. Malondialdehyde content of five isolates.xlsx
- Source Data/Source data of Fig. S10. Growth behavior of six diploids when exposed to a wide range of abiotic stresses..xls
- Source Data/Source data of Fig. S5. Growth behavior of five isolates when exposed to a wide range of high abiotic stress conditions.xlsx
- Source Data/Source data of Fig. S6. Growth behavior of JP19 and all members of its haploid parent groups when exposed to a wide range of abiotic stresses..xlsx
