# Supplementary material for: Intraspecific diploidization of a halophyte root fungus drives heterosis
Source: Nat Commun. 2024 Jul 12;15:5872. doi: 10.1038/s41467-024-49468-7 (PMC11245560; doi:10.1038/s41467-024-49468-7)
Supplement: Supplementary file 7 — Source Data [file 41467_2024_49468_MOESM7_ESM.zip › Source Data/Source data of Fig. 1E. Heterozygosity measurements of Groups 4 and 5.xls]

Heterozygosity measurements of Group 4 (JP19 and JP32) and 5 (JP_R2018DY_1A, JP8, JP_R2018DY_10A, and JP_R2018DY_18A)
Chr	Bin_num	JP_R2018DY_1A	JP8	JP_R2018DY_10A	JP_R2018DY_18A	JP19	JP32
Contig0	1	1.81	1.85	1.84	1.91	3.08	3.08
Contig0	2	1.95	1.97	2.02	2.07	2.97	2.99
Contig0	3	1.66	1.68	1.65	1.69	1.8	1.78
Contig0	4	1.57	1.56	1.57	1.58	1.72	1.73
Contig0	5	1.45	1.47	1.48	1.49	1.61	1.61
Contig0	6	2.38	2.41	2.36	2.42	3.1	2.99
Contig0	7	2.09	2.18	2.2	2.21	4.53	4.49
Contig0	8	2.23	2.14	2.16	2.24	3.19	3.14
Contig0	9	1.44	1.45	1.41	1.38	1.49	1.4
Contig0	10	1.59	1.66	1.59	1.52	1.72	1.64
Contig0	11	0.63	0.61	0.58	0.62	0.75	0.69
Contig0	12	2.62	2.6	2.68	2.56	3.02	3.03
Contig0	13	1.02	1.01	0.96	0.98	0.9	0.84
Contig0	14	3.61	3.7	3.67	3.75	3.55	3.52
Contig0	15	4.9	4.89	4.89	4.92	5.55	5.51
Contig0	16	1.84	1.85	1.93	1.87	2.49	2.38
Contig0	17	1.55	1.52	1.55	1.52	1.57	1.5
Contig0	18	0.74	0.76	0.76	0.81	0.56	0.54
Contig0	19	1.23	1.31	1.28	1.27	1.08	1.05
Contig0	20	3.05	3.11	3.06	3.17	8.81	8.62
Contig0	21	1.64	1.67	1.61	1.65	2.01	1.95
Contig0	22	2.15	2.14	2.14	2.18	2.18	2.22
Contig0	23	2.51	2.6	2.55	2.69	4.64	4.59
Contig0	24	1.95	2.04	2.05	2.07	4.64	4.5
Contig0	25	1.06	1.08	1.07	1.26	4	4
Contig0	26	2.18	2.21	2.27	2.35	3.92	3.79
Contig0	27	1.21	1.23	1.23	1.38	4.96	4.94
Contig0	28	2.48	2.47	2.43	2.63	8.13	7.93
Contig0	29	1.29	1.34	1.26	1.5	2.83	2.61
Contig0	30	1.36	1.36	1.35	1.41	2.24	2.23
Contig0	31	2.09	2.11	2.05	2.11	2.57	2.6
Contig0	32	1.87	1.86	1.98	1.99	3.71	3.73
Contig0	33	1.11	1.15	1.12	1.16	1.26	1.21
Contig1	1	5.99	5.89	5.93	6.08	7.3	7.18
Contig1	2	2.86	2.91	2.89	3.04	6.29	6.41
Contig1	3	2.23	2.27	2.26	2.42	5.23	5.31
Contig1	4	1.45	1.46	1.49	1.5	1.7	1.72
Contig1	5	1.77	1.75	1.76	1.76	1.69	1.69
Contig1	6	1.89	1.83	1.81	1.87	2.79	2.75
Contig1	7	2.02	1.98	2.01	2.09	3.47	3.28
Contig1	8	1.28	1.29	1.31	1.31	1.43	1.44
Contig1	9	1.35	1.32	1.34	1.4	2.42	2.4
Contig1	10	2.43	2.41	2.47	2.55	3.95	3.74
Contig1	11	1.32	1.32	1.33	1.33	1.31	1.31
Contig1	12	1.43	1.38	1.37	1.44	4.04	3.99
Contig1	13	1.51	1.43	1.63	1.69	5.41	5.21
Contig1	14	1.06	1.17	1.14	1.28	3.19	3.17
Contig1	15	1.46	1.47	1.49	1.64	5.1	4.87
Contig1	16	0.72	0.71	0.71	0.77	0.91	0.86
Contig1	17	0.74	0.73	0.73	0.74	0.77	0.77
Contig1	18	1.58	1.58	1.59	1.7	2.54	2.54
Contig1	19	1.75	1.76	1.73	1.85	2.93	2.88
Contig1	20	1.53	1.52	1.54	1.55	2.08	2.08
Contig1	21	2.87	3	3.03	3.16	7.82	7.82
Contig1	22	1.31	1.44	1.27	1.43	3.41	3.39
Contig10	1	1.87	1.98	1.92	2.08	2.04	2.1
Contig10	2	2.8	2.86	2.79	2.96	3.6	3.63
Contig10	3	2.39	2.42	2.46	2.46	5.12	5.14
Contig10	4	1.4	1.41	1.4	1.49	3.32	3.28
Contig10	5	1.38	1.37	1.37	1.38	1.31	1.3
Contig10	6	1.46	1.47	1.48	1.52	2.18	2.15
Contig10	7	1.42	1.43	1.37	1.43	2.29	2.22
Contig10	8	1.54	1.54	1.53	1.62	2.09	2.08
Contig10	9	1.96	1.99	1.95	2.15	3.44	3.27
Contig10	10	1.82	1.77	1.76	1.88	6.79	6.67
Contig10	11	1.4	1.33	1.38	1.59	3.96	3.83
Contig10	12	2.41	2.42	2.45	2.53	4.83	4.71
Contig10	13	1.72	1.77	1.78	1.83	4.85	4.8
Contig10	14	2.05	2.13	2.08	2.22	3.55	3.5
Contig10	15	1.17	1.12	1.19	1.21	1.63	1.54
Contig10	16	1.82	1.82	1.88	1.96	3.92	3.75
Contig10	17	1.42	1.38	1.49	1.52	5.51	5.29
Contig10	18	1.02	1.04	1.03	1.18	4.18	3.91
Contig10	19	2.11	2.1	2.07	2.28	7.13	6.89
Contig10	20	1.57	1.64	1.62	1.71	4.28	4.21
Contig10	21	2.5	2.62	2.59	2.65	4.89	4.75
Contig10	22	2.21	2.09	2.22	2.37	4.17	4.04
Contig10	23	1.74	1.85	1.81	1.83	2.67	2.63
Contig10	24	2.16	2.17	2.18	2.33	3.44	3.39
Contig10	25	1.88	1.9	1.91	2.01	4.15	4.05
Contig10	26	3.21	3.19	3.21	3.15	3.59	3.47
Contig10	27	2.74	2.66	2.57	2.7	3.29	3.23
Contig10	28	2.33	2.41	2.28	2.4	2.98	2.86
Contig10	29	0.71	0.66	0.7	0.69	1.42	1.31
Contig10	30	2.82	2.79	2.87	2.83	5.05	5.09
Contig10	31	2.38	2.43	2.41	2.46	4.5	4.25
Contig10	32	4.04	3.97	4	4	4.61	4.8
Contig10	33	2.21	2.23	2.29	2.41	7.59	7.31
Contig10	34	2.44	2.36	2.3	2.63	4.09	4.06
Contig11	1	1.37	1.36	1.29	1.35	1.1	1.05
Contig11	2	0.02	0.02	0.02	0.02	0.09	0.09
Contig12	1	2.05	2.03	2.04	2.07	2.15	2.17
Contig12	2	2.26	2.3	2.28	2.33	2.4	2.4
Contig12	3	2.19	2.25	2.19	2.24	3.01	2.73
Contig13	1	0.12	0.11	0.1	0.11	0.15	0.15
Contig14	1	1.14	1.21	1.22	1.15	1.23	1.2
Contig14	2	1.92	1.92	1.99	2.04	2.69	2.57
Contig14	3	1.55	1.56	1.59	1.58	1.86	1.82
Contig14	4	1.81	1.83	1.82	1.99	5.36	5.09
Contig14	5	1.39	1.35	1.39	1.5	4.29	4.19
Contig14	6	1.88	1.9	1.88	2.04	4.68	4.59
Contig14	7	1.34	1.34	1.37	1.4	2.51	2.49
Contig14	8	3.04	3.21	3.05	3.21	7.5	7.47
Contig14	9	1.71	1.72	1.69	1.85	2.29	2.1
Contig14	10	1.56	1.52	1.56	1.73	4.5	4.46
Contig14	11	1.36	1.33	1.36	1.38	1.66	1.65
Contig14	12	1.89	1.82	1.84	1.86	2.17	2.1
Contig14	13	1.42	1.4	1.4	1.49	2.31	2.24
Contig14	14	2.72	2.7	2.67	2.81	4.68	4.51
Contig14	15	1.62	1.65	1.65	1.76	3.29	3.35
Contig14	16	1.82	1.92	1.86	2	5.66	5.46
Contig14	17	2.06	2.05	2.05	2.1	3.32	3.26
Contig14	18	1.62	1.6	1.61	1.65	2.94	2.94
Contig14	19	2.19	2.17	2.17	2.26	3.94	3.91
Contig14	20	1.9	1.89	2.04	2.18	5.79	5.83
Contig14	21	1.44	1.43	1.44	1.43	1.7	1.67
Contig14	22	1.66	1.7	1.72	1.86	5.07	4.98
Contig14	23	1.84	1.81	1.84	1.86	2.28	2.28
Contig14	24	3.1	3.18	3.19	3.22	4.08	4.15
Contig14	25	0	0	0	0	0	0
Contig15	1	3.16	3.17	3.12	3.27	5.26	5.21
Contig15	2	1.22	1.27	1.21	1.27	1.23	1.27
Contig15	3	1.75	1.76	1.75	1.78	1.9	1.93
Contig15	4	1.56	1.57	1.56	1.58	1.52	1.5
Contig15	5	2.09	2.07	2.1	2.14	3.78	3.73
Contig15	6	2.2	2.23	2.3	2.27	4.88	4.87
Contig15	7	1.45	1.45	1.45	1.46	1.45	1.45
Contig15	8	1.36	1.35	1.34	1.36	1.36	1.33
Contig15	9	1.98	2	2.02	1.99	2.15	2.15
Contig15	10	1.39	1.34	1.39	1.45	2.67	2.66
Contig15	11	2.5	2.43	2.4	2.5	2.93	2.89
Contig15	12	2.03	2.05	2	2.1	4.14	4.06
Contig15	13	2.52	2.61	2.57	2.7	4.23	4.19
Contig15	14	1.34	1.35	1.34	1.4	1.75	1.75
Contig15	15	1.51	1.49	1.56	1.55	3.25	3.19
Contig15	16	2.9	2.95	2.89	2.96	4.38	4.34
Contig15	17	2.01	2.07	1.99	2.21	4.96	4.7
Contig15	18	3.22	3.29	3.28	3.44	3.91	3.92
Contig15	19	1.42	1.4	1.39	1.46	1.98	1.98
Contig15	20	1.56	1.67	1.58	1.75	3.81	3.72
Contig15	21	1.89	1.92	1.91	1.98	3.53	3.5
Contig15	22	1.26	1.27	1.36	1.42	4.86	4.76
Contig15	23	1.16	1.16	1.17	1.35	5.38	5.26
Contig15	24	1.23	1.29	1.29	1.4	4.99	4.98
Contig15	25	1.47	1.53	1.56	1.55	2.21	2.16
Contig15	26	1.37	1.39	1.37	1.43	2.01	2.02
Contig15	27	1.43	1.46	1.46	1.65	3.91	3.76
Contig15	28	1.78	1.75	1.78	1.82	4.39	4.18
Contig15	29	1.74	1.8	1.79	1.98	4.66	4.58
Contig15	30	1.43	1.48	1.51	1.57	4.07	4.02
Contig15	31	1.78	1.77	1.84	1.84	4.18	4.03
Contig15	32	1.49	1.49	1.48	1.5	1.44	1.44
Contig15	33	1.63	1.62	1.62	1.62	1.78	1.74
Contig15	34	2.12	2.1	2.17	2.22	3.57	3.57
Contig15	35	2.91	2.92	2.82	2.99	3.73	3.79
Contig15	36	1.72	1.71	1.72	1.76	3.49	3.46
Contig15	37	2.74	2.78	2.88	3.09	6.63	6.73
Contig15	38	1.38	1.38	1.37	1.38	1.38	1.37
Contig15	39	1.84	1.81	1.79	1.87	2.52	2.55
Contig15	40	1.5	1.53	1.52	1.51	1.65	1.65
Contig15	41	1.79	1.87	1.91	1.88	3.73	3.87
Contig15	42	0.62	0.64	0.71	0.82	6.47	6.19
Contig15	43	0.97	0.98	1.02	1.05	3.29	3.14
Contig15	44	2.26	2.25	2.25	2.26	4.05	3.94
Contig15	45	1.7	1.8	1.8	1.82	3	2.94
Contig15	46	0.74	0.73	0.73	0.82	1.74	1.81
Contig16	1	2.42	2.3	2.37	2.54	6.5	6.38
Contig16	2	2.67	2.66	2.62	2.7	2.98	2.96
Contig16	3	1.65	1.62	1.66	1.71	2.59	2.45
Contig16	4	0.77	0.77	0.78	0.84	2.48	2.44
Contig17	1	1.86	1.85	1.83	1.93	2.42	2.45
Contig17	2	1.71	1.7	1.7	1.73	1.96	1.87
Contig17	3	2.48	2.53	2.54	2.53	3.9	3.81
Contig17	4	1.67	1.65	1.71	1.7	1.73	1.71
Contig17	5	1.39	1.41	1.44	1.51	4	3.85
Contig17	6	1.95	2.03	2.06	2.16	5.45	5.33
Contig17	7	1.36	1.38	1.5	1.53	4.5	4.33
Contig17	8	0.85	0.87	0.86	0.92	1.21	1.18
Contig17	9	0.97	0.96	0.97	0.98	1.02	1.01
Contig17	10	1.21	1.2	1.22	1.27	2.91	2.79
Contig17	11	3.67	3.88	3.68	4.05	7.99	7.87
Contig17	12	2.48	2.56	2.44	2.54	4.59	4.55
Contig17	13	1.52	1.51	1.47	1.54	2.44	2.39
Contig17	14	1.69	1.74	1.81	1.86	2.5	2.35
Contig17	15	1.22	1.25	1.24	1.23	1.44	1.47
Contig17	16	1.44	1.44	1.45	1.45	1.48	1.49
Contig17	17	1.54	1.59	1.55	1.77	4.79	4.67
Contig17	18	1.47	1.45	1.54	1.64	6.34	6.23
Contig17	19	1.55	1.55	1.54	1.59	1.86	1.9
Contig17	20	2.19	2.17	2.25	2.31	3.19	3.01
Contig17	21	2.44	2.53	2.53	2.54	4.47	4.49
Contig17	22	1.93	1.94	1.93	2	2.9	2.86
Contig17	23	2.75	2.82	2.84	2.9	6.38	6.36
Contig17	24	1.79	1.76	1.85	1.9	5.87	5.75
Contig17	25	1.88	1.92	1.91	1.94	2.58	2.57
Contig17	26	1.66	1.68	1.68	1.72	2.09	2.15
Contig17	27	2.48	2.54	2.5	2.57	2.92	2.88
Contig17	28	2.1	2.1	2.13	2.14	4.18	4.07
Contig17	29	1.68	1.7	1.7	1.72	1.73	1.71
Contig17	30	2.48	2.34	2.45	2.69	6.24	6
Contig17	31	1.96	1.95	1.94	2.05	4.44	4.24
Contig17	32	1.47	1.48	1.51	1.55	4.34	4.19
Contig17	33	1.38	1.36	1.4	1.38	1.62	1.61
Contig17	34	1.45	1.51	1.44	1.53	5.58	5.44
Contig17	35	1.79	1.81	1.8	1.79	1.88	1.86
Contig17	36	1.49	1.52	1.55	1.66	3.94	3.82
Contig17	37	2.04	2.1	2.09	2.1	2.34	2.3
Contig17	38	1.62	1.68	1.69	1.73	3.19	3.17
Contig17	39	2.28	2.3	2.29	2.39	5.29	5.2
Contig17	40	1.27	1.28	1.3	1.32	1.82	1.89
Contig18	1	2.41	2.44	2.42	2.58	4.52	4.28
Contig18	2	2.97	2.99	3.02	3.08	4.75	4.6
Contig18	3	2.38	2.48	2.45	2.54	5.88	5.79
Contig18	4	1.99	2.03	2.08	2.15	3.89	3.85
Contig18	5	1.89	1.85	1.91	2.04	4.22	4.12
Contig18	6	1.71	1.7	1.7	1.8	2.3	2.26
Contig18	7	1.29	1.25	1.28	1.28	1.46	1.51
Contig18	8	1.25	1.25	1.25	1.26	1.31	1.31
Contig18	9	1.31	1.3	1.31	1.33	1.6	1.63
Contig18	10	1.33	1.32	1.32	1.32	1.37	1.37
Contig18	11	1.56	1.53	1.55	1.58	2.37	2.37
Contig18	12	2.07	2.19	2.2	2.3	7.72	7.43
Contig18	13	0.98	1.03	1.01	1.06	5.28	5.21
Contig18	14	1.1	1.14	1.09	1.2	3.34	3.22
Contig18	15	1.42	1.38	1.37	1.53	4.52	4.31
Contig18	16	1.1	1.18	1.21	1.29	5.53	5.36
Contig18	17	3.14	3.07	3.13	3.3	5.19	5.05
Contig18	18	1.2	1.3	1.24	1.32	2.35	2.27
Contig18	19	1.82	1.87	1.89	2.02	4.96	4.85
Contig18	20	1.73	1.69	1.84	1.88	4.23	4.19
Contig18	21	1.77	1.86	1.81	2.08	4.87	4.83
Contig18	22	2.01	1.97	2	2.01	4.2	4
Contig18	23	2.02	2.05	2.37	2.02	3.22	3.15
Contig18	24	1.74	1.75	1.73	1.78	1.74	1.74
Contig18	25	1.63	1.65	1.63	1.71	3.03	2.95
Contig18	26	1.91	1.92	1.93	1.96	3.96	3.78
Contig18	27	1.45	1.47	1.48	1.69	5.58	5.52
Contig18	28	1.66	1.63	1.66	1.66	1.67	1.65
Contig18	29	2.17	2.21	2.19	2.12	2.44	2.5
Contig18	30	1.44	1.46	1.49	1.51	4.28	4.31
Contig18	31	0.98	0.95	0.99	1	0.97	0.91
Contig19	1	0.18	0.18	0.19	0.17	0.29	0.32
Contig2	1	3.7	3.73	3.69	3.82	4.84	4.83
Contig2	2	3.23	3.12	3.3	3.42	6.87	6.85
Contig2	3	2.55	2.5	2.57	2.82	6.18	5.88
Contig2	4	2.5	2.55	2.51	2.67	6.54	6.37
Contig2	5	1.52	1.51	1.51	1.7	4.46	4.5
Contig2	6	1.18	1.19	1.18	1.21	1.99	1.94
Contig2	7	1.6	1.59	1.59	1.62	2.33	2.37
Contig2	8	2.58	2.63	2.59	2.61	4.04	3.92
Contig2	9	2.4	2.37	2.38	2.46	4.64	4.44
Contig2	10	2.04	2.08	2.05	2.08	2.7	2.75
Contig2	11	1.5	1.49	1.5	1.5	1.44	1.43
Contig2	12	1.62	1.6	1.61	1.69	3.11	3.09
Contig2	13	2.64	2.65	2.63	2.79	6.18	6.12
Contig2	14	1.88	1.86	1.88	1.92	3.15	3.16
Contig2	15	2.71	2.72	2.67	2.79	4.56	4.46
Contig20	1	1.45	1.44	1.45	1.49	1.48	1.45
Contig20	2	1.92	1.95	1.92	1.95	1.99	1.94
Contig20	3	2.45	2.39	2.43	2.6	4.8	4.73
Contig20	4	2	2	2.02	2.05	2.18	2.15
Contig20	5	2.06	2.07	2.06	2.06	2.81	2.72
Contig20	6	1.46	1.47	1.45	1.47	1.57	1.6
Contig20	7	2.15	2.08	2.2	2.24	7.22	7.03
Contig20	8	1.86	1.9	1.92	2.04	6.51	6.55
Contig20	9	2.53	2.55	2.56	2.69	4.81	4.8
Contig20	10	2.22	2.31	2.33	2.46	6.06	6.01
Contig20	11	2.33	2.28	2.28	2.43	5.25	5.22
Contig20	12	1.44	1.46	1.45	1.58	3.28	3.23
Contig20	13	1.83	1.85	1.84	1.91	5.44	5.31
Contig20	14	2.13	2.17	2.17	2.2	4.15	4.03
Contig20	15	1.94	2	1.98	2	3.52	3.41
Contig20	16	1.01	1.03	1.01	1.05	1.73	1.63
Contig20	17	1.54	1.54	1.55	1.57	2.39	2.38
Contig20	18	1.37	1.38	1.37	1.37	1.34	1.38
Contig20	19	1.72	1.73	1.75	1.77	3.27	3.15
Contig20	20	1.74	1.72	1.84	1.8	3.63	3.54
Contig20	21	0.92	0.96	1	1.02	5.18	4.93
Contig20	22	2.12	2.22	2.12	2.29	3.73	3.68
Contig20	23	1.34	1.36	1.38	1.39	1.6	1.49
Contig21	1	1.39	1.4	1.4	1.32	1.59	1.44
Contig21	2	1.76	1.72	1.72	1.81	2.73	2.68
Contig21	3	2.06	2.12	2.1	2.1	2.04	2.03
Contig22	1	3.11	3.06	3.04	3.17	4.68	4.61
Contig22	2	0.82	0.84	0.8	0.85	1.12	1.17
Contig23	1	2.74	2.85	2.79	2.81	3.81	3.61
Contig23	2	2.12	2.16	2.14	2.29	3.71	3.73
Contig23	3	1.66	1.63	1.7	1.8	4.8	4.75
Contig23	4	2.9	2.98	2.96	3.04	4.25	4.24
Contig23	5	1.59	1.58	1.58	1.62	1.93	2.01
Contig23	6	1.28	1.29	1.29	1.29	1.62	1.59
Contig23	7	1.36	1.36	1.4	1.49	4.17	4.12
Contig23	8	2.09	2.13	2.13	2.18	4.17	4.05
Contig23	9	1.09	1.11	1.1	1.13	1.57	1.49
Contig23	10	1.35	1.37	1.37	1.42	3.55	3.51
Contig23	11	2.31	2.29	2.35	2.42	4.2	4.13
Contig23	12	2.66	2.76	2.66	2.91	4.56	4.46
Contig23	13	1.64	1.67	1.7	1.71	2.65	2.54
Contig23	14	2.07	2.14	2.17	2.27	4.13	4.08
Contig23	15	1.79	1.86	1.83	1.92	3.64	3.77
Contig23	16	2.12	2.11	2.14	2.28	4.72	4.72
Contig23	17	2.07	2.21	2.17	2.18	5.33	5.33
Contig23	18	2.23	2.28	2.29	2.28	4.31	4.3
Contig23	19	2.22	2.23	2.22	2.46	5.43	5.41
Contig23	20	1.81	1.8	1.82	1.84	2	2
Contig23	21	1.54	1.54	1.6	1.61	2.09	2.12
Contig24	1	1.13	1.12	1.1	1.25	2.64	2.58
Contig24	2	1.79	1.84	1.81	1.82	2.81	2.69
Contig24	3	1.22	1.22	1.19	1.21	1.49	1.46
Contig24	4	1.59	1.6	1.61	1.61	1.71	1.71
Contig24	5	1.79	1.77	1.81	1.86	2.85	2.82
Contig24	6	1.66	1.57	1.63	1.69	2.06	1.98
Contig24	7	0.98	0.97	1.01	1	1.06	1.06
Contig25	1	2.4	2.39	2.43	2.53	3.94	3.81
Contig25	2	1.3	1.29	1.29	1.31	1.38	1.36
Contig25	3	1.82	1.81	1.83	1.82	2.11	2.06
Contig25	4	1.35	1.38	1.38	1.39	1.41	1.45
Contig25	5	1.13	1.13	1.17	1.16	1.47	1.46
Contig25	6	1.13	1.1	1.12	1.15	3.01	2.97
Contig26	1	1.77	1.82	1.8	1.86	2.83	2.85
Contig26	2	1.67	1.62	1.64	1.73	4.4	4.4
Contig26	3	0.86	0.94	0.96	1.01	3.4	3.14
Contig26	4	1.49	1.49	1.54	1.57	3.37	3.27
Contig26	5	1.33	1.34	1.35	1.37	1.69	1.65
Contig26	6	1.18	1.18	1.17	1.18	1.22	1.21
Contig26	7	1.31	1.31	1.31	1.31	1.26	1.25
Contig26	8	1.52	1.5	1.52	1.53	1.53	1.54
Contig26	9	1.28	1.31	1.27	1.32	1.42	1.44
Contig26	10	2.22	2.24	2.27	2.26	2.62	2.57
Contig26	11	1.92	2.07	2.08	2.14	6.17	6.07
Contig26	12	1.79	1.73	1.78	1.8	2.68	2.7
Contig26	13	1.43	1.43	1.46	1.56	3.45	3.33
Contig26	14	2.74	2.79	2.69	2.86	5.44	5.37
Contig26	15	3.3	3.41	3.32	3.43	4.03	4.04
Contig26	16	1.61	1.51	1.63	1.67	5.25	5.07
Contig26	17	1.78	1.91	1.82	1.94	6.36	6.25
Contig26	18	1.97	2	1.98	2.02	2.71	2.56
Contig26	19	1.78	1.78	1.8	1.82	2.15	2.09
Contig26	20	2.27	2.35	2.45	2.56	5.21	4.95
Contig26	21	2.04	2.13	2.08	2.17	4.36	4.27
Contig26	22	2.53	2.52	2.52	2.56	3.58	3.45
Contig26	23	2.02	1.98	1.99	2.09	2.33	2.33
Contig26	24	2.1	1.99	2.15	2.17	6.33	6.16
Contig26	25	1.23	1.25	1.18	1.25	3.31	3.21
Contig26	26	1.06	1.07	1.04	1.08	1.25	1.2
Contig27	1	1.44	1.43	1.47	1.48	3.06	2.89
Contig27	2	3.1	3.16	3.17	3.29	6.42	6.24
Contig27	3	1.82	1.85	1.82	1.87	2.83	2.73
Contig27	4	1.8	1.82	1.82	1.87	2.67	2.66
Contig27	5	2.8	2.75	2.73	2.86	4.5	4.34
Contig27	6	1.98	1.98	1.98	1.96	2.44	2.45
Contig27	7	1.32	1.3	1.31	1.33	1.29	1.29
Contig27	8	1.45	1.41	1.4	1.43	1.39	1.33
Contig27	9	1.79	1.81	1.77	1.83	3.52	3.43
Contig27	10	2.3	2.27	2.3	2.42	5.65	5.55
Contig27	11	1.76	1.77	1.72	1.81	2.06	1.98
Contig27	12	1.54	1.54	1.54	1.6	1.99	1.88
Contig27	13	1.38	1.4	1.39	1.42	1.6	1.56
Contig27	14	2.83	2.9	2.83	2.95	5.27	5.24
Contig27	15	1.75	1.7	1.74	1.71	2.27	2.29
Contig27	16	2.31	2.33	2.28	2.33	3.81	3.73
Contig27	17	1.44	1.43	1.42	1.46	1.46	1.45
Contig27	18	1.51	1.53	1.57	1.57	3.11	3.09
Contig27	19	1.54	1.54	1.54	1.62	2.79	2.79
Contig27	20	1.48	1.55	1.49	1.61	2.81	2.62
Contig27	21	0.97	0.97	0.98	1.06	2.35	2.3
Contig27	22	1.56	1.59	1.63	1.73	2.18	1.97
Contig27	23	1.34	1.39	1.35	1.42	2.07	1.97
Contig27	24	2.26	2.28	2.23	2.39	4.12	3.83
Contig27	25	1.68	1.69	1.69	1.76	3.55	3.52
Contig27	26	2.47	2.5	2.48	2.53	4.02	4
Contig27	27	2.08	2.04	2.07	2.27	5.33	5.17
Contig27	28	1.46	1.48	1.47	1.49	2.59	2.58
Contig27	29	1.13	1.14	1.13	1.14	1.2	1.23
Contig27	30	2.57	2.63	2.67	2.7	5.66	5.31
Contig27	31	1.08	1.1	1.1	1.09	1.28	1.29
Contig27	32	3.15	3.23	3.19	3.25	4.55	4.45
Contig27	33	1.18	1.19	1.19	1.2	1.13	1.11
Contig27	34	1.54	1.55	1.54	1.63	2.79	2.72
Contig28	1	2.4	2.32	2.38	2.4	3.41	3.34
Contig28	2	2.01	2.08	2.07	2.13	3.62	3.51
Contig28	3	1.58	1.57	1.66	1.69	4.11	4.13
Contig28	4	1.44	1.45	1.44	1.46	1.47	1.47
Contig28	5	2.19	2.3	2.27	2.41	4.71	4.73
Contig28	6	1.85	1.84	1.85	1.85	1.82	1.83
Contig28	7	1.85	1.87	1.89	1.88	2.78	2.77
Contig28	8	1.78	1.77	1.78	1.77	1.36	1.35
Contig28	9	0.84	0.86	0.87	0.88	0.98	0.96
Contig28	10	1.71	1.79	1.82	1.94	4.35	4.37
Contig28	11	2.02	1.97	2.02	2	2.89	2.86
Contig28	12	4.12	4.12	4.01	4.13	8.35	8.12
Contig28	13	1.53	1.58	1.6	1.64	3.28	3.23
Contig28	14	1.38	1.38	1.37	1.38	1.41	1.42
Contig28	15	1.37	1.4	1.37	1.51	3.74	3.59
Contig28	16	1.48	1.47	1.46	1.5	2.03	2.08
Contig28	17	1.5	1.59	1.52	1.62	3.27	3.19
Contig28	18	1.25	1.28	1.23	1.31	2.96	2.97
Contig28	19	2.34	2.37	2.35	2.53	5.08	5.12
Contig28	20	2.17	2.28	2.29	2.38	5.61	5.6
Contig28	21	3.27	3.36	3.33	3.38	4.38	4.29
Contig28	22	2.37	2.34	2.39	2.4	3.77	3.71
Contig28	23	1.57	1.57	1.57	1.59	1.54	1.53
Contig28	24	1.51	1.48	1.49	1.52	1.63	1.65
Contig28	25	1.14	1.13	1.14	1.14	1.34	1.31
Contig28	26	1.67	1.68	1.66	1.75	2.17	2.12
Contig28	27	1.63	1.57	1.69	1.64	2.31	2.28
Contig28	28	2.56	2.6	2.57	2.59	4.79	4.83
Contig28	29	1.4	1.4	1.44	1.45	1.49	1.5
Contig28	30	0.96	0.97	0.95	0.95	0.96	0.95
Contig29	1	2.2	2.25	2.32	2.44	4.35	4.42
Contig29	2	2.17	2.19	2.13	2.22	3.38	3.24
Contig29	3	1.5	1.57	1.52	1.55	2.27	2.28
Contig3	1	0.51	0.51	0.52	0.5	0.86	0.88
Contig30	1	1.47	1.57	1.57	1.59	2.82	2.65
Contig31	1	0.23	0.26	0.21	0.21	0.34	0.37
Contig32	1	1.38	1.39	1.37	1.43	3.44	3.48
Contig32	2	2.13	2.1	2.11	2.11	1.98	1.97
Contig32	3	2.47	2.48	2.46	2.55	3.69	3.74
Contig32	4	1.57	1.58	1.59	1.62	1.76	1.72
Contig32	5	1.32	1.31	1.31	1.36	1.95	1.84
Contig32	6	0.93	0.91	0.9	0.96	1.62	1.51
Contig32	7	1.4	1.42	1.44	1.46	1.78	1.74
Contig32	8	1.23	1.22	1.23	1.25	1.45	1.46
Contig32	9	2.08	2.1	2.16	2.28	3.51	3.31
Contig32	10	1.26	1.29	1.28	1.31	1.35	1.34
Contig32	11	1.55	1.51	1.61	1.76	5.75	5.54
Contig32	12	1.79	1.73	1.72	1.79	3.94	3.91
Contig32	13	1.24	1.23	1.23	1.24	1.21	1.2
Contig32	14	1.12	1.14	1.13	1.22	1.56	1.45
Contig32	15	1.93	1.96	1.93	1.98	2.07	2.08
Contig32	16	1.54	1.54	1.55	1.57	1.59	1.62
Contig32	17	1.74	1.76	1.83	1.83	2.93	2.83
Contig32	18	1.23	1.21	1.24	1.26	1.55	1.52
Contig32	19	1.54	1.6	1.61	1.6	2.32	2.38
Contig32	20	1.72	1.88	1.82	1.99	4.05	4.14
Contig32	21	0.38	0.39	0.4	0.39	0.65	0.63
Contig33	1	1.68	1.62	1.68	1.64	2.18	2.12
Contig33	2	1.26	1.3	1.37	1.27	1.31	1.28
Contig34	1	2.23	2.27	2.32	2.33	2.46	2.46
Contig34	2	2.59	2.64	2.63	2.77	3.65	3.52
Contig34	3	1.33	1.35	1.36	1.34	1.77	1.76
Contig34	4	2.67	2.73	2.66	2.85	5.46	5.31
Contig34	5	1.84	1.89	1.84	2.01	6.33	6.41
Contig34	6	1.25	1.27	1.24	1.38	4.12	4.1
Contig34	7	1.21	1.21	1.21	1.23	1.31	1.29
Contig34	8	1.45	1.43	1.46	1.49	1.44	1.47
Contig34	9	1.62	1.62	1.59	1.63	1.94	1.94
Contig34	10	1.18	1.19	1.17	1.19	1.29	1.27
Contig34	11	1.33	1.33	1.33	1.32	1.53	1.52
Contig34	12	1.36	1.35	1.33	1.37	2.02	2.01
Contig34	13	0.6	0.56	0.58	0.6	0.72	0.67
Contig35	1	1.33	1.25	1.33	1.34	1.52	1.53
Contig35	2	1.34	1.33	1.38	1.41	2.67	2.64
Contig35	3	1.51	1.48	1.53	1.66	6.61	6.34
Contig35	4	0.34	0.36	0.4	0.38	1.26	1.25
Contig36	1	1.1	1.11	1.11	1.11	1.13	1.1
Contig36	2	2.14	2.14	2.23	2.28	5.4	5.34
Contig36	3	1.24	1.17	1.29	1.44	4.2	4.19
Contig36	4	1.44	1.45	1.45	1.45	1.48	1.49
Contig36	5	2.32	2.35	2.33	2.52	4.24	4.3
Contig36	6	3.84	3.96	3.9	3.92	4.53	4.44
Contig36	7	2.2	2.25	2.25	2.37	4.56	4.43
Contig36	8	2.46	2.6	2.48	2.53	5.32	5.35
Contig36	9	2.52	2.52	2.57	2.59	3.87	3.72
Contig36	10	0.49	0.51	0.5	0.51	0.4	0.46
Contig37	1	2.27	2.28	2.15	2.31	5.24	5.18
Contig37	2	2.85	3.08	2.9	3.05	5.93	5.86
Contig37	3	3.17	3.25	3.18	3.23	3.88	3.88
Contig37	4	1.94	1.9	1.94	2	4.5	4.33
Contig37	5	1.81	1.79	1.82	1.83	1.76	1.74
Contig37	6	1.96	1.95	1.97	1.95	2.1	2.1
Contig37	7	2.82	2.86	2.87	3.02	5.59	5.57
Contig37	8	1.44	1.44	1.46	1.46	1.46	1.43
Contig37	9	1.32	1.33	1.32	1.34	1.33	1.36
Contig37	10	1.53	1.46	1.48	1.5	1.59	1.57
Contig37	11	1.34	1.41	1.43	1.48	3.82	3.63
Contig37	12	1.86	1.87	1.77	1.92	4.45	4.25
Contig37	13	2.02	2.06	2.08	2.08	3.2	3.08
Contig37	14	1.53	1.6	1.49	1.69	4.73	4.47
Contig37	15	1.21	1.16	1.21	1.29	2.66	2.72
Contig37	16	2.02	2.04	2.09	2.13	2.85	2.7
Contig37	17	2.21	2.26	2.25	2.35	4.43	4.36
Contig37	18	2.66	2.68	2.74	2.82	5.03	4.93
Contig37	19	1.62	1.62	1.65	1.67	1.75	1.73
Contig37	20	1.52	1.5	1.49	1.52	1.75	1.73
Contig37	21	1.42	1.46	1.46	1.46	1.5	1.49
Contig37	22	2.62	2.54	2.69	2.71	5.68	5.58
Contig37	23	1.12	1.19	1.02	1.26	5.77	5.73
Contig37	24	2.01	2.14	2.15	2.18	4.79	4.73
Contig37	25	1.35	1.41	1.4	1.47	4.32	4.25
Contig37	26	1.84	1.88	1.84	1.86	2.45	2.44
Contig37	27	1.85	1.75	1.8	1.8	2.68	2.76
Contig38	1	0.55	0.54	0.55	0.56	0.38	0.34
Contig39	1	2.95	2.99	2.97	3.09	5.24	5.22
Contig39	2	2.74	2.64	2.74	2.79	3.52	3.41
Contig39	3	2.25	2.21	2.17	2.22	3.28	3.24
Contig39	4	1.51	1.5	1.5	1.51	2.01	2.01
Contig39	5	1.58	1.6	1.59	1.74	2.19	2.04
Contig39	6	1.33	1.32	1.32	1.33	2.04	2.02
Contig39	7	1.31	1.31	1.3	1.32	1.35	1.39
Contig39	8	2.28	2.27	2.26	2.28	2.28	2.29
Contig39	9	1.46	1.41	1.44	1.45	1.49	1.46
Contig39	10	3.69	3.66	3.85	3.83	9.13	8.91
Contig39	11	1.45	1.43	1.44	1.44	1.43	1.43
Contig39	12	1.35	1.34	1.35	1.36	1.39	1.37
Contig39	13	2.07	2.1	2.15	2.19	4.98	4.96
Contig39	14	1.2	1.18	1.21	1.29	3.89	3.7
Contig39	15	2.03	2.08	2.05	2.13	3.01	2.97
Contig39	16	1.57	1.54	1.55	1.6	2.64	2.56
Contig39	17	1.19	1.18	1.19	1.19	1.16	1.16
Contig39	18	1.26	1.26	1.26	1.26	1.23	1.23
Contig39	19	1.4	1.4	1.4	1.4	1.34	1.33
Contig39	20	1.52	1.52	1.5	1.53	1.45	1.45
Contig39	21	1.65	1.7	1.67	1.78	3.28	3.26
Contig39	22	2.1	2.16	2.18	2.36	5.08	4.85
Contig39	23	1.72	1.73	1.75	1.78	3.52	3.37
Contig39	24	1.6	1.59	1.53	1.62	3.5	3.38
Contig39	25	1.68	1.67	1.75	1.8	3.06	2.95
Contig39	26	2.1	2.08	2.14	2.33	6.53	6.47
Contig39	27	1.7	1.78	1.76	1.91	4.36	4.21
Contig39	28	2.38	2.33	2.37	2.39	2.08	2.05
Contig39	29	1.87	1.89	1.94	1.98	3.79	3.68
Contig39	30	1.63	1.7	1.67	1.72	1.71	1.73
Contig4	1	2.15	2.1	2.21	2.26	4.54	4.43
Contig4	2	2.1	2.06	2.15	2.15	3.32	3.18
Contig4	3	0.24	0.23	0.23	0.26	0.4	0.48
Contig40	1	1.47	1.46	1.54	1.56	4.44	4.4
Contig40	2	1.33	1.34	1.3	1.43	2.03	1.9
Contig40	3	1.12	1.12	1.12	1.13	1.22	1.22
Contig40	4	1.67	1.68	1.67	1.69	1.68	1.67
Contig40	5	1.46	1.47	1.46	1.48	1.61	1.59
Contig40	6	1.32	1.34	1.37	1.35	2.18	2.14
Contig40	7	1.44	1.44	1.47	1.49	2.04	2.05
Contig40	8	1.74	1.73	1.73	1.76	1.75	1.74
Contig40	9	2.18	2.2	2.15	2.28	3.16	3.1
Contig40	10	1.52	1.64	1.55	1.59	3.55	3.52
Contig40	11	1.66	1.75	1.74	1.75	2.17	2.05
Contig40	12	2.15	2.16	2.19	2.15	2.23	2.18
Contig40	13	2.64	2.62	2.7	2.77	5.01	4.93
Contig40	14	1.67	1.69	1.68	1.7	1.88	1.85
Contig40	15	2.33	2.26	2.31	2.42	4.12	3.98
Contig40	16	1.57	1.63	1.61	1.75	7.9	7.69
Contig40	17	1.62	1.6	1.61	1.61	2.16	2.14
Contig40	18	1.74	1.84	1.78	1.83	4.68	4.61
Contig40	19	0.65	0.69	0.63	0.73	1.05	1.1
Contig41	1	2.45	2.48	2.51	2.62	6.1	5.94
Contig41	2	2.26	2.27	2.23	2.32	3.58	3.61
Contig41	3	1.52	1.61	1.53	1.6	3.59	3.56
Contig41	4	1.92	1.96	1.95	1.95	2.69	2.71
Contig41	5	1.77	1.79	1.79	1.79	1.88	1.85
Contig41	6	1.44	1.47	1.44	1.49	1.64	1.54
Contig41	7	1.21	1.19	1.21	1.26	1.62	1.41
Contig41	8	1.41	1.42	1.41	1.45	3.05	2.94
Contig41	9	2.05	2.11	2.06	2.23	5.29	5.14
Contig41	10	1.1	1.1	1.1	1.29	5.25	5.11
Contig41	11	1.51	1.58	1.63	1.75	5.06	4.75
Contig41	12	2.27	2.36	2.27	2.37	4.87	4.72
Contig41	13	1.27	1.25	1.28	1.46	3.88	3.72
Contig41	14	2.14	2.11	2.13	2.18	3.82	3.52
Contig41	15	1.2	1.26	1.2	1.3	3.1	2.99
Contig41	16	1.45	1.59	1.63	1.67	6.69	6.59
Contig41	17	1.05	1	1.01	1.14	4.2	4.27
Contig41	18	2.02	2	2.02	2.06	2.7	2.56
Contig41	19	3.17	3.2	3.2	3.3	5.63	5.66
Contig41	20	1.83	1.83	1.88	1.93	4.01	3.99
Contig41	21	2.22	2.16	2.21	2.25	2.36	2.33
Contig41	22	2.63	2.66	2.64	2.79	4.41	4.28
Contig41	23	0.37	0.35	0.35	0.39	0.63	0.62
Contig5	1	2.88	2.96	2.95	3.03	3.76	3.75
Contig5	2	2.05	2.07	2.02	2.1	2.99	3
Contig5	3	2.3	2.26	2.27	2.29	2.23	2.21
Contig5	4	3.6	3.65	3.67	3.69	4.72	4.75
Contig5	5	2.49	2.47	2.5	2.56	4.93	4.93
Contig5	6	2.11	2.22	2.16	2.25	4.02	3.95
Contig5	7	2.09	2.12	2.11	2.14	2.65	2.6
Contig5	8	2.32	2.42	2.36	2.55	4.37	4.33
Contig5	9	1.69	1.7	1.71	1.71	2.79	2.75
Contig5	10	1.63	1.63	1.68	1.68	2.03	2.03
Contig5	11	1.01	0.98	1.05	1.05	1.93	1.81
Contig5	12	2.12	2.11	2.09	2.17	2.93	2.89
Contig5	13	1.35	1.39	1.33	1.39	2.16	2.08
Contig5	14	2.07	2.03	2.08	2.1	2.45	2.44
Contig5	15	2.89	2.9	2.85	2.92	4.3	4.29
Contig5	16	1.73	1.83	1.82	1.92	3.91	3.76
Contig5	17	2.21	2.27	2.21	2.34	3.65	3.51
Contig5	18	2.18	2.23	2.16	2.42	6.77	6.58
Contig5	19	2.45	2.45	2.47	2.51	2.49	2.46
Contig5	20	1.88	1.88	1.89	1.9	1.88	1.85
Contig5	21	1.37	1.39	1.38	1.54	3.88	3.76
Contig5	22	1.27	1.35	1.31	1.4	3.32	3.24
Contig5	23	2.58	2.57	2.6	2.6	2.81	2.83
Contig5	24	1.9	1.91	1.98	2.08	3.29	3.26
Contig5	25	0.7	0.68	0.68	0.69	1.28	1.35
Contig6	1	1.4	1.37	1.46	1.45	3.31	3.12
Contig6	2	1.83	1.88	1.88	1.96	2.99	2.75
Contig6	3	1.64	1.59	1.6	1.7	3.38	3.31
Contig6	4	2.15	2.1	2.17	2.22	2.99	2.41
Contig6	5	1.3	1.3	1.29	1.3	1.15	1.12
Contig6	6	1.72	1.73	1.77	1.92	3.38	3.32
Contig6	7	1.29	1.31	1.31	1.35	2.17	2.1
Contig6	8	1.49	1.53	1.49	1.6	3.63	3.55
Contig6	9	1.7	1.72	1.71	1.7	1.75	1.75
Contig6	10	2.77	2.79	2.89	2.81	5.86	5.8
Contig6	11	2.02	2.04	2.01	2.07	2.21	2.17
Contig6	12	1.83	1.88	1.86	1.95	2.88	2.81
Contig7	1	2.11	2.19	2.24	2.22	4.2	4.24
Contig7	2	1.13	1.13	1.16	1.19	1.89	1.99
Contig8	1	1.2	1.15	1.21	1.4	5.57	5.47
Contig8	2	1.8	1.74	1.86	1.95	7.11	6.84
Contig8	3	1.24	1.18	1.19	1.25	3.71	3.48
Contig8	4	1.43	1.47	1.58	1.64	4.5	4.25
Contig8	5	1.7	1.7	1.68	1.71	2.66	2.53
Contig8	6	1.52	1.49	1.56	1.57	2.54	2.24
Contig8	7	3.11	3.09	3.22	3.16	4.3	4.16
Contig8	8	0.08	0.08	0.08	0.08	0.07	0.08
Contig9	1	2.93	3	2.94	3.04	4.55	4.46
Contig9	2	1.92	1.92	1.91	1.97	2.11	2.13
Contig9	3	1.88	1.77	1.79	1.91	3.27	3.17
Contig9	4	1.5	1.48	1.49	1.56	3.61	3.55
Contig9	5	1.38	1.38	1.39	1.41	1.38	1.38
Contig9	6	2.19	2.23	2.2	2.22	3.04	2.97
Contig9	7	0.98	1	1.06	1.01	2.4	2.31
Contig9	8	1.71	1.72	1.68	1.78	3.51	3.48
Contig9	9	1.85	1.92	1.92	1.96	4.27	4.15
Contig9	10	1.16	1.21	1.17	1.27	2.68	2.52
Contig9	11	1.48	1.49	1.46	1.46	1.93	1.91
Contig9	12	1.49	1.5	1.53	1.52	2.81	2.78
Contig9	13	1.55	1.56	1.57	1.61	1.84	1.81
Contig9	14	1.48	1.54	1.52	1.59	2	1.97
Contig9	15	1.71	1.81	1.74	1.97	4.87	4.57
Contig9	16	2.33	2.3	2.3	2.37	3.4	3.43
Contig9	17	2.79	2.83	2.85	2.88	4.04	4.02
Contig9	18	2.34	2.34	2.37	2.4	4.37	4.35
Contig9	19	1.73	1.7	1.76	1.77	3.61	3.63
Contig9	20	0.03	0.03	0.03	0.03	0	0
