# Supplementary material for: Intraspecific diploidization of a halophyte root fungus drives heterosis
Source: Nat Commun. 2024 Jul 12;15:5872. doi: 10.1038/s41467-024-49468-7 (PMC11245560; doi:10.1038/s41467-024-49468-7)
Supplement: Supplementary file 7 — Source Data [file 41467_2024_49468_MOESM7_ESM.zip › Source Data/Source data of Fig. 2C. Fluorescence channel value and predicted genome size of five isolates and two internal references.xlsx]

## Sheet: Fluorescence channel value 
Fluorescence channel value of five isolates and two internal references (Arabidopsis thaliana and Fusarium pseudograminearum Class2-1C)
F.pseudograminearum class2-1c	Fluorescence channel value of R22	Fluorescence channel value of JP44	Fluorescence channel value of JP11	Fluorescence channel value of JP8	Fluorescence channel value of JP19	Fluorescence channel value of A.thaliana (genome size 133.92 Mb)
8222	13079.5	12485	13899	24899	26256.5	27676
8321	13243	12302.5	13832	23853	26336	27395
8259	13535	12601	13897	23215.5	26131	27780.5

## Sheet: Predicted genome size
Predicted genome size of five isolates
F.pseudograminearum class2-1c	Predicted genome size of R22 (Mb)	Predicted genome size of JP44 (Mb)	Predicted genome size of JP11 (Mb)	Predicted genome size of JP8 (Mb)	Predicted genome size of JP19 (Mb)	Predicted genome size of A.thaliana (Mb)
39.785	63.2897	60.413	67.2552	120.483	127.051	134.205
40.6771	64.7382	60.1406	67.6175	116.605	128.743	132.843
39.8137	65.2475	60.745	66.9925	111.914	125.968	134.712
