# Supplementary material for: Intraspecific diploidization of a halophyte root fungus drives heterosis
Source: Nat Commun. 2024 Jul 12;15:5872. doi: 10.1038/s41467-024-49468-7 (PMC11245560; doi:10.1038/s41467-024-49468-7)
Supplement: Supplementary file 7 — Source Data [file 41467_2024_49468_MOESM7_ESM.zip › Source Data/Source data of Fig. 2E. The nuclear size, protoplast size, as well as the length and width of hyphal cells of five isolates.xlsx]

## Sheet: Nuclear size
Area of the nucleus of five isolates
No.	Area of the nucleus of R22 (µm2)	Area of the nucleus of JP44 (µm2)	Area of the nucleus of JP11 (µm2)	Area of the nucleus of JP8 (µm2)	Area of the nucleus of JP19 (µm2)
1	3.625	2.857	1.147	2.627	3.993
2	1.626	2.946	1.412	2.852	2.493
3	1.763	2.778	2	3.705	4.811
4	2.059	3.162	1.225	3.254	3.954
5	1.97	3.162	1.539	2.764	3.243
6	2.069	3.133	0.951	3.794	3.331
7	1.586	3.635	1.137	3.343	3.068
8	1.33	2.946	0.853	2.823	2.513
9	2.719	2.128	0.892	3.323	1.558
10	2.226	1.271	1.49	2.382	4.295
11	2.749	1.754	0.735	3.441	3.009
12	2.276	2.394	1.382	2.911	2.951
13	2.749	3.015	1.412	2.284	3.983
14	2.276	2.66	0.902	1.97	4.304
15	2.177	3.389	1.059	4.078	6.067
16	1.458	2.798	1.147	2.97	3.301
17	1.35	3.182	1.166	2.392	2.571
18	1.478	3.34	1.372	3.862	4.626
19	1.635	2.325	1.627	3.156	2.961
20	1.606	3.182	0.745	4.431	3.009
21	1.832	3.35	0.823	3.352	3.477
22	1.458	3.359	0.892	3.058	3.486
23	1.192	2.887	3.333	2.941	3.019
24	1.212	4.197	2.49	2.921	2.055
25	2.492	2.965	2.5	2.47	8.794
26	2.473	3.655	5.744	3.548	1.928
27	2.305	3.192	3.352	2.617	3.574
28	2.305	3.96	2.157	2.274	2.766
29	2.561	2.355	1.51	3.196	4.022
30	2.729	2.719	2.009	2.823	2.328
31	3.093	3.054	1.794	2.902	2.961
32	2.305	3.162	2.019	3.421	3.934
33	2.896	2.906	3.656	3.147	1.977
34	2.66	3.113	2.509	2.715	1.782
35	2.128	1.98	2.157	2.274	2.951
36	2.246	2.906	1.843	3.186	3.37
37	2.581	3.576	3.284	2.784	5.23
38	2.63	2.887	3.745	2.323	3.983
39	3.478	3.103	1.647	2.353	4.236
40	2.069	3.606	1.755	2.813	3.146
41	3.625	2.847	1.882	3.156	4.645
42	3.221	2.522	2.519	2.598	2.474
43	2.965	2.808	2.058	2.794	3.331
44	2.709	2.315	2.206	4.989	2.444
45	3.153	3.3	2.715	3.99	1.987
46	2.985	2.473	2.333	1.96	2.59
47	3.162	2.837	2.274	2.98	2.464
48	3.625	2.315	2.676	3.656	2.61
49	2.877	2.689	2.117	3.127	2.006
50	1.675	1.162	2.813	3.107	2.425
51	2.069	1.507	3.666	2.833	4.334
52	2.433	1.724	2.519	2.029	4.197
53	1.921	2.581	1.451	2.137	4.665
54	1.34	2.286	2.323	2.97	3.175
55	1.389	1.793	1.559	2.607	3.204
56	2.414	1.291	1.902	2.705	3.574
57	2.758	1.813	2.304	2.588	2.649
58	1.537	2.335	4.088	4.195	2.581
59	2.492	2.187	1.666	2.068	4.645
60	2.463	1.606	3.441	2.451	3.058
61	2.207	2.039	1.813	1.588	2.532
62	1.626	1.172	1.666	2	4.918
63	2.177	1.222	2.617	2.078	2.366
64	1.704	1.734	2.902	2.058	3.029
65	2.345	1.409	2.157	1.392	3.34
66	1.294	1.379	3.019	2.49	3.895
67	1.235	1.596	3.098	2.186	3.399
68	1.166	1.202	2.607	1.5	3.477
69	1.51	1.527	3.725	2.294	2.59
70	1.255	2.286	2.578	1.343	3.272
71	2.176	1.488	1.784	3.735	3.886
72	1.5	2.098	1.755	2.117	3.253
73	1.774	1.813	2.147	1.774	3.204
74	1.892	1.882	1.98	2.255	3.808
75	1.657	1.231	1.745	1.5	3.262
76	1.382	1.419	1.284	2.382	4.158
77	2	1.468	1.745	2.304	1.967
78	1.431	1.626	1.294	2	2.211
79	1.627	1.882	2.509	5.44	2.698
80	2.019	1.261	1.519	2.186	2.289
81	1.813	1.034	2.666	2.421	2.181
82	1.059	1.271	2.911	2.294	3.486
83	1.225	1.783	3.921	2.892	1.889
84	1.343	1.941	2.676	2.068	2.454
85	2.186	1.803	2.451	1.637	3.876
86	1.666	1.98	3.774	2.715	4.967
87	1.911	1.99	3.019	2.647	4.392
88	2.274	1.941	2.843	1.96	2.493
89	2.794	2.581	2.392	1.588	2.435
90	2.725	2	4.568	2.96	2.922
91	2.725	1.497	2.509	3.392	3.009
92	2.617	1.862	4.058	2.215	2.873
93	3.49	2.295	2.245	2.441	2.785
94	2.392	2.187	2.029	2.294	3.457
95	2.029	2.63	2.519	1.941	4.032
96	2.264	2.788	2.353	1.892	4.265
97	2.215	2.059	2.647	3.284	2.775
98	1.951	2.936	2.843	2.009	3.408
99	2.029	2.955	2.392	1.539	2.561
100	2.392	1.369	2.431	3.068	2.522
101	1.647	2.108	2.372	1.941	3.983
102	1.657	2.542	2.529	2.686	4.782
103	1.99	1.537	1.392	2.764	1.568
104	1.715	2.187	1.47	3.039	2.25
105	1.99	2.374	2.098	3.284	2.873
106	2.47	2.295	2.441	2.157	2.211
107	1.892	2.601	1.137	3.009	2.104
108	2.166	2.335	1.323	3.676	2.084
109	1.294	2.423	1.274	3.323	2.707
110	2.46	1.931	0.902	3.303	1.967
111	2.372	3.419	0.931	3.166	2.318
112	2.058	1.419	1.598	2.98	1.957
113	1.666	1.842	2.019	3.656	1.909
114	2.127	2.197	1.196	2.745	2.152
115	1.666	3.468	1.559	2.157	2.006
116	1.51	1.566	1.598	2.343	2.707
117	1.862	1.635	1.931	3.352	1.714
118	1.441	2.029	1.166	3.97	2.396
119	1.127	1.882	1.921	3.597	2.211
120	1.451	2.098	1.265	2.872	1.305
121	1.686	1.596	2.019	3.264	1.996
122	1.764	1.941	0.902	3.294	1.626
123	2.274	1.428	1.568	3.205	3.594
124	1.412	1.586	1.284	2.617	3.72
125	1.655	1.054	1.353	3.401	2.727
126	2.739	1.192	1.676	2.137	3.243
127	2.01	1.369	1.98	2.333	2.308
128	1.951	1.389	1.421	3.725	3.077
129	2.029	1.202	1.333	3.333	2.22
130	2.512	1.517	2.196	3.264	1.909
131	1.852	1.734	1.353	3.48	2.853
132	3.34	4.284	1.206	3.441	2.425
133	4.207	3.597	2.333	3.529	2.775
134	3.96	3.627	1.823	3.147	2.386
135	4.323	2.47	0.961	3.803	2.493
136	2.039	3.196	1.127	2.902	2.659
137	1.519	3.401	2.049	3.117	2.698
138	2.656	3.235	1.019	3.274	3.477
139	2.578	3.156	1.117	2.617	2.678
140	2.774	3.686	0.941	2.99	2.522
141	2.852	2.774	1.088	4.195	1.899
142	1.98	4.117	0.99	2.039	2.444
143	2.343	4.637	1.098	1.892	2.853
144	2.509	3.823	1.225	2.98	2.853
145	2.274	3.852	1.117	2.735	2.571
146	3.676	3.294	1.588	4.166	1.743
147	3.254	4.166	1.157	1.833	1.509
148	2.206	3.627	2.225	2.421	2.24
149	2.598	3.019	1.363	1.862	2.142
150	3.303	3.382	2.823	2.696	3.74
151	3	2.843	1.382	2.676	2.016
152	2.372	3.029	1.715	1.725	2.259
153	1.931	5.146	1.617	2.666	2.026
154	1.96	6.46	1.764	1.578	1.334
155	2.47	3.646	1.862	1.637	1.938
156	2.411	4.097	1.588	2.558	4.09
157	1.97	4.872	1.245	2.617	3.077
158	1.617	3.872	1.441	2.176	2.23
159	2.196	2.343	1.333	1.598	2.639
160	1.784	3.98	1.304	2.46	2.883
161	2.48	1.911	1.372	2.578	2.649
162	3.47	2.813	1.176	2.519	1.461
163	2.931	2.735	1.745	1.745	1.772
164	2.647	3.617	1.098	1.568	4.217
165	2.902	3.137	1.372	2.264	2.366
166	3.235	4.401	1.96	3.882	2.532
167	1.735	1.931	1.813	1.98	3.029
168	2.009	3.137	1.833	1.598	2.814
169	3.695	2.843	2.039	1.715	3.321
170	3.411	2.794	1.137	2.598	2.513
171	2.931	3.058	1.343	1.872	2.474
172	3.931	3.019	1.108	1.96	2.727
173	3.597	2.157	1.176	2.284	4.684
174	3.833	2.431	1.088	1.451	2.503
175	3.539	3.352	1.215	2.392	3.457
176	4.48	2.617	1.706	1.108	2.318
177	2	2.157	1.01	2.137	2.98
178	2.284	1.274	2.343	2.833	2.853
179	3.009	3.039	1.706	2.637	3.525
180	2.588	2.48	1.402	2.274	2.98
181	1.784	4.117	1.176	2.902	3.253
182	1.372	3.058	1.696	1.304	4.217
183	1.676	2.539	1.245	3.009	1.578
184	1.559	3.176	1.392	1.97	2.668
185	2.382	2.754	2.294	2.009	2.912
186	2.029	2.549	1.431	2.392	3.058
187	2.803	2.931	1	2.166	3.408
188	2.333	2.764	1.353	2.009	2.376
189	1.314	3.539	1.323	2.206	2.805
190	2.284	5.568	1.402	5.872	2.279
191	1.951	3	1.088	2.98	2.444
192	1.245	2.882	1.127	3.107	3.097
193	2.353	2.382	1.245	2.578	3.827
194	1.902	4.039	2.313	2.392	3.954
195	1.039	4.607	0.931	2.47	4.675
196	1.813	3.558	2.098	2.696	2.337
197	1.421	2.715	1.206	2.833	5.122
198	1.274	2.206	2.088	3.284	4.558
199	1.813	3.872	1.343	1.676	4.791
200	2.215	2.294	1.235	1.931	4.928
201	3.274	2.088	2.382	1.872	4.421
202	2.558	1.853	1.068	2.637	3.126
203	1.843	2.617	1.157	2.705	2.659
204	1.99	6.656	1.029	3.088	2.23
205	1.941	2.921	1.039	2.245	2.357
206	1.862	3.843	0.99	3.911	4.071
207	1.617	2.549	0.892	3.813	3.467
208	1.921	3.568	0.872	2.392	4.032
209	1.323	2.607	0.863	3.294	2.581
210	0.804	2.558	1.97	3.999	5.171
211	1.353	2.764	1.157	3.921	3.204
212	1.186	2.735	0.902	2.794	3.837
213	1.431	2.921	0.921	5.332	4.451
214	1.784	4.578	2.049	3.882	4.275
215	1.47	3.882	0.882	3.892	3.72
216	1.676	5.313	1.725	3.901	2.298
217	1.823	2.97	0.98	3.48	1.782
218	1.382	3.548	0.931	2.921	1.685
219	1.215	3.078	1.059	2.843	2.824
220	1.451	3.333	0.902	4.391	3.087
221	0.99	6.979	1.363	2.705	2.094
222	1.117	2.843	1.068	3.088	2.552
223	1.029	6.175	2.46	3.088	3.837
224	1.039	3.117	1.441	2.902	3.74
225	0.863	2.666	1.363	3.607	4.236
226	1.137	5.46	1.794	2.843	4.84
227	0.853	4.058	2.019	2.96	3.223
228	0.941	2.882	1.294	2.813	4.197
229	1.059	3.274	1.823	3.029	2.688
230	1.088	1.745	1.343	3.264	2.62
231	1.353	1.353	1.166	3.715	4.003
232	0.774	1.568	3.058	3.45	2.123
233	1.539	1.843	1.5	2.509	3.457
234	1.519	2.039	1.117	2.676	3.194
235	1.5	2.157	2.833	2.754	2.328
236	1.51	2.509	1.078	3.323	2.834
237	2.754	2.803	3.411	2.617	3.087
238	0.814	2.274	1.755	3.029	2.97
239	2.068	2.186	1.059	2.617	2.055
240	3.313	3.568	1.911	1.823	6.408
241	2.47	3.137	1.823	2.215	3.925
242	1.784	2.539	1.206	2.902	3.876
243	3.078	3.597	1.245	5.038	4.11
244	2.598	2.598	0.98	3.176	3.701
245	1.461	2.362	1.127	2.137	3.555
246	1.627	2.274	0.98	2.539	3.983
247	1.617	2.382	0.99	2.598	4.636
248	1.921	2.392	1.392	1.617	3.418
249	1.951	2.46	1.068	2.392	2.055
250	2.794	2.225	0.951	2.245	2.279
251	2.274	2.274	1.47	3.088	4.733
252	1.774	2.47	1.921	2.843	2.883
253	4.48	2.362	1.353	2.519	4.168
254	2.803	3.676	1.049	2.088	3.34
255	4.686	2.696	1.294	2.313	4.304
256	3.235	3.009	1.176	2.48	4.84
257	2.441	4.039	1.363	3.578	3.652
258	2.951	3.411	0.951	4.715	5.619
259	1.578	2.794	1.804	4.96	3.438
260	3.45	2.735	1.098	4.127	4.626
261	2.941	7.342	1.029	1.794	2.951
262	2.823	3.147	0.961	2.676	5.181
263	1.853	3.029	1.039	1.951	4.762
264	2.49	2.676	0.814	2.147	4.489
265	1.853	2.833	1.019	2.97	4.003
266	1.882	2.951	1.519	3.392	4.577
267	2.353	2.656	1.117	2.196	4.48
268	1.755	2.206	1.343	1.794	3.642
269	2.588	2.46	1.068	2.519	4.548
270	1.872	4.225	1.382	2.294	1.743
271	2.735	4.127	1.225	1.637	6.077
272	3.049	1.872	1.647	4.637	4.889
273	2.823	3.715	1.382	2.098	3.379
274	2.951	2.627	0.961	2.039	3.447
275	3.754	3.127	1.098	2.098	4.178
276	2.99	3.646	1.166	2.598	2.756
277	5.274	2.137	1.157	2.774	3.584
278	2.892	2.294	1.343	2.911	2.795
279	2.411	2	0.823	5.215	3.856
280	2.098	2.049	1.265	2.833	3.165
281	2.637	2.117	1.637	1.843	7.372
282	2.117	2.157	1.166	3.245	4.558
283	1.784	2.705	1.333	3.225	4.713
284	2.656	5.617	1.735	3.294	3.185
285	2.931	4.097	1.412	4.303	3.886
286	2.402	3.539	1.225	2.764	4.752
287	2.117	2.607	2.157	3.186	5.132
288	2.735	3.098	2.304	1.764	3.428
289	2.108	2.049	1.51	1.412	5.093
290	2.49	2.696	1.137	2.058	2.386
291	2.245	2.902	1.137	2.294	3.253
292	1.666	2.186	1.774	2.176	6.69
293	2.176	3.078	1.647	2.068	3.457
294	3.254	3.45	1.421	3.078	1.714
295	2.725	3.843	1.696	2.304	3.077
296	4.617	3.274	1.137	2.578	3.36
297	1.892	2.137	1.764	2.5	1.305
298	1.931	3.078	1.245	2.137	4.256
299	3.597	3.019	1.97	1.804	4.577
300	2.088	2.421	0.892	2.509	2.6
301	3.343	3.852	2.509	3.196	7.177
302	2.49	2.735	1.255	2.117	3.993
303	1.755	6.871	1.078	2.49	4.597
304	1.853	3.578	1	1.451	3.934
305	1.617	3.931	1.461	1.951	2.62
306	2.441	3.107	1.137	1.49	2.386
307	2.353	5.489	1.5	1.99	4.752
308	1.725	1.774	3.215	3.235	4.704
309	2.696	1.823	1.068	2.421	1.948
310	1.833	2.362	0.941	3.098	6.807
311	2.647	4.539	0.99	2.245	4.178
312	1.176	3.529	0.99	2.127	3.087
313	1.578	3.539	2.284	2.862	3.301
314	1.588	2.745	1.539	1.745	3.223
315	1.755	2.617	1.431	2.745	2.026
316	1.666	3.823	1.745	2.48	3.35
317	3.274	2.803	0.931	3.215	2.405
318	1.725	2.705	1.01	2.137	5.132
319	1.774	2.451	1.059	2.304	3.253
320	1.784	4.235	1.137	2.892	4.489
321	1.372	2.509	3.568	2.264	3.496
322	1.725	4.029	1.176	2.353	3.048
323	1.911	3.313	1.196	2.274	2.785
324	3.372	3.166	0.99	1.931	3.486
325	0.99	2.921	1.098	3.47	4.042
326	2.323	2.558	1.186	1.97	4.09
327	1.461	2.539	0.892	2.157	3.915
328	1.343	2.157	1.314	2.5	3.964
329	1.578	2.843	1.431	2.735	4.09
330	1.568	1.754	1.137	2.627	3.223
331	1.137	2.266	1.245	2.294	3.282
332	1.088	2.246	0.823	2.323	1.714
333	1.441	1.951	1.176	2.039	4.139
334	1.108	3.458	0.863	2.382	2.328
335	1.451	2.719	0.941	2.157	3.594
336	1.578	3.832	0.843	2.392	3.866
337	1.323	3.162	0.872	2.362	4.265
338	1.137	3.556	1.068	2.735	1.617
339	1.323	2.256	1.412	2.411	2.941
340	1.461	2.187	0.951	2.441	3.068
341	1.088	2.906	1.108	3.039	1.315
342	1.323	2.404	1.186	2.255	3.146
343	1.706	2.286	2.411	2.411	3.779
344	2.206	2.394	1.823	2.196	4.402
345	1.147	2.729	0.853	2.117	4.684
346	1.715	2.739	1.137	1.804	3.759
347	1.5	1.389	1.353	3.46	2.298
348	2.186	1.153	1.304	2.274	5.132
349	1.568	2.68	1.088	3.46	3.311
350	1.843	2.266	1.029	4.107	3.779
351	1.539	1.694	0.931	2.725	3.408
352	1.804	2.256	1.098	3.186	3.038
353	1.225	2.128	1.019	2.676	3.038
354	1.176	2.207	0.951	3.147	4.012
355	1.47	3.419	0.98	3.254	5.522
356	2.215	1.626	0.902	2.774	3.408
357	2.451	1.694	2.628	2.196	5.804
358	2.029	1.96	1.2	2.931	5.035
359	1.951	1.626	2.113	3.107	4.947
360	2.245	3.015	1.116	2.519	3.574
361	1.519	2.394	1.671	2.196	2.259
362	1.676	1.941	1.1908	2.078	4.46
363	1.402	2.473	1.07921	3.333	3.467
364	1.951	2.246	1.07921	2.666	5.483
365	2.362	2.079	1.37302	2.539	2.863
366	2.029	2.374	1.85612	2.029	2.201
367	1.343	1.685	1.32358	2.735	2.318
368	2.019	1.655	1.42246	1.774	4.431
369	1.343	2.158	1.02976	1.813	2.688
370	1.921	1.517	1.36596	1.578	3.525
371	1.872	2.65	1.30239	2.166	4.528
372	1.804	2.591	1.7304	2.921	3.496
373	2.941	2.64	1.47049	1.529	5.142
374	2.137	2.906	1.91969	2.725	3.214
375	3.46	1.931	1.38008	2.451	3.535
376	1.549	3.281	1.48461	2.411	3.71
377	2.47	2.473	1.35889	2.774	4.129
378	2.676	3.724	2.09484	2.362	3.37
379	1.813	3.665	1.12017	1.363	3.116
380	1.96	3.103	0.994451	2.137	4.947
381	3.656	3.822	1.35889	2.862	4.801
382	3	2.266	1.33064	2.196	3.905
383	2.176	2.64	1.70215	2.774	2.328
384	2.607	3.655	1.35889	3.548	3.204
385	4.097	2.256	1.35889	1.725	4.139
386	2.676	2.818	2.54263	2.529	3.058
387	1.853	1.685	2.97064	2.098	3.74
388	1.657	2.532	1.89143	1.843	7.216
389	2.284	2.512	1.33064	2.411	5.084
390	2.196	3.31	1.23318	2.058	5.054
391	1.666	2.128	2.157	3.058	7.148
392	2.333	2.394	1.74453	2.931	4.889
393	2.5	2.483	1.51286	2.058	4.188
394	2.745	2.808	1.7304	2.088	5.064
395	2.607	2.414	0.798103	2.735	4.889
396	2.264	3.852	1.88437	2.353	5.609
397	2.058	1.714	0.946423	1.99	7.022
398	2.255	2.217	1.9889	2.5	3.934
399	1.755	2.453	1.63858	2.382	3.126
400	1.98	2.906	1.40127	2.705	3.35
401	1.186	1.951	1.44365	2.127	4.616
402	2.196	2.621	1.47755	2.058	3.545
403	1.186	1.655	1.10039	2.549	8.151
404	1.176	1.823	1.47049	3.617	2.045
405	1.098	2.581	1.00151	2.147	5.171
406	2.255	2.256	0.665321	3.166	8.239
407	1.402	2.867	3.05398	4.725	4.119
408	1.637	3.024	2.157	1.951	3.818
409	1.96	2.453	1.6739	3.637	4.879
410	1.392	3.409	2.08072	2.931	4.285
411	2.598	2.689	0.861669	2.529	3.895
412	2.019	2.394	1.35183	2.656	4.363
413	1.931	2.158	3.61477	2.754	3.233
414	2.558	2.069	1.24024	3.254	3.438
415	2.48	3.005	1.36596	3.499	4.957
416	1.951	3.133	1.21905	2.078	4.626
417	1	3.537	2.19937	1.441	4.236
418	1.696	2.689	2.19937	2.725	2.435
419	2.068	2.818	0.946423	3.068	3.399
420	1.51	2.433	1.05802	2.078	3.418
421	1.872	1.911	1.05095	2.098	5.054
422	1.578	3.015	1.36596	2.019	3.399
423	1.813	2.65	1.38008	1.97	2.844
424	1.598	2.946	1.9889	1.588	3.954
425	1.657	4.763	2.32509	2.764	1.967
426	1.941	2.522	1.51993	2.078	2.775
427	1.853	3.113	1.60468	2.99	2.074
428	1.98	3.369	1.16961	1.804	2.814
429	2.598	3.281	2.27	2.598	5.385
430	2.225	2.315	2.83079	2.617	3.428
431	2.186	2.67	1.65977	2.088	2.941
432	1.598	2.473	0.959136	2.009	2.328
433	2	3.763	1.04389	1.696	4.421
434	3.039	2.079	1.35183	2.902	3.564
435	1.568	2.621	2.40278	1.882	4.509
436	1.941	2.089	1.63293	2.206	3.905
437	1.647	3.133	1.12723	2.735	3.525
438	1.804	2.522	1.07921	2.088	3.496
439	1.823	2.108	1.09333	2.206	3.136
440	1.794	3.832	1.58349	2.735	6.389
441	1.892	3.419	1.17667	2.774	5.356
442	2.088	3.044	1.69509	2.196	7.937
443	1.392	2.837	1.25436	1.882	3.262
444	1.911	1.832	0.966199	2.009	3.321
445	2.019	2.936	1.38008	1.696	7.012
446	1.823	1.832	1.04389	2.902	2.366
447	1.676	3.389	2.9212	2.108	4.168
448	1.911	2.295	2.46635	1.706	2.649
449	1.47	2.437	1.06508	2.411	4.821
450	2.451	2.4	1.45777	2.843	2.922
451	3.009	3.093	1.10746	2.705	2.201
452	2.617	3.241	1.10039	2.245	1.88
453	3.441	2.236	1.49874	2.029	1.422
454	3.254	2.325	1.30945	2.48	2.123
455	2.48	1.734	1.06508	2.549	2.386
456	2.421	2.916	1.31652	2.803	2.474
457	2.911	2.621	1.10746	2.088	2.435
458	2.353	2.463	1.14842	2.147	3.818
459	2.431	2.778	1.35183	1.941	2.386
460	3.372	3.182	1.54112	1.921	3.058
461	1.804	2.286	1.48461	2.245	3.233
462	2.656	2.63	1.25436	2.725	3.701
463	2.568	1.793	1.21199	2.627	3.486
464	1.862	3.773	1.49168	2.882	1.977
465	3.147	2.611	1.63293	1.735	3.194
466	2.509	3.005	1.5058	2.607	3.311
467	1.372	2.217	1.46342	3.078	2.844
468	2.196	3.753	1.42246	3.039	1.85
469	2.47	2.226	3.04692	1.813	2.532
470	3.147	2	2.3816	2.343	3.272
471	2.813	2.286	1.09333	1.833	3.038
472	1.921	1.832	1.47049	2.274	2.678
473	1.657	1.478	0.994451	2.127	3.408
474	2.215	3.271	1.33771	2.362	4.012
475	1.196	1.852	1.38715	1.323	2.6
476	1.235	2.926	1.33771	2.362	1.987
477	1.48	3.665	0.896983	2.078	4.246
478	1.304	2.384	1.955	2.088	2.396
479	1.666	2.749	2.01009	2.833	2.308
480	1.323	1.803	2.11603	3.088	2.357
481	2.039	1.645	2.13016	2.137	2.211
482	2.362	1.941	1.31652	1.706	3.818
483	2.98	1.951	1.27555	2.382	4.236
484	2.186	2.621	1.62587	2.362	4.295
485	1.657	2.896	1.40127	1.882	2.552
486	1.402	3.31	1.35183	1.686	1.743
487	1.284	3.625	1.05095	3.245	3.185
488	1.51	3.763	1.26143	4.195	3.671
489	1.441	3.123	1.66683	2.48	3.506
490	1.745	4.433	1.60468	1.755	3.71
491	3.166	3.221	1.52699	1.98	3.204
492	1.715	2.719	1.54818	2.215	2.922
493	1.735	2.059	1.49168	1.911	3.671
494	1.784	3.024	1.28262	1.725	4.957
495	2.304	2.552	1.2473	1.637	5.171
496	2.235	2.384	1.12017	6.225	3.136
497	1.706	2.433	1.21199	1.951	2.162
498	1.353	2.837	1.28262	2.108	2.98
499	2.911	2.512	1.7869	3.127	1.568
500	2.088	2.197	2.03834	1.441	2.561
501	2.039	2.739	1.59056	1.755	2.454
502	2.117	2.552	1.58349	2.049	2.191
503	2.088	2.896	1.40127	2.323	2.425
504	1.872	2.414	1.31652	2.235	2.707
505	1.48	2.394	1.59056	1.402	2.444
506	1.196	4.551	1.73746	1.833	2.289
507	4.401	2.798	0.911109	1.735	2.065
508	1.314	3.064	0.959136	2.166	2.834
509	2.353	1.931	1.77984	2.313	2.279
510	1.843	2.266	1.64565	3.441	2.513
511	1.578	2.197	1.16961	2.96	2.259
512	3.343	3.044	1.07214	2.951	2.415
513	1.637	2.266	1.955	3.205	4.509
514	1.843	1.635	1.35183	2.245	1.743
515	1.539	1.793	1.82787	2.166	1.996
516	1.529	2.305	1.25436	2.157	2.425
517	1.353	2.571	0.93936	2.46	2.707
518	1.108	1.566	1.66683	2.274	1.821
519	1.294	2.345	1.18374	2.519	2.561
520	2.764	3.005	1.32358	2.029	2.084
521	1.902	2.887	0.918172	2.058	1.256
522	1.323	2.818	1.7304	3.127	3.136
523	1.5	3.113	1.94794	2.323	3.136
524	1.666	2.67	1.75159	1.833	2.629
525	1.48	2.433	1.52699	3.147	2.493
526	1.039	2.187	1.47755	2.774	1.704
527	1.314	2.552	2.11603	2.656	3.214
528	1.441	2.561	1.07921	2.166	2.922
529	2.274	1.478	1.51286	2.323	3.331
530	2.235	2.955	3.15286	3.205	3.779
531	1.902	2.65	1.29533	1.892	2.678
532	2.823	2.581	1.00858	2.058	2.698
533	2.255	2.729	1.07214	1.941	4.704
534	1.48	2.739	1.45071	2.147	1.987
535	2.117	2.02	1.22611	2.323	2.795
536	1.598	2.63	0.868732	1.559	3.155
537	2.519	2.719	0.882857	1.882	3.087
538	1.323	2.837	1.81374	2.029	2.454
539	1.755	1.714	1.42952	2.039	3.691
540	2.382	2.581	1.25436	2.058	2.026
541	2.068	3.143	1.43659	2.274	1.636
542	2.078	2.315	1.24024	2.196	2.99
543	1.98	2.276	0.987388	1.843	4.947
544	2.147	2.266	1.15548	2.549	4.791
545	2.196	2.226	1.14842	2.705	4.207
546	1.823	2.049	2.22763	2.186	3.555
547	1.813	3.054	3.03279	1.804	4.801
548	2.186	2.384	1.19786	2.529	2.98
549	1.902	1.911	1.66683	1.686	4.11
550	2.823	2.404	1.70215	1.764	1.967
551	2.353	2.512	0.994451	1.823	3.146
552	2.206	1.892	1.05095	2.264	2.142
553	1.608	2.355	1.60468	2.372	2.814
554	1.549	2	1.07214	1.951	3.905
555	1.068	1.783	0.980325	2.451	2.113
556	2.019	2.355	1.07921	1.96	3.555
557	1.412	2.483	1.33771	2.166	3.37
558	2.196	2.059	1.54112	2.558	2.055
559	1.5	2.65	1.04389	2.46	4.071
560	2.009	1.941	1.20492	1.774	4.207
561	1.353	2.02	0.946423	2.421	3.477
562	2.578	2.246	0.911109	3.235	3.613
563	1.598	2.128	1.08627	3.911	4.256
564	1.617	2.049	1.24024	1.676	3.418
565	1.51	2.364	1.01564	1.97	3.36
566	0.99	1.537	0.911109	1.382	4.158
567	2.088	1.606	1.43659	2.108	2.775
568	2.058	1.103	1.47755	2.774	2.016
569	2.225	1.685	1.23318	1.872	2.649
570	2.068	1.409	1.63293	2.745	2.181
571	1.539	1.921	1.16255	1.931	2.561
572	1.715	1.862	1.16255	2.509	2.659
573	1.019	1.694	0.918172	2.47	4.899
574	1.804	1.478	1.83493	3.843	1.227
575	1.755	1.409	1.20492	2.48	5.434
576	2.431	1.685	1.52699	2.264	2.834
577	1.941	1.931	1.04389	2.46	4.343
578	1.382	1.724	1.16255	2.411	2.444
579	1.304	1.96	1.15548	1.804	1.948
580	1.627	1.507	1.09333	2.137	4.548
581	1.608	2.443	0.987388	2.333	2.6
582	1.862	1.497	2.00303	2.451	3.564
583	1.48	1.428	1.10746	2.372	3.652
584	1.539	1.271	1.19786	2.539	1.918
585	1.549	3.034	1.18374	2.725	1.948
586	1.931	1.694	2.59913	2.666	2.347
587	2.382	2.236	1.46484	2.411	3.272
588	2.186	2.02	1.5623	1.774	4.265
589	1.578	2.492	1.6739	1.862	2.259
590	2.902	3.064	1.72334	1.51	4.236
591	2.411	1.419	1.2473	3.058	3.233
592	1.96	1.734	1.26849	2.255	3.808
593	2.735	2.197	1.68802	1.862	2.922
594	3.401	2.148	1.23318	2.411	3.253
595	3.284	2.325	1.49874	2.323	4.801
596	2.48	2.709	1.37302	2.255	3.671
597	1.284	2.621	1.19786	2.5	4.412
598	1.794	1.892	1.56937	2.166	4.343
599	2.568	2.118	1.11452	2.088	3.447
600	1.921	3.015	1.47755	1.951	9.037

## Sheet: Protoplast size
Diameter of protoplast of five isolates
No.	Diameter of protoplast of JP19 (µm)	Diameter of protoplast of JP8 (µm)	Diameter of protoplast of R22 (µm)	Diameter of protoplast of JP44 (µm)	Diameter of protoplast of JP11 (µm)
1	4.13793	7.2	4.96	3.52	6.24
2	5.44828	4.96	4.48	3.84	3.36
3	5.37931	6.72	4.64	5.12	2.72
4	2.27586	6.08	2.88	3.04	3.04
5	5.10345	8	3.36	3.52	4
6	5.44828	6.72	4	3.52	2.72
7	2.96552	5.12	4.64	2.88	3.04
8	2.89655	6.08	4.64	4.8	1.6
9	4	5.6	2.24	4.64	7.2
10	4.55172	4.48	2.72	3.84	3.52
11	3.7931	8.32	4.64	2.72	4.32
12	3.93103	5.76	2.88	1.76	5.6
13	3.86207	4.64	3.84	3.04	2.72
14	4.89655	7.52	3.36	4	4
15	2.96552	4.64	2.24	2.88	6.72
16	9.10345	3.68	2.88	5.12	4.32
17	6.75862	8.8	2.24	2.88	3.04
18	5.7931	4.96	2.4	2.4	4.64
19	2.96552	5.12	4.64	4.32	3.84
20	6.48276	6.72	2.88	5.12	5.6
21	6	8.96	3.84	6.24	4.96
22	2.68966	3.36	3.04	5.44	4.64
23	2.96552	4	3.52	2.88	3.84
24	2.96552	5.12	4.64	4.48	4.32
25	3.93103	8.8	4.64	3.04	2.4
26	3.7931	4.64	3.36	3.52	2.72
27	3.86207	3.04	4.32	2.88	1.6
28	2.89655	7.2	4	3.84	4.64
29	6.41379	6.72	5.44	3.84	4.48
30	6.96552	6.08	3.04	2.72	3.04
31	4.75862	4.96	2.24	2.4	4.32
32	2.96552	10.24	4.32	3.52	3.36
33	5.10345	10.72	4.32	4.64	1.12
34	7.65517	6.72	6.08	3.36	3.04
35	6.48276	5.76	3.52	4	4.96
36	6.27586	11.2	5.44	3.52	3.84
37	2.55172	4.96	3.84	2.72	3.52
38	2.68966	4.64	4	2.4	2.72
39	3.7931	5.44	3.84	4.96	2.72
40	3.93103	3.04	4.48	1.12	5.44
41	3.44828	6.08	2.88	4	4.32
42	5.31034	5.28	3.84	2.24	3.36
43	3.37931	3.68	3.36	2.72	3.84
44	5.72414	4	6.08	5.12	3.04
45	4.89655	4.96	4.32	4.32	4.64
46	5.72414	2.88	4.16	3.52	1.28
47	2.96552	7.52	3.52	3.84	6.08
48	3.10345	5.12	4.48	5.12	3.36
49	5.24138	2.56	3.84	3.04	2.4
50	3.03448	2.88	4	2.88	6.88
51	4.34483	1.92	2.88	2.72	3.84
52	4.89655	4.64	2.72	2.24	2.88
53	4.75862	2.56	2.4	3.84	2.72
54	2.41379	4	3.84	4.32	2.88
55	3.24138	5.28	4.32	4.64	1.28
56	2.68966	3.68	4.32	4	5.44
57	4.34483	4.16	3.84	3.84	4.32
58	3.24138	4	3.52	3.04	1.76
59	2.2069	7.36	3.52	3.36	5.44
60	5.93103	7.84	4.48	1.6	2.4
61	3.37931	4.16	4.96	1.92	3.84
62	3.24138	4.64	3.84	2.88	2.24
63	3.10345	7.52	4.64	4	6.88
64	2.48276	2.88	2.72	1.76	3.04
65	2.96552	7.84	4.48	2.88	4
66	2.2069	4.64	7.68	2.72	4.48
67	3.17241	3.68	4.48	4	7.68
68	2.27586	8.48	2.88	2.88	3.04
69	5.24138	2.88	3.04	4.32	2.88
70	4.55172	5.76	5.44	4.32	4.64
71	5.10345	7.36	5.44	4.64	6.56
72	2.62069	4	7.2	4.48	2.88
73	4.41379	8.48	3.04	4.32	2.72
74	5.44828	8.8	3.36	2.88	7.68
75	2.48276	8.32	2.4	2.4	3.36
76	3.44828	2.08	4	2.88	1.76
77	12.8966	3.68	2.88	2.88	2.4
78	3.7931	4	4.96	2.72	2.72
79	3.7931	5.12	1.92	3.36	4
80	3.93103	4.48	2.24	4	1.92
81	4.13793	5.12	4.64	2.24	2.88
82	5.24138	2.56	2.88	2.88	2.4
83	2.13793	8.32	4	2.24	3.84
84	5.7931	3.68	5.6	3.04	6.08
85	4.82759	7.2	2.72	3.84	3.84
86	5.72414	7.52	5.44	5.12	4
87	5.03448	4.96	1.92	4.64	2.88
88	3.93103	3.68	4.96	5.6	5.6
89	3.65517	7.36	3.04	2.24	2.4
90	3.17241	8	3.04	4	3.84
91	2.96552	5.76	4.96	2.88	2.72
92	2.48276	4.96	2.88	6.72	3.52
93	7.44828	3.36	2.4	4	4.64
94	3.86207	8.48	5.76	4.32	1.76
95	5.7931	4.96	5.76	4	4.32
96	3.58621	4.16	2.88	3.84	2.88
97	2.68966	5.28	3.36	4.48	2.72
98	7.93103	4	2.88	1.76	2.24
99	4.82759	8.96	4	2.72	3.52
100	3.86207	3.68	3.36	4	2.88

## Sheet: Length of hyphal cells
Length of hyphal cells of five isolates
No.	Length of hyphal cells of R22 (µm)	Length of hyphal cells of JP44 (µm)	Length of hyphal cells of JP11 (µm)	Length of hyphal cells of JP8 (µm)	Length of hyphal cells of JP19 (µm)
1	273.369	128.244	145.795	297.249	244.622
2	249.739	93.007	184.068	178.239	268.868
3	110.608	209.631	185.329	200.679	325.441
4	135.031	156.601	180.872	180.369	277.443
5	92.983	171.452	150.357	479.723	229.67
6	242.67	197.21	249.64	159.591	346.224
7	176.721	183.869	174.303	136.203	223.848
8	105.697	147.364	143.632	234.097	318.91
9	138.473	125.76	179.61	261.508	167.29
10	126.363	210.594	119.008	136.822	340.951
11	154.404	124.605	196.645	269.812	106.025
12	174.706	107.029	206.773	146.8	299.445
13	93.627	128.67	284.836	150.884	204.669
14	103.373	114.725	187.779	117.367	172.062
15	150.582	205.673	84.496	146.797	183.147
16	187.379	136.88	170.27	156.641	250.115
17	63.992	175.651	131.57	186.753	194.173
18	70.094	125.979	86.557	320.043	365.075
19	107.6	152.35	211.862	184.95	291.005
20	75.663	109.912	161.671	268.376	253.661
21	142.45	153.172	206.364	413.536	262.972
22	318.217	108.16	296.268	148.071	133.516
23	145.236	92.983	274.472	177.512	95.511
24	158.888	70.236	165.359	311.715	150.732
25	133.962	80.761	182.051	210.109	166.996
26	109.223	88.61	166.494	153.508	105.883
27	147.618	203.039	170.286	536.7	206.083
28	135.183	125.175	185.065	359.983	169.088
29	178.607	127.55	128.512	174.558	194.351
30	145.654	105.276	323.87	296.949	143.812
31	177.144	117.972	144.553	174.303	144.518
32	220.907	178.097	82.249	167.301	141.604
33	135.501	115.935	222.026	102.625	248.969
34	184.87	130.706	212.879	162.6	108.64
35	229.971	111.022	174.362	192.977	273.056
36	181.453	132.429	145.797	277.438	180.716
37	279.37	144.739	181.868	415.944	327.967
38	267.924	161.528	126.551	327.632	172.873
39	200.757	186.492	256.994	355.477	319.96
40	181.817	99.549	148.342	172.055	210.391
41	244.738	137.472	183.547	306.567	112.697
42	117.167	167.591	160.218	497.04	340.965
43	125.139	88.988	134.78	185.089	330.686
44	276.951	104.293	188.424	284.668	237.166
45	256.999	158.675	205.242	117.14	195.034
46	146.965	171.216	285.721	105.939	118.284
47	188.339	159.355	185.979	125.178	197.046
48	188.524	100.259	197.635	103.042	136.209
49	248.444	150.935	125.276	150.726	180.928
50	234.069	210.479	149.898	196.39	202.348
51	219.477	110.657	184.916	374.646	193.109
52	171.855	123.38	229.597	274.652	108.856
53	193.722	118.412	194.889	173.928	160.811
54	224.042	84.776	224.323	213.316	238.286
55	190.462	111.802	106.849	256.804	132.501
56	158.204	74.222	225.31	355.63	248.91
57	329.909	200.116	154.295	263.046	256.796
58	201.873	96.636	183.149	328.858	305.183
59	185.303	121.41	163.386	339.356	182.196
60	208.706	166.217	85.533	403.693	241.013
61	238.132	167.5	195.218	119.5	292.006
62	221.175	99.724	129.077	223.575	145.747
63	208.087	127.353	198.696	614.077	201.217
64	187.076	135.41	187.476	280.492	248.128
65	134.022	225.223	159.416	294.829	222.483
66	322.552	127.708	191.425	140.483	193.124
67	177.459	157.98	186.174	317.404	279.422
68	207.19	206.807	163.838	117.21	258.916
69	137.937	165.498	103.756	190.541	268.474
70	278.871	146.571	89.471	190.367	189.264
71	253.894	101.073	86.774	231.466	156.581
72	116.021	109.582	77.815	129.848	180.713
73	125.459	181.595	115.114	112.682	184.895
74	263.502	137.083	94.243	266.647	149.821
75	169.884	164.635	92.435	194.101	244.345
76	180.827	176.39	174.924	227.797	311.563
77	175.103	125.457	160.934	152.484	226.631
78	194.52	147.375	172.265	249.646	116.792
79	96.465	165.524	206.919	150.224	160.521
80	416.706	143.549	234.202	232.442	213.88
81	144.001	315.264	314.492	160.359	110.338
82	171.692	138.012	279.098	109.654	163.361
83	151.203	100.718	200.259	272.432	273.946
84	183.358	153.437	199.018	193.697	166.752
85	239.282	147.032	162.353	198.777	197.458
86	285.025	148.465	167.811	269.039	158.081
87	108.058	99.163	217.617	285.245	203.656
88	188.986	123.697	178.943	171.682	132.346
89	447.593	134.556	182.193	141.68	146.127
90	267.297	203.201	249.927	137.871	177.204
91	285.876	140.67	248.73	215.018	246.247
92	84.203	113.037	204.203	371.015	248.669
93	264.224	95.162	216.69	376.569	196.951
94	152.727	157.214	264.708	316.12	208.231
95	201.08	145.888	291.623	161.657	320.006
96	219.816	123.537	255.958	283.296	167.772
97	198.614	95.051	211.248	249.574	192.586
98	285.27	209.201	103.339	153.884	162.33
99	158.688	224.85	194.967	173.574	140.518
100	251.711	192.811	122.02	245.525	113.843

## Sheet: Width of hyphal cells
Width of hyphal cells of five isolates
No.	Width of hyphal cells of R22 (µm)	Width of hyphal cells of JP44 (µm)	Width of hyphal cells of JP11 (µm)	Width of hyphal cells of JP8 (µm)	Width of hyphal cells of JP9 (µm)
1	11.145	7.221	9.43	13.872	18.315
2	10.961	7.372	11.776	10.254	15.739
3	10.914	5.237	7.307	18.127	13.699
4	8.297	6.453	7.6	14.565	16.973
5	12.177	7.725	9.43	12.677	12.413
6	11.861	7.566	9.804	12.165	17.226
7	13.519	5.779	9.438	13.595	18.268
8	12.328	11.204	11.554	15.829	10.105
9	10.184	12.598	10.688	15.626	11.861
10	9.619	12.228	11.332	10.881	17.279
11	9.897	8.427	5.84	9.352	16.035
12	10.575	6.042	11.791	10.748	15.964
13	9.804	4.932	12.689	11.453	13.805
14	8.863	6.891	6.492	11.036	13.783
15	8.658	8.235	6.653	10.665	12.388
16	8.628	11.211	7.13	11.565	11.464
17	19.039	10.376	6.636	10.129	8.029
18	14.754	11.611	4.915	8.528	10.961
19	14.114	9.688	6.917	13.489	9.155
20	12.747	12.086	8.042	12.661	10.317
21	14.178	10.416	6.891	11.674	10.666
22	12.215	10.736	5.191	8.598	15.434
23	8.705	11.257	12.977	7.212	11.11
24	8.429	10.097	12.818	9.234	10.334
25	13.173	10.361	12.882	10.225	16.822
26	11.035	9.775	6.999	8.924	16.035
27	10.961	12.691	8.926	12.721	14.078
28	12.369	10.276	7.093	7.845	17.316
29	11.785	10.139	9.603	11.434	15.861
30	10.062	10.752	8.03	11.532	16.503
31	15.544	11.467	4.587	18.265	16.035
32	14.754	11.101	5.042	17.202	15.626
33	8.848	11.585	11.973	15.208	14.817
34	6.046	6.101	11.193	18.029	17.434
35	6.565	5.831	10.895	13.083	14.014
36	6.267	8.622	9.342	14.297	14.196
37	9.56	8.637	10.433	13.898	16.339
38	9.165	8.207	10.334	14.908	9.939
39	6.05	5.811	10.274	15.964	10.591
40	6.524	5.137	9.024	15.17	13.173
41	5.499	12.534	10.065	13.945	15.593
42	5.321	10.062	11.782	12.301	7.865
43	4.612	9.517	12.145	7.691	17.598
44	5.513	9.972	9.733	8.563	17.27
45	4.987	4.758	8.995	12.401	12.346
46	10.206	10.423	7.704	12.761	14.618
47	8.773	5.732	8.011	13.467	15.652
48	10.199	5.067	7.251	13.336	12.769
49	10.659	5.457	5.333	12.692	14.432
50	9.109	5.457	8.27	12.387	15.979
51	7.563	10.914	8.356	13.675	15.085
52	10.184	12.311	8.598	6.194	18.11
53	9.307	12.689	10.511	7.094	14.623
54	9.939	12.236	9.613	8.17	15.861
55	9.897	16.092	8.883	12.907	14.23
56	6.708	13.266	8.248	12.735	11.973
57	11.791	11.473	7.197	8.696	12.884
58	8.218	14.754	10.133	8.974	11.837
59	9.05	10.224	10.579	9.804	14.614
60	9.396	9.688	7.914	6.341	14.796
61	10.255	9.315	6.312	12.897	15.234
62	10.363	15.626	8.03	10.276	15.193
63	9.463	12.915	9.342	9.593	13.42
64	6.691	11.871	8.433	11.329	13.42
65	11.861	5.127	9.063	11.786	14.402
66	8.903	5.617	8.17	13.257	15.739
67	7.321	4.78	8.319	13.145	14.114
68	9.762	3.845	9.73	10.388	13.058
69	8.331	10.914	7.307	10.342	10.914
70	5.513	12.882	6.737	10.184	11.554
71	5.571	13.96	11.035	9.052	6.046
72	4.99	10.062	11.365	8.938	15.415
73	5.878	10.133	11.782	8.584	16.968
74	5.042	9.762	11.026	8.455	12.721
75	8.017	10.695	13.851	8.466	14.459
76	7.079	12.369	10.462	10.618	14.459
77	8.387	10.344	10.695	12.508	10.541
78	6.536	6.441	6.441	11.656	9.688
79	7.433	11.329	7.165	10.139	12.067
80	14.402	10.746	9.12	11.287	9.381
81	9.463	5.772	11.288	12.202	13.144
82	8.319	6.08	11.22	6.831	12.152
83	8.752	13.633	10.062	7.938	10.379
84	10.184	13.197	10.57	6.148	10.579
85	6.903	14.331	11.193	8.914	11.798
86	13.633	12.599	11.063	9.334	9.259
87	9.342	17.316	7.744	9.893	12.882
88	10.344	14.754	7.111	10.608	13.783
89	13.266	15.146	4.452	11.515	12.822
90	10.579	8.331	11.438	11.049	15.17
91	12.041	6.441	9.246	8.214	9.897
92	8.799	8.113	11.697	13.883	12.17
93	12.664	9.817	9.698	13.849	12.539
94	9.243	9.243	8.848	9.55	6.344
95	8.972	7.165	11.765	6.07	12.429
96	7.093	7.079	6.373	12.385	11.066
97	6.536	8.938	8.025	13.042	11.158
98	5.891	4.532	4.671	8.653	18.602
99	9.075	6.409	11.791	6.621	18.183
100	8.319	4.985	10.772	8.887	18.779
