# Supplementary material for: Intraspecific diploidization of a halophyte root fungus drives heterosis
Source: Nat Commun. 2024 Jul 12;15:5872. doi: 10.1038/s41467-024-49468-7 (PMC11245560; doi:10.1038/s41467-024-49468-7)
Supplement: Supplementary file 7 — Source Data [file 41467_2024_49468_MOESM7_ESM.zip › Source Data/Source data of Fig. 3G. Proportion of TEs of seven haplotype genomes at the chromosome level.xlsx]

## Sheet: Proportion of TEs
Porportion of Tes of seven haplotype genomes at the chromosome level
Chromosome number of JP19	Proportion of TEs of JP19 (%)	Chromosome number of JP8	Proportion of TEs of JP8 (%)	Chromosome number of R22	Proportion of TEs of R22 (%)	Chromosome number of JP11	Proportion of TEs of JP11 (%)	Chromosome number of JP44	Proportion of TEs of JP44 (%)
Chr01	57.6001	Chr01	44.5763	Chr01	40.5674	Chr01	53.7193	Chr01	39.0933
Chr02	54.4466	Chr02	51.6453	Chr02	40.1819	Chr02	43.0183	Chr02	35.0134
Chr03	51.9333	Chr03	44.1263	Chr03	39.0189	Chr03	42.5178	Chr03	37.5633
Chr04	51.7911	Chr04	37.5267	Chr04	39.6352	Chr04	48.1802	Chr04	38.4215
Chr05	50.252	Chr05	43.457	Chr05	46.7106	Chr05	48.7073	Chr05	44.4618
Chr06	50.0426	Chr06	35.5939	Chr06	41.2946	Chr06	45.1349	Chr06	45.7615
Chr07	49.6977	Chr07	50.1734	Chr07	51.3109	Chr07	56.3635	Chr07	35.3252
Chr08	49.4758	Chr08	38.6	Chr08	32.7326	Chr08	49.4402	Chr08	45.1024
Chr09	49.1534	Chr09	50.3201	Chr09	46.2475	Chr09	44.2759	Chr09	44.0455
Chr10	49.0875	Chr10	38.7085	Chr10	48.4087	Chr10	48.9391	Chr10	51.9626
Chr11	46.5023	Chr11	46.7763	Chr11	46.9569	Chr11	54.0773	Chr11	44.34
Chr12	45.1044	Chr12	47.1142	Chr12	45.6271	Chr12	45.5661	Chr12	44.0419
Chr13	44.8467	Chr13	48.2062	Chr13	45.331	Chr13	44.8691	Chr13	32.1093
Chr14	44.2578	Chr14	56.7041	Chr14	36.9644	Chr14	48.5037	Chr14	39.3073
Chr15	42.7917	Chr15	51.6841	Chr15	46.1658	Chr15	47.6463	Chr15	42.5083
Chr16	42.303	Chr16	36.1803	Chr16	47.0752	Chr16	53.6082	Chr16	49.1243
Chr17	40.6476	Chr17	47.2251	Chr17	47.7537	Chr17	55.826	Chr17	51.7946
Chr18	40.4871	Chr18	47.723	Chr18	47.3336	Chr18	57.4027	Chr18	40.8366
Chr19	40.4278	Chr19	53.365	Chr19	35.1676	Chr19	49.933	Chr19	29.3189
Chr20	37.9178	Chr20	46.1805	Chr20	35.5762	Chr20	41.3353	Chr20	51.2613
Chr21	37.3187	Chr21	56.5747	Chr21	2.59734	Chr21	49.5553	Chr21	48.2808
Chr22	35.7939	Chr22	51.1559	Chr22	43.3449
Chr23	59.5593	Chr23	46.1718
Chr24	58.7696	Chr24	46.9639
Chr25	58.0208	Chr25	48.185
Chr26	55.5492	Chr26	45.8575
Chr27	55.1767	Chr27	51.6076
Chr28	52.2988	Chr28	34.2743
Chr29	52.2292	Chr29	47.9862
Chr30	51.9533	Chr30	41.3657
Chr31	51.7568	Chr31	44.969
Chr32	51.3178	Chr32	55.2954
Chr33	50.242	Chr33	50.6084
Chr34	49.4724	Chr34	57.739
Chr35	48.7105	Chr35	52.0981
Chr36	48.1934	Chr36	51.4469
Chr37	47.4411	Chr37	42.7905
Chr38	46.7351	Chr38	45.4178
Chr39	46.6059	Chr39	30.0346
Chr40	45.7591	Chr40	54.1992
Chr41	44.1663	Chr41	52.6192
Chr42	43.8973
Chr43	43.1103
