# Supplementary material for: Intraspecific diploidization of a halophyte root fungus drives heterosis
Source: Nat Commun. 2024 Jul 12;15:5872. doi: 10.1038/s41467-024-49468-7 (PMC11245560; doi:10.1038/s41467-024-49468-7)
Supplement: Supplementary file 7 — Source Data [file 41467_2024_49468_MOESM7_ESM.zip › Source Data/Source data of Fig. 5. Growth vigor of JP19 when exposed to a wide range of abiotic stressors (NaCl, pH and low abiotic stress conditions)..xlsx]

## Sheet: Sheet1
Growth vigor of JP19 when exposed to a wide range of abiotic stressors (NaCl, pH and low abiotic stress conditions).
Treatment	Colony diameter of R22 (cm)	Colony diameter of JP44 (cm)	Colony diameter of JP11 (cm)	Colony diameter of JP8 (cm)	Colony diameter of JP19 (cm)
0 M NaCl	4.2	4.95	4	3.9	5.2
	4.35	4.8	4.2	4	5.35
	4.3	5.1	3.9	3.8	5.3
0.2 M NaCl	4.3	4.9	4.1	4.3	5.6
	4.3	5	4.1	4.4	5.8
	4.35	4.9	3.9	4.35	5.5
0.5 M NaCl	4.1	2.75	3.3	3.7	4.8
	4.15	2.75	3.4	3.7	4.8
	4.2	2.8	3.4	3.6	4.9
1 M NaCl	2.1	1.5	1.4	1.4	1.9
	2	1.4	1.4	1.4	2
	2	1.4	1.35	1.5	2.1
pH5	4.5	4.3	4.1	3.7	4.6
	4.65	4.3	4.1	3.55	4.9
	4.5	4.35	4.05	3.6	5
	4.6	4.3	4.15	3.7	5.5
	4.5	4.3	4.1		5
pH6	4.9	4.5	4.1	3.9	5.4
	4.5	4.3	4.9	3.8	5.3
	4.95	4.4	4.5	3.6	5.3
	4.8	4.7	4.3		5.2
	4.5	5.15			5.2
pH7	4.75	4.3	4.5	3.5	4.9
	4.7	4.2	4.2	3.3	4.7
	4.6	4.7	4.5	3.3	5.3
	4.6	4.75	4.6	3.35	5.1
	4.85	5.1		3.35	5.2
pH8	4.4	3.8	3.9	3	5.1
	4.1	3.7	4.05	2.9	5.15
	3.9	3.7	3.9	2.9	4.9
	4.1	3.7	4.2	2.9	5
	4.3	3.8	3.9	2.95	5
pH9	4.3	3.7	3	2.5	4.9
	3.7	3.5	3.3	2.55	4.7
	3.6	3.5	3.4	2.6	5.1
	3.6	3.5	3.1	2.5	5.1
	3.9	3.5	3.3	2.5	4.7
pH10	3.9	3.6	3.3	2.1	4.6
	3.9	3.65	3.2	2.1	4.1
	3.9	3.4	3	2.2	4.2
	3.85	3.6	2.9	2.2	4
		3.5	2.9	2.3	4.4
pH11	3.425	3.7	2.25	2.75	3.275
	3.925	3.425	2.4	2.35	3.55
	3.5	3.675	2.775	2.375	3.55
	3.5	3.5	2.25	2.275	3.3
	3.8	3.65	2.275	2.4	4.575
1 mM H2O2	2.9	3.6	3.2	3.25	3.8
	2.5	3.6	3.25	3.45	3.8
	3	3.6	2.95	3.3	3.95
	3.25	3.4	2.7	3.3	3.95
0.05 mM MSB	2.4	3.1	2.9	2.85	3.75
	2.6	3.2	3	2.9	3.8
	2.7	3.25	3	3	3.8
	2.75	3.3	3.05	3.05	3.8
0.2 M KCl	3.35	3.7	3.3	3.25	4.05
	3.2	3.7	3.25	3.3	4
	3.3	3.75	3.25	3.3	4
	3.45	3.8	3.3	3.25	4.1
0.2 M Sorbitol	2.4	4	3.5	2.95	4.25
	2.95	4.1	3.6	3.2	4.3
	3.1	4.1	3.7	3.45	4.4
	3.2	4.15	3.55	3.5	4.5
50 µg/ml CFW	4.4	4.7	4.2	3.3	4.95
	4.5	4.3	4.1	2.3	4.9
	4.3	4.4	4.15	3	4.8
	4.9	5	4.25		4.9
100 µg/ml Congo Red	2.8	3	2.9	2.8	3.6
	2.85	3.1	2.8	2.85	3.65
	2.9	3.05	2.8	2.9	3.5
	2.85	3.05	2.85	2.8	3.55
