# Supplementary material for: Intraspecific diploidization of a halophyte root fungus drives heterosis
Source: Nat Commun. 2024 Jul 12;15:5872. doi: 10.1038/s41467-024-49468-7 (PMC11245560; doi:10.1038/s41467-024-49468-7)
Supplement: Supplementary file 7 — Source Data [file 41467_2024_49468_MOESM7_ESM.zip › Source Data/Source data of Fig. 6C, Fig. S7 and S8. Additive and nonadditive gene expression and regulatory patterns of JP19 and JP8.xlsx]

## Sheet: Sheet1
Sample ID	Treatment	Gene ID	cpm1	cpm2	cpmh	pDE	Dom	doa	Dom2	padj.21	lfc.21	padj.h1	lfc.h1	padj.h2	lfc.h2	padj.hm	lfc.hm	prop.p	prop.h	Regulatory pattern
JP19	0.3M NaCl	JP11_00009	2.4754	1.67374	1.85356	0			Additive	0.112251	-0.580961	0.274045	-0.429541	0.721832	0.15142	0.682717	-0.106352	0.604039	1	unexpected
JP19	0.3M NaCl	JP11_00012	2.29633	3.88903	1.30015	0			Additive	0.253368	0.746156	0.243687	-0.830321	0.0155785	-1.57648	0.00101847	-1.18844			no_data
JP19	0.3M NaCl	JP11_00013	0.271022	0	1.00211	-1	DE-TUR	3		0.00275644	-4.53766	0.0471505	1.87447	1.23782e-05	6.41212	2.98276e-06	3.08746			no_data
JP19	0.3M NaCl	JP11_00016	18.2058	0.0433903	4.27464	-1	ELD	-0.534066		2.07322e-16	-8.74815	2.26324e-23	-2.10239	7.63159e-10	6.64576	7.77366e-12	-1.07582			no_data
JP19	0.3M NaCl	JP11_00019	32.9567	352.076	171.689	1	Additive	-0.130534		3.53779e-48	3.40461	1.90981e-23	2.36731	1.48629e-05	-1.03729	0.0234897	-0.105712			no_data
JP19	0.3M NaCl	JP11_00021	13.0057	0.0207484	4.29242	-1	Additive	-0.342059		1.89279e-13	-9.15821	9.33985e-08	-1.6119	2.06393e-09	7.54631	0.0114472	-0.584962	0.998442	1	cis
JP19	0.3M NaCl	JP11_00022	2.53538	59.3515	41.344	1	Additive	0.366115		2.36775e-13	4.53618	1.92477e-10	4.01576	0.447501	-0.520417	0.0781677	0.481795	0.0421699	0.0127459	cis
JP19	0.3M NaCl	JP11_00023	1.10757	3.27026	1.18849	1	Additive	-0.925168		0.000398533	1.54931	0.878918	0.0909685	0.00110413	-1.45834	0.00927848	-0.816136	0.258494	0.310096	conserved
JP19	0.3M NaCl	JP11_00024	1.12792	0.367238	1.13859	-1	Additive	1.02804		0.0160749	-1.63983	0.999422	0.000798342	0.0181365	1.64063	0.117461	0.644669	0.76007	1	cis+trans
JP19	0.3M NaCl	JP11_00025	20.0024	14.9141	27.5396	0			Additive	0.000744257	-0.43787	0.000474318	0.446099	2.56549e-12	0.88397	1.09512e-17	0.696829			no_data
JP19	0.3M NaCl	JP11_00026	16.5444	46.9307	30.4068	1	Additive	-0.0875842		4.51854e-24	1.48983	2.07364e-08	0.863431	2.3569e-05	-0.626402	0.935679	-0.00821773	0.266723	0.433807	trans
JP19	0.3M NaCl	JP11_00027	167.651	164.605	125.785	0			Additive	0.912877	-0.0403578	0.227716	-0.425698	0.26188	-0.38534	0.096879	-0.361006	0.512252	0.448968	conserved
JP19	0.3M NaCl	JP11_00028	234.528	166.718	199.183	0			Additive	0.000224761	-0.506339	0.0930776	-0.249119	0.0737446	0.257221	0.717993	0.0273569	0.591882	0.551402	conserved
JP19	0.3M NaCl	JP11_00029	23.9152	12.6794	16.3878	0			Additive	4.02763e-11	-0.929189	0.000101312	-0.560606	0.0153205	0.368582	0.194464	-0.123132	0.660405	1	unexpected
JP19	0.3M NaCl	JP11_00030	25.9466	16.051	17.9074	0			Additive	1.95995e-05	-0.708195	0.00140274	-0.549996	0.398802	0.158199	0.0439959	-0.195632	0.62511	0.443558	trans
JP19	0.3M NaCl	JP11_00031	10.4676	0.422637	0	-1	DE-TDR	-1.08415		7.6481e-05	-4.64451	7.4897e-09	-9.70118	0.00361526	-5.05667	2.3855e-12	-8.31168			no_data
JP19	0.3M NaCl	JP11_00032	108.596	92.4126	211.453	0			NDE-TUR	0.0318974	-0.247217	5.95877e-18	0.947379	5.82395e-28	1.1946	1.88099e-78	1.11317	0.547945	0.471727	conserved
JP19	0.3M NaCl	JP11_00033	40.6526	39.5792	46.54	0			Additive	0.715602	-0.0520277	0.196354	0.180843	0.080522	0.23287	0.000599752	0.257158	0.514336	0.519009	conserved
JP19	0.3M NaCl	JP11_00034	69.0652	88.2412	70.3944	0			Additive	1.8337e-05	0.340045	0.900106	0.0131133	5.07839e-05	-0.326932	0.017419	-0.115671	0.446557	0.424838	cis
JP19	0.3M NaCl	JP11_00035	48.9925	59.5471	38.8242	0			Additive	0.0802816	0.267879	0.0277099	-0.349777	3.78633e-05	-0.617656	8.22616e-07	-0.439613	0.459072	0.451671	conserved
JP19	0.3M NaCl	JP11_00038	42.8021	87.5047	41.6979	1	ELD	-1.0494		1.0608e-10	1.01937	0.79956	-0.0512596	1.63211e-11	-1.07063	3.94038e-09	-0.595064	0.334929	1	cis+trans
JP19	0.3M NaCl	JP11_00039	86.5088	61.9677	79.1043	0			Additive	2.21922e-10	-0.495063	0.091499	-0.143311	1.17858e-05	0.351752	0.00713574	0.12884	0.590021	0.357579	cis+trans
JP19	0.3M NaCl	JP11_00040	131.703	112.146	129.972	0			Additive	0.0515444	-0.244298	0.828828	-0.0329301	0.100044	0.211368	0.0534873	0.132601	0.54745	0.520906	conserved
JP19	0.3M NaCl	JP11_00041	122.228	85.4379	88.4169	0			Additive	7.21833e-08	-0.529178	1.7536e-06	-0.48181	0.684213	0.0473681	0.00101983	-0.193812	0.595758	0.491653	conserved
JP19	0.3M NaCl	JP11_00042	46.9464	30.7576	41.8866	0			Additive	3.89567e-05	-0.621762	0.291318	-0.178569	0.00439268	0.443193	0.0761935	0.145446	0.611089	0.6229	cis
JP19	0.3M NaCl	JP11_00043	8.54657	0.382939	1.2605	-1	ELD	-0.785006		0.000304255	-4.48954	0.0306926	-2.76899	0.200688	1.72055	0.000713966	-1.81237			no_data
JP19	0.3M NaCl	JP11_00044	115.414	139.269	134.14	0			Additive	0.0772665	0.258501	0.192536	0.203862	0.741343	-0.0546389	0.146644	0.118861	0.460458	0.476494	conserved
JP19	0.3M NaCl	JP11_00045	25.558	19.2096	23.0484	0			Additive	0.148992	-0.425631	0.62702	-0.163928	0.401319	0.261703	0.665561	0.0815597	0.578286	0.61671	cis
JP19	0.3M NaCl	JP11_00046	104.547	89.4278	117.809	0			Additive	0.00477897	-0.2386	0.076793	0.158498	2.02792e-06	0.397098	2.18444e-12	0.320646	0.546451	0.591735	conserved
JP19	0.3M NaCl	JP11_00047	83.7153	88.3061	109.084	0			Additive	0.556182	0.0639033	0.00026509	0.367567	0.00234288	0.303664	4.37304e-12	0.384934	0.494155	0.562422	conserved
JP19	0.3M NaCl	JP11_00048	44.705	51.7031	79.759	0			NDE-TUR	0.344166	0.197501	3.39973e-05	0.822407	0.00151809	0.624907	2.19555e-11	0.770812	0.471071	0.574187	conserved
JP19	0.3M NaCl	JP11_00049	2.77156	2.76436	3.18649	0			Additive	0.970567	-0.0174191	0.689077	0.190675	0.646564	0.208094	0.341816	0.241008	0.508435	0.582566	conserved
JP19	0.3M NaCl	JP11_00050	142.007	103.339	156.277	0			Additive	0.00281966	-0.47298	0.498884	0.123444	0.000163211	0.596424	2.14969e-05	0.388149	0.586329	0.533872	conserved
JP19	0.3M NaCl	JP11_00051	61.7799	69.8835	77.6624	0			Additive	0.267208	0.164448	0.0332629	0.316021	0.319254	0.151573	0.000403225	0.281492	0.476879	0.321043	unexpected
JP19	0.3M NaCl	JP11_00052	40.6528	66.194	39.8618	0			Additive	2.36064e-09	0.691352	0.773322	-0.0426826	3.56445e-10	-0.734034	8.7573e-08	-0.375663	0.387429	0.520156	conserved
JP19	0.3M NaCl	JP11_00053	2.53209	1.05148	2.19312	-1	Additive	0.542127		0.00133953	-1.28514	0.620211	-0.21851	0.0104848	1.06663	0.223243	0.325319	0.712891	0.665115	cis
JP19	0.3M NaCl	JP11_00054	15.4291	13.1503	13.3207	0			Additive	0.423495	-0.242642	0.484935	-0.227694	0.967883	0.0149479	0.723092	-0.0628771	0.546975	0.57859	conserved
JP19	0.3M NaCl	JP11_00055	3.64988	4.91468	3.66374	0			Additive	0.155686	0.417035	0.981164	-0.00929646	0.159218	-0.426331	0.316681	-0.189105	0.433622	0.594263	conserved
JP19	0.3M NaCl	JP11_00056	0.990934	15.4905	16.5943	1	ELD	1.15225		1.3809e-36	3.95087	4.92783e-38	4.05031	0.732051	0.0994448	2.79242e-11	1.07199	0.0618343	0.0225488	cis
JP19	0.3M NaCl	JP11_00057	63.6715	37.0572	55.0541	0			Additive	9.30046e-09	-0.794073	0.14023	-0.224013	5.65787e-05	0.57006	0.0675922	0.163509	0.639098	0.434334	trans
JP19	0.3M NaCl	JP11_00058	64.8003	52.586	345.504	0			NDE-TUR	0.123404	-0.314498	6.37428e-37	2.39935	5.90762e-47	2.71385	8.67366e-107	2.5955	0.559583	0.382461	conserved
JP19	0.3M NaCl	JP11_00059	17.5559	11.7295	24.5003	0			Additive	0.00142364	-0.592996	0.0133175	0.467198	5.7619e-09	1.06019	4.32956e-12	0.780702	0.606444	0.33596	conserved
JP19	0.3M NaCl	JP11_00060	388.686	432.3	328.089	0			Additive	0.233885	0.140061	0.0291826	-0.258188	0.000402903	-0.398249	3.46184e-07	-0.280605	0.480976	0.445192	conserved
JP19	0.3M NaCl	JP11_00061	28.5445	24.8408	25.6199	0			Additive	0.192864	-0.213677	0.336012	-0.170168	0.818992	0.0435093	0.829584	-0.0200179	0.542062	0.440764	conserved
JP19	0.3M NaCl	JP11_00062	22.2253	17.5307	18.3266	0			Additive	0.0152943	-0.353987	0.0572181	-0.292925	0.719685	0.0610617	0.391362	-0.0774945	0.566251	1	unexpected
JP19	0.3M NaCl	JP11_00063	128.68	227.233	176.291	0			Additive	0.0003096	0.807853	0.0663451	0.441908	0.121108	-0.365945	0.758603	0.0353773	0.368327	0.48669	conserved
JP19	0.3M NaCl	JP11_00064	1461.62	983.13	1201.89	0			Additive	0.00519164	-0.584484	0.197154	-0.295065	0.190653	0.289419	0.899827	0.0143071	0.604987	0.574477	cis
JP19	0.3M NaCl	JP11_00065	53.9996	52.8135	46.7599	0			Additive	0.724862	-0.0442116	0.066987	-0.221131	0.138552	-0.17692	0.0243818	-0.149543	0.512936	0.597805	unexpected
JP19	0.3M NaCl	JP11_00066	50.0819	50.1022	51.7627	0			Additive	0.927076	-0.0122779	0.817388	0.0334631	0.73699	0.0457409	0.209839	0.0884069	0.50739	0.610474	conserved
JP19	0.3M NaCl	JP11_00067	82.5681	72.0943	67.9319	0			Additive	0.0679482	-0.208005	0.0110692	-0.295626	0.480387	-0.0876209	0.0183693	-0.147633	0.541241	0.442006	conserved
JP19	0.3M NaCl	JP11_00068	81.3687	48.6326	69.0722	0			Additive	3.13316e-12	-0.755178	0.030941	-0.250316	5.62136e-06	0.504862	0.0602243	0.123668	0.632824	0.524337	conserved
JP19	0.3M NaCl	JP11_00069	818.989	924.164	853.656	0			Additive	0.420984	0.161931	0.839796	0.0472826	0.588548	-0.114648	0.893327	0.0131843	0.477093	0.512359	conserved
JP19	0.3M NaCl	JP11_00070	17.5994	0	7.2402	-1	Additive	-0.177224		3.05766e-16	-10.5562	0.0077368	-1.29813	1.15985e-12	9.25805	0.376885	-0.262015	1	1	cis
JP19	0.3M NaCl	JP11_00071	634.697	355.435	927.609	0			NDE-TUR	3.56858e-06	-0.851123	0.00566772	0.533541	2.6351e-14	1.38466	2.13858e-21	0.941068	0.648281	0.488832	conserved
JP19	0.3M NaCl	JP11_00072	103.273	115.734	103.371	0			Additive	0.120267	0.150256	0.915183	-0.0128025	0.0964085	-0.163058	0.447227	-0.0395284	0.479194	0.56765	unexpected
JP19	0.3M NaCl	JP11_00073	95.7688	140.305	289.84	0			NDE-TUR	0.300739	0.537159	0.00166644	1.58667	0.0378809	1.04951	3.24362e-08	1.34067	0.413189	0.379831	conserved
JP19	0.3M NaCl	JP11_00075	0.465324	0.828034	0.281108	0			Additive	0.239168	0.820343	0.375213	-0.75839	0.0362815	-1.57873	0.0455543	-1.17585			no_data
JP19	0.3M NaCl	JP11_00076	36.6501	40.6525	25.6408	0			NDE-TDR	0.435137	0.137499	0.00198511	-0.529772	5.70783e-05	-0.667271	1.0023e-07	-0.550029	0.481379	0.474385	conserved
JP19	0.3M NaCl	JP11_00077	370.917	418.238	171.226	0			NDE-TDR	0.391017	0.158492	4.64698e-11	-1.12971	2.67823e-14	-1.28821	1.90292e-34	-1.16207	0.477831	0.584062	conserved
JP19	0.3M NaCl	JP11_00078	1.12992	0.768132	1.04736	0			Additive	0.232939	-0.56871	0.829296	-0.11745	0.374254	0.45126	0.606571	0.180572			no_data
JP19	0.3M NaCl	JP11_00079	80.135	66.3743	82.4664	0			Additive	0.0107221	-0.285632	0.845445	0.0269724	0.0056093	0.312605	0.00103075	0.210582	0.55452	0.475339	conserved
JP19	0.3M NaCl	JP11_00080	0.429802	12.0771	2.27248	1	ELD	-0.683586		2.66575e-21	4.80226	1.18878e-05	2.39509	2.28629e-08	-2.40717	8.05133e-05	-1.38098			no_data
JP19	0.3M NaCl	JP11_00081	0.660419	33.181	10.0736	1	ELD	-0.421094		4.96444e-57	5.63485	5.458e-27	3.91564	8.62517e-11	-1.71921	0.0011454	-0.683361			no_data
JP19	0.3M NaCl	JP11_00082	0.937697	0.0211094	0.599094	-1	Additive	0.261166		8.23276e-05	-5.36394	0.367624	-0.661351	0.00075358	4.70259	0.530913	0.309328			no_data
JP19	0.3M NaCl	JP11_00083	2.10639	0	0.424461	-1	ELD	-0.596978		1.81095e-08	-7.49408	0.000383627	-2.34431	0.000228986	5.14978	0.00485278	-1.32193			no_data
JP19	0.3M NaCl	JP11_00085	0.856445	16.0492	3.1005	1	ELD	-0.704588		3.51828e-36	4.21464	6.24279e-07	1.84175	9.22302e-17	-2.37289	1.14133e-09	-1.37197	0.052095	0.164342	cis
JP19	0.3M NaCl	JP11_00088	61.3358	105.993	83.5914	0			Additive	4.44426e-06	0.776456	0.0163561	0.432655	0.0523242	-0.343801	0.664261	0.0453372	0.373458	0.326046	cis
JP19	0.3M NaCl	JP11_00089	59.1594	100.088	133.425	0			Additive	9.95895e-08	0.744819	8.9157e-17	1.15946	0.00366318	0.414644	1.63416e-19	0.792459	0.378753	0.322817	cis
JP19	0.3M NaCl	JP11_00090	82.3021	67.438	80.2854	0			Additive	0.0328099	-0.300843	0.768864	-0.0499227	0.083028	0.250921	0.0572254	0.140335	0.557189	0.501833	conserved
JP19	0.3M NaCl	JP11_00091	43.2542	42.056	45.3637	0			Additive	0.816234	-0.0546129	0.829209	0.0553908	0.641381	0.110004	0.318427	0.130594	0.514717	0.470671	conserved
JP19	0.3M NaCl	JP11_00092	31.7302	24.9301	22.7463	0			Additive	0.140692	-0.360957	0.0502208	-0.49336	0.625595	-0.132403	0.0696228	-0.278848	0.567293	0.549494	conserved
JP19	0.3M NaCl	JP11_00093	0	0.548749	0.117503	1	Additive	-0.571741		0.00357603	5.66388	0.120278	3.42018	0.196477	-2.24369	0.313967	-0.999999			no_data
JP19	0.3M NaCl	JP11_00094	18.154	15.7689	12.0405	0			Additive	0.282997	-0.215969	0.00243271	-0.605931	0.0539694	-0.389963	0.000193634	-0.456752	0.542461	0.501307	conserved
JP19	0.3M NaCl	JP11_00095	32.9701	18.2538	15.1173	0			Additive	1.42439e-06	-0.865421	5.20094e-10	-1.13821	0.170689	-0.272787	8.8555e-10	-0.724622	0.650367	0.575728	cis
JP19	0.3M NaCl	JP11_00096	76.259	49.1987	27.6609	0			NDE-TDR	1.21044e-05	-0.646047	2.82498e-23	-1.47787	4.17329e-08	-0.831827	9.6883e-37	-1.14495	0.615028	0.562973	conserved
JP19	0.3M NaCl	JP11_00097	115.519	178.93	54.4761	0			NDE-TDR	0.000106696	0.619992	1.04798e-11	-1.09928	1.41024e-27	-1.71928	7.06775e-39	-1.38953	0.399302	0.505694	trans
JP19	0.3M NaCl	JP11_00098	13.4776	18.282	23.6243	0			Additive	0.00115421	0.427428	7.31742e-10	0.795718	0.00433207	0.368289	4.50954e-13	0.617171	0.431665	0.384492	conserved
JP19	0.3M NaCl	JP11_00099	24.996	15.3317	16.295	0			Additive	0.000720093	-0.716873	0.00405313	-0.632758	0.737167	0.0841143	0.0315176	-0.272362	0.626769	0.505135	conserved
JP19	0.3M NaCl	JP11_00100	64.2854	25.4267	42.1922	-1	Additive	-0.137105		3.20963e-07	-1.3539	0.0270972	-0.62464	0.0079822	0.729264	0.74667	-0.0568791	0.723107	0.474152	trans
JP19	0.3M NaCl	JP11_00101	256.222	164.52	223.438	0			Additive	1.97545e-07	-0.652663	0.124444	-0.212192	0.00060817	0.44047	0.0939916	0.12402	0.616137	0.509185	trans
JP19	0.3M NaCl	JP11_00102	290.101	302.385	282.758	0			Additive	0.808166	0.0453588	0.802437	-0.0509586	0.607059	-0.0963174	0.78121	-0.0251287	0.497505	0.388414	conserved
JP19	0.3M NaCl	JP11_00103	60.1753	65.8338	54.1409	0			Additive	0.465031	0.117336	0.317836	-0.166943	0.0666138	-0.28428	0.0536548	-0.176144	0.484859	0.358124	unexpected
JP19	0.3M NaCl	JP11_00104	71.5815	37.6071	49.3679	0			Additive	4.20377e-07	-0.943852	0.00486259	-0.55155	0.0467679	0.392303	0.336354	-0.11154	0.66276	0.788178	cis
JP19	0.3M NaCl	JP11_00105	92.898	151.797	116.517	0			Additive	0.308842	0.692129	0.680773	0.317594	0.607059	-0.374535	0.945066	-0.0227376	0.387409	0.362199	cis
JP19	0.3M NaCl	JP11_00106	299.709	254.695	264.064	0			Additive	0.0670483	-0.247668	0.174176	-0.195924	0.735464	0.0517443	0.674533	-0.0301643	0.547984	0.545024	conserved
JP19	0.3M NaCl	JP11_00107	28.6117	30.9895	24.6031	0			Additive	0.517607	0.103158	0.150271	-0.232184	0.027652	-0.335341	0.00704549	-0.236985	0.487334	0.443602	conserved
JP19	0.3M NaCl	JP11_00108	4.38345	4.08143	3.30116	0			Additive	0.705733	-0.117137	0.178572	-0.41897	0.333437	-0.301832	0.11434	-0.311202	0.525407	0.50892	conserved
JP19	0.3M NaCl	JP11_00109	3.6006	3.76354	3.8227	0			Additive	0.8655	0.0532023	0.831306	0.0732414	0.95382	0.0200391	0.603573	0.0995357	0.496172	0.439165	conserved
JP19	0.3M NaCl	JP11_00110	155.642	103.035	317.166	0			NDE-TUR	4.90558e-08	-0.608007	2.46622e-20	1.01338	2.7106e-50	1.62139	1.99952e-106	1.33165	0.608895	0.67547	cis
JP19	0.3M NaCl	JP11_00111	56.3413	37.1808	43.8126	0			Additive	2.4999e-06	-0.61331	0.00593095	-0.376013	0.0889207	0.237297	0.48504	-0.0564282	0.609695	0.623774	cis
JP19	0.3M NaCl	JP11_00112	101.612	59.3818	102.043	0			Additive	1.03073e-12	-0.789236	0.954041	-0.00843122	2.54157e-12	0.780805	3.49353e-11	0.378382	0.638352	0.547683	trans
JP19	0.3M NaCl	JP11_00113	173.827	3.58701	31.3643	-1	ELD	-0.67367		9.41109e-224	-5.60598	2.32445e-68	-2.48405	6.99329e-67	3.12193	3.5367e-60	-1.47951	0.980347	0.893876	cis
JP19	0.3M NaCl	JP11_00114	271.621	218.65	611.309	0			NDE-TUR	0.320855	-0.325322	0.000238907	1.15826	1.24419e-06	1.48359	2.62506e-13	1.35937	0.561439	0.556033	conserved
JP19	0.3M NaCl	JP11_00115	86.3764	64.1222	54.1102	0			Additive	0.0776475	-0.444216	0.0066668	-0.691173	0.355686	-0.246958	0.00578811	-0.437342	0.581707	0.560247	conserved
JP19	0.3M NaCl	JP11_00116	0	0.70778	0.846878	1	ELD	1.39305		7.93826e-06	6.02433	4.8141e-06	6.28693	0.710643	0.2626	0.00384262	1.34792	0	0.0387736	cis
JP19	0.3M NaCl	JP11_00117	0.836761	8.33633	8.70227	1	ELD	1.09759		1.24068e-23	3.3045	4.35228e-24	3.36287	0.852655	0.0583737	1.51071e-10	0.986517	0.093537	0.0501421	cis
JP19	0.3M NaCl	JP11_00118	4.08997	11.4309	7.21263	1	Additive	-0.149242		1.09785e-05	1.46843	0.025566	0.805151	0.0540608	-0.663282	0.824851	-0.0542203	0.269661	0.105771	cis
JP19	0.3M NaCl	JP11_00119	17.3009	0.106718	5.53717	-1	ELD	-0.368339		8.46772e-25	-7.35362	2.8156e-08	-1.66089	4.55836e-15	5.69273	0.00144755	-0.627719	0.994057	1	cis
JP19	0.3M NaCl	JP11_00120	83.3056	88.8396	104.637	0			Additive	0.521942	0.0789033	0.00718729	0.314757	0.0428093	0.235854	1.25565e-07	0.323832	0.491629	0.447413	conserved
JP19	0.3M NaCl	JP11_00121	71.3909	122.737	115.141	0			Additive	2.50869e-10	0.768364	5.51306e-08	0.675595	0.499487	-0.0927685	1.98555e-05	0.293169	0.374859	0.238761	cis+trans
JP19	0.3M NaCl	JP11_00122	134.284	94.4681	117.685	0			Additive	3.51887e-05	-0.520224	0.136346	-0.205068	0.0155537	0.315156	0.255713	0.0781348	0.594279	0.508138	conserved
JP19	0.3M NaCl	JP11_00123	2.08929	2.25028	1.09906	0			NDE-TDR	0.817925	0.0986957	0.0303584	-0.938839	0.0134599	-1.03754	0.00176194	-0.972255			no_data
JP19	0.3M NaCl	JP11_00124	2.50971	0.83885	1.03753	-1	Additive	-0.762179		0.00143565	-1.59923	0.0123502	-1.29299	0.614234	0.306242	0.0536868	-0.692571			no_data
JP19	0.3M NaCl	JP11_00125	26.5393	23.239	12.4118	0			NDE-TDR	0.194122	-0.205168	1.01743e-12	-1.11418	7.40804e-09	-0.90901	1.91943e-21	-0.963322	0.540743	0.537846	conserved
JP19	0.3M NaCl	JP11_00126	26.0258	34.1187	28.2478	0			Additive	0.0102918	0.376811	0.547631	0.103597	0.0720814	-0.273213	0.60319	-0.0452325	0.440102	0.428061	conserved
JP19	0.3M NaCl	JP11_00127	111.402	137.96	243.898	0			NDE-TUR	0.155303	0.294447	1.89802e-08	1.11636	3.36558e-05	0.821912	2.55135e-17	1.01275	0.454567	0.561003	conserved
JP19	0.3M NaCl	JP11_00128	232.038	196.235	301.566	0			Additive	0.0478058	-0.255292	0.00529965	0.363984	7.05715e-07	0.619275	1.87307e-14	0.533533	0.549414	0.533759	conserved
JP19	0.3M NaCl	JP11_00129	237.358	236.975	257.314	0			Additive	0.886716	-0.0157685	0.346217	0.102488	0.254979	0.118256	0.00080105	0.159349	0.508027	0.372608	unexpected
JP19	0.3M NaCl	JP11_00130	145.241	206.802	110.857	0			Additive	5.07883e-06	0.496633	0.000389236	-0.403998	9.45091e-17	-0.900631	1.35066e-24	-0.621867	0.419948	1	unexpected
JP19	0.3M NaCl	JP11_00131	60.6456	67.0618	38.1956	0			NDE-TDR	0.28945	0.132144	1.495e-08	-0.682043	5.83898e-12	-0.814187	8.29005e-23	-0.699875	0.482382	0.640459	unexpected
JP19	0.3M NaCl	JP11_00132	33.2853	28.6962	57.1872	0			NDE-TUR	0.483878	-0.226828	0.0134503	0.768156	0.000894178	0.994984	4.20319e-07	0.924197	0.544749	0.677157	conserved
JP19	0.3M NaCl	JP11_00133	37.366	29.0184	32.4172	0			Additive	0.00162132	-0.378126	0.0877016	-0.219639	0.222804	0.158487	0.959933	0.00364433	0.570248	0.512744	conserved
JP19	0.3M NaCl	JP11_00134	28.516	41.6535	54.6384	0			Additive	0.0109805	0.533599	1.04818e-05	0.923541	0.0690366	0.389942	6.74291e-07	0.686349	0.41362	0.247735	unexpected
JP19	0.3M NaCl	JP11_00135	30.1515	27.262	35.4135	0			Additive	0.42919	-0.157638	0.291313	0.217454	0.0504754	0.375092	0.00409339	0.342176	0.532465	0.42423	unexpected
JP19	0.3M NaCl	JP11_00136	78.7848	42.1317	59.349	0			Additive	5.24237e-09	-0.916268	0.0108821	-0.423168	0.00244356	0.4931	0.934685	0.00897018	0.658339	0.629101	cis
JP19	0.3M NaCl	JP11_00137	254.486	250.7	312.281	0			Additive	0.823969	-0.0356443	0.0607825	0.281066	0.0284255	0.31671	2.76939e-06	0.347189	0.511533	0.548989	conserved
JP19	0.3M NaCl	JP11_00138	10.1848	0	6.60432	-1	Additive	0.296901		2.04603e-14	-9.76586	0.163173	-0.635686	1.18178e-12	9.13017	0.277105	0.390641	1	1	cis
JP19	0.3M NaCl	JP11_00139	48.5814	17.5653	33.4803	-1	Additive	0.0262441		3.93816e-26	-1.47973	0.000114854	-0.551075	1.20699e-10	0.928652	0.561826	0.0492741	0.740179	0.624486	cis
JP19	0.3M NaCl	JP11_00140	99.5814	79.9676	86.2733	0			Additive	0.00133081	-0.329303	0.0431075	-0.220367	0.331751	0.108936	0.774405	-0.0176582	0.562034	0.458715	conserved
JP19	0.3M NaCl	JP11_00141	235	163.714	31.13	0			NDE-TDR	0.0528097	-0.531505	9.12604e-29	-2.93004	9.8985e-20	-2.39854	6.76863e-73	-2.643	0.596155	0.747786	unexpected
JP19	0.3M NaCl	JP11_00142	1.03447	0.408285	0.853927	-1	Additive	0.423362		0.021	-1.35965	0.64003	-0.294392	0.0871792	1.06525	0.478474	0.283793			no_data
JP19	0.3M NaCl	JP11_00146	4.59243	6.70848	3.47332	0			Additive	0.130613	0.53533	0.297301	-0.411612	0.00772212	-0.946942	0.00480159	-0.645542	0.413486	1	unexpected
JP19	0.3M NaCl	JP11_00147	1.40548	4.16253	2.90574	1	Additive	0.088312		2.1663e-06	1.55384	0.00338951	1.03678	0.112772	-0.517061	0.686212	0.0897029			no_data
JP19	0.3M NaCl	JP11_00149	0.718689	13.9217	7.35761	1	Additive	0.00566483		1.75186e-05	4.26914	0.00123163	3.34561	0.386845	-0.923537	0.777993	0.0697884	0.0502108	0.196059	cis
JP19	0.3M NaCl	JP11_00150	1.13005	16.0644	15.3079	1	ELD	0.898689		4.02571e-29	3.81453	1.10729e-27	3.74549	0.846683	-0.0690338	0.000538444	0.897902	0.0677429	0.0163244	cis
JP19	0.3M NaCl	JP11_00151	0.235042	0.57887	0.228682	0			Additive	0.129982	1.28874	0.968441	-0.0479787	0.132902	-1.33672	0.191932	-0.893084			no_data
JP19	0.3M NaCl	JP11_00152	513.097	488.376	628.705	0			Additive	0.684688	-0.0846219	0.173266	0.278597	0.0612861	0.363218	0.000143856	0.368744	0.519763	0.560689	conserved
JP19	0.3M NaCl	JP11_00153	2.74486	20.1948	1.29356	0			Additive	0.0904431	2.87283	0.569589	-1.11034	0.0186515	-3.98317	0.00192605	-3.09953	0.122579	1	unexpected
JP19	0.3M NaCl	JP11_00155	0.642948	0	0.193734	-1	Additive	-0.397358		0.000580527	-5.78152	0.212788	-1.71539	0.0230925	4.06612	0.49545	-0.514573			no_data
JP19	0.3M NaCl	JP11_00157	0.27241	0	0.753175	-1	ELD	3		0.00158648	-4.54344	0.0770523	1.45434	1.80481e-05	5.99778	0.000201255	2.26303			no_data
JP19	0.3M NaCl	JP11_00159	18.3794	0.0414968	9.18761	-1	Additive	-0.00249269		7.05577e-16	-8.76194	0.000814537	-1.01247	1.42155e-12	7.74946	0.934282	0.0193654	0.997794	1	cis
JP19	0.3M NaCl	JP11_00162	0.896057	0	0.596019	-1	Additive	0.330316		3.62083e-06	-6.26125	0.410721	-0.602793	4.12806e-05	5.65846	0.37896	0.440573	1	1	cis
JP19	0.3M NaCl	JP11_00163	28.0915	49.3542	15.23	0			NDE-TDR	6.81657e-06	0.799169	1.65812e-06	-0.900296	3.75931e-21	-1.69947	4.76123e-32	-1.29793	0.369832	0.428824	conserved
JP19	0.3M NaCl	JP11_00164	91.822	83.0992	102.753	0			Additive	0.148917	-0.158382	0.201292	0.147928	0.00424255	0.30631	3.69183e-06	0.273401	0.532655	0.460303	conserved
JP19	0.3M NaCl	JP11_00165	68.971	78.5158	72.3723	0			Additive	0.322124	0.174492	0.783932	0.0563168	0.525591	-0.118175	0.875061	0.0157763	0.47509	0.399014	conserved
JP19	0.3M NaCl	JP11_00166	116.692	90.211	152.935	0			Additive	0.0381136	-0.385587	0.0521257	0.37565	2.73913e-05	0.761236	5.4045e-09	0.603297	0.571729	0.45769	conserved
JP19	0.3M NaCl	JP11_00167	41.5237	33.8157	37.6445	0			Additive	0.160121	-0.310701	0.532253	-0.154884	0.512858	0.155817	0.778646	0.0381247	0.55882	0.533802	conserved
JP19	0.3M NaCl	JP11_00168	96.8672	95.8524	199.36	0			NDE-TUR	0.852619	-0.0291841	2.38098e-14	1.02684	2.80544e-15	1.05602	1.26234e-43	1.09063	0.510369	0.400155	conserved
JP19	0.3M NaCl	JP11_00170	5.33401	3.73719	4.52435	0			Additive	0.0459461	-0.526529	0.386696	-0.250359	0.336009	0.27617	0.86927	0.0297474	0.595263	0.477927	conserved
JP19	0.3M NaCl	JP11_00171	1.23556	0.435716	0	0			Additive	0.734859	-1.50199	0.141102	-6.61981	0.249504	-5.11782	0.000172634	-5.61261			no_data
JP19	0.3M NaCl	JP11_00172	1.45963	0.762525	0.822952	0			Additive	0.202088	-0.959501	0.294328	-0.842606	0.89831	0.116895	0.297835	-0.442518			no_data
JP19	0.3M NaCl	JP11_00173	6.0518	0	0	-1	ELD	-1		4.68732e-12	-9.01551	1.61633e-11	-8.90954	1	0	1.10564e-09	-7.45763			no_data
JP19	0.3M NaCl	JP11_00174	2.33756	0.0211094	0.0846041	-1	ELD	-0.945179		9.21643e-07	-6.68173	1.62841e-06	-4.70937	0.242749	1.97236	3.37517e-05	-3.66296			no_data
JP19	0.3M NaCl	JP11_00176	4.38058	14.8392	5.64371	1	ELD	-0.758452		2.87193e-10	1.74821	0.284924	0.350872	5.46926e-07	-1.39734	0.000183073	-0.708615	0.233131	0.304137	cis
JP19	0.3M NaCl	JP11_00177	0.708042	0	1.08502	-1	Additive	2.06486		0.000912505	-5.92517	0.703733	0.601125	0.000266142	6.5263	0.130548	1.71049	1	1	cis
JP19	0.3M NaCl	JP11_00180	12.9619	10.0375	10.9553	0			Additive	0.139369	-0.379398	0.356107	-0.257155	0.671067	0.122243	0.818797	-0.0319724	0.57066	0.13595	unexpected
JP19	0.3M NaCl	JP11_00181	8.35856	22.5722	9.11866	1	ELD	-0.893046		5.44637e-12	1.42032	0.67885	0.109553	3.17008e-10	-1.31077	9.15797e-09	-0.713459	0.276351	0.385117	cis
JP19	0.3M NaCl	JP11_00182	64.1197	17.407	33.3125	-1	ELD	-0.319011		8.49733e-25	-1.89563	3.19674e-07	-0.959366	9.41316e-07	0.936266	0.00210584	-0.262813	0.79167	0.824843	cis
JP19	0.3M NaCl	JP11_00184	25.6437	20.9813	28.8404	0			Additive	0.178401	-0.302198	0.532487	0.155998	0.0394949	0.458195	0.010908	0.346669	0.557512	0.562324	conserved
JP19	0.3M NaCl	JP11_00187	0.507453	0.0629671	1.04411	-1	ELD	3		0.00468505	-3.00095	0.130809	1.02439	0.000104945	4.02534	0.000111388	1.86507			no_data
JP19	0.3M NaCl	JP11_00188	13.256	45.0499	25.7028	1	Additive	-0.217032		9.93311e-10	1.75403	0.00195893	0.940654	0.005841	-0.813372	0.518383	-0.129447	0.232351	0.17924	cis
JP19	0.3M NaCl	JP11_00189	3.75947	9.92148	6.97001	1	Additive	0.0420423		0.000378997	1.3905	0.0370666	0.874832	0.211853	-0.515666	0.775795	0.0802307	0.280574	0.269245	cis
JP19	0.3M NaCl	JP11_00190	2645.66	553.396	1303.74	-1	Additive	-0.28274		1.37373e-22	-2.2703	1.97024e-05	-1.03484	1.80729e-07	1.23546	0.122101	-0.265867	0.831231	0.614828	trans
JP19	0.3M NaCl	JP11_00191	18.4569	20.4235	17.9121	0			Additive	0.465031	0.134863	0.79132	-0.0562398	0.304502	-0.191102	0.460974	-0.076962	0.482074	0.554727	conserved
JP19	0.3M NaCl	JP11_00192	52.9905	51.6964	69.1696	0			Additive	0.729099	-0.0489163	0.00436318	0.370224	0.000933528	0.41914	2.81453e-10	0.443453	0.513748	0.48509	conserved
JP19	0.3M NaCl	JP11_00193	33.3681	29.8369	36.9458	0			Additive	0.15936	-0.17448	0.319765	0.131989	0.0120386	0.306469	0.000419997	0.265671	0.5355	0.620827	unexpected
JP19	0.3M NaCl	JP11_00194	20.0743	8.30123	30.6511	-1	ELD	2.79677		0.000929797	-1.28426	0.15254	0.597599	9.71202e-07	1.88185	0.000176763	1.14667	0.713163	0.618765	conserved
JP19	0.3M NaCl	JP11_00195	58.1786	55.2009	69.0504	0			Additive	0.55646	-0.0889328	0.117957	0.232701	0.0230561	0.321633	7.94136e-05	0.324708	0.520567	0.450719	conserved
JP19	0.3M NaCl	JP11_00196	9.08191	1.01811	5.7593	-1	Additive	0.175919		9.23975e-21	-3.16341	0.0271788	-0.668603	7.05143e-13	2.49481	0.224332	0.222392	0.901759	0.933847	cis
JP19	0.3M NaCl	JP11_00197	12.409	1.70767	7.8436	-1	Additive	0.146764		4.51309e-15	-2.86418	0.0667172	-0.674931	4.54379e-09	2.18925	0.265847	0.177695	0.881853	1	cis+trans
JP19	0.3M NaCl	JP11_00198	15.7685	316.026	16.1632	1	ELD	-0.997371		3.53128e-128	4.31198	0.934624	0.0207748	5.0005e-125	-4.29121	2.6957e-123	-3.30232	0.0488939	0.424403	trans
JP19	0.3M NaCl	JP11_00199	415.425	1001.56	324.97	1	ELD	-1.30864		0.000413675	1.25511	0.359952	-0.368762	4.60333e-06	-1.62387	5.1789e-11	-1.07507	0.299799	0.486093	trans
JP19	0.3M NaCl	JP11_00200	4.67793	1.2825	2.84126	-1	Additive	-0.0818464		9.46342e-09	-1.88029	0.0205088	-0.737054	0.0010854	1.14324	0.832358	-0.0462936	0.790006	1	cis+trans
JP19	0.3M NaCl	JP11_00204	9.19633	0.539458	6.52272	-1	Additive	0.382316		0.011028	-4.08826	0.79132	-0.511943	0.0291796	3.57632	0.0745173	0.443155			no_data
JP19	0.3M NaCl	JP11_00205	0.292796	1.25373	1.18294	1	Additive	0.852665		0.00449004	2.0894	0.00907584	2.00138	0.91285	-0.0880224	0.0909979	0.660911			no_data
JP19	0.3M NaCl	JP11_00209	26.1319	0	19.3629	-1	ELD	0.481932		8.41537e-20	-11.1271	0.0226185	-0.447176	3.15975e-18	10.6799	1.78258e-07	0.589535	1	1	cis
JP19	0.3M NaCl	JP11_00210	0.544943	4.00512	2.67326	1	Additive	0.23018		2.2585e-13	2.8648	2.49689e-08	2.28186	0.072495	-0.58294	0.195895	0.302927	0.12294	0.133788	cis
JP19	0.3M NaCl	JP11_00211	3.42274	8.91989	4.26566	1	ELD	-0.693327		3.61387e-09	1.3687	0.28429	0.299975	4.74061e-06	-1.06873	0.00300582	-0.493865	0.283291	0.253618	cis
JP19	0.3M NaCl	JP11_00213	0.0192105	5.35173	0.710873	1	ELD	-0.740587		2.62979e-10	7.98217	0.000157203	5.07224	1.02911e-11	-2.90993	2.76398e-07	-1.86876	0.0036827	0	cis
JP19	0.3M NaCl	JP11_00214	24.8677	27.6206	29.8986	0			Additive	0.595772	0.136771	0.33774	0.251528	0.66866	0.114757	0.10765	0.231712	0.481532	0.366756	conserved
JP19	0.3M NaCl	JP11_00215	7.58026	21.6708	14.1485	1	Additive	-0.0677042		1.31148e-20	1.5035	2.19998e-07	0.887404	0.000114112	-0.616094	0.975578	0.00313291	0.264868	1	cis+trans
JP19	0.3M NaCl	JP11_00216	6.15416	52.4812	7.05758	1	ELD	-0.960998		1.90649e-111	3.07854	0.309648	0.187733	3.26218e-97	-2.89081	6.55581e-72	-1.99008	0.10785	0.469326	trans
JP19	0.3M NaCl	JP11_00217	7.83674	25.8504	11.0161	1	ELD	-0.647006		1.56861e-18	1.70776	0.029008	0.47753	2.39756e-10	-1.23023	5.92003e-05	-0.560193	0.238254	0.531106	trans
JP19	0.3M NaCl	JP11_00218	3.54738	19.4689	8.75314	1	Additive	-0.346073		3.05779e-27	2.44378	9.04115e-08	1.29015	9.64547e-08	-1.15364	0.0340835	-0.339704	0.158162	0.128598	cis
JP19	0.3M NaCl	JP11_00219	17.0387	4.90141	8.9048	-1	Additive	-0.340316		1.31633e-16	-1.81164	1.27676e-05	-0.952697	0.000226437	0.858939	0.0410982	-0.274047	0.781941	0.70487	conserved
JP19	0.3M NaCl	JP11_00220	41.8002	27.9277	19.7932	0			Additive	0.00167302	-0.594647	1.14717e-08	-1.09082	0.0119124	-0.496175	3.9465e-10	-0.780153	0.606649	0.473489	conserved
JP19	0.3M NaCl	JP11_00221	113.212	139.839	79.4321	0			NDE-TDR	0.0645649	0.292156	0.000993735	-0.524518	9.41616e-08	-0.816674	2.5832e-12	-0.626415	0.454684	0.360554	unexpected
JP19	0.3M NaCl	JP11_00222	2.53184	129.71	11.9927	1	ELD	-0.851218		1.82831e-105	5.66843	4.54408e-16	2.23012	9.82524e-48	-3.43831	3.70277e-34	-2.4016	0.0196845	0.0262602	cis
JP19	0.3M NaCl	JP11_00223	0.0194393	26.9975	7.12507	1	ELD	-0.473229		3.379e-17	10.3198	1.76503e-11	8.39534	3.5559e-23	-1.92446	7.20616e-10	-0.855773			no_data
JP19	0.3M NaCl	JP11_00224	3.14118	1.70685	3.17497	0			Additive	0.0148879	-0.891484	0.994892	-0.00299432	0.017504	0.888489	0.0769425	0.419714	0.654778	1	unexpected
JP19	0.3M NaCl	JP11_00225	1.29493	0	0.726175	-1	Additive	0.121568		0.038906	-6.79376	0.816877	-0.857352	0.0775175	5.93641	0.873605	0.192646			no_data
JP19	0.3M NaCl	JP11_00226	57.8716	73.6028	74.8441	0			Additive	0.0136746	0.335167	0.0112059	0.356469	0.897661	0.0213029	0.00433642	0.230298	0.447371	0.453559	conserved
JP19	0.3M NaCl	JP11_00227	2.08474	4.05822	3.79041	0			Additive	0.00726516	0.945713	0.0210814	0.854468	0.822047	-0.0912452	0.130307	0.354284			no_data
JP19	0.3M NaCl	JP11_00228	144.535	775.725	167.987	1	ELD	-0.925687		3.25291e-72	2.41164	0.191702	0.202145	1.4113e-60	-2.20949	1.49685e-50	-1.39798	0.161002	0.22333	cis
JP19	0.3M NaCl	JP11_00229	66.3399	89.8953	110.863	0			Additive	0.143514	0.424007	0.0124556	0.729011	0.312302	0.305003	0.00366181	0.550468	0.432322	0.400839	conserved
JP19	0.3M NaCl	JP11_00230	19.5541	20.5793	18.5561	0			Additive	0.817447	0.0597158	0.748681	-0.0894799	0.563153	-0.149196	0.609079	-0.0681959	0.495108	0.543981	conserved
JP19	0.3M NaCl	JP11_00232	34.6731	34.138	38.4964	0			Additive	0.826572	-0.0355381	0.401405	0.135589	0.264831	0.171128	0.0151293	0.202918	0.511477	0.538864	conserved
JP19	0.3M NaCl	JP11_00233	0.818864	5.10456	1.48845	1	ELD	-0.687524		2.5755e-10	2.62626	0.0782876	0.85685	8.9913e-06	-1.76941	0.0015099	-0.924449	0.142066	0.346878	trans
JP19	0.3M NaCl	JP11_00234	92.9107	68.8933	58.3075	0			Additive	0.000506814	-0.443983	1.04952e-07	-0.686019	0.0730869	-0.242036	1.45254e-08	-0.43369	0.581369	0.539701	cis
JP19	0.3M NaCl	JP11_00235	36.2251	41.0148	29.9202	0			Additive	0.368429	0.166329	0.126753	-0.289816	0.0104601	-0.456145	0.00222184	-0.32695	0.476304	0.568226	conserved
JP19	0.3M NaCl	JP11_00241	69.3366	30.6784	58.5205	-1	ELD	0.440423		2.12499e-23	-1.18893	0.0425743	-0.258653	1.77808e-14	0.930274	0.000543177	0.25941	0.699518	0.467594	trans
JP19	0.3M NaCl	JP11_00242	20.2906	4.44915	2.0712	0			Additive	0.0949792	-2.20103	0.0137241	-3.31104	0.433252	-1.11001	1.26611e-06	-2.53824			no_data
JP19	0.3M NaCl	JP11_00243	16.331	263.639	222.418	1	ELD	0.66664		6.44918e-61	3.99833	1.8767e-53	3.75493	0.367836	-0.243402	6.85625e-05	0.731232	0.0600676	0.0335098	cis
JP19	0.3M NaCl	JP11_00244	118.072	97	144.705	0			Additive	0.0472963	-0.297748	0.0752506	0.278804	8.37753e-05	0.576552	4.51225e-08	0.466877	0.556602	0.493972	conserved
JP19	0.3M NaCl	JP11_00245	16.7043	11.8471	11.9651	0			Additive	0.129644	-0.504503	0.159466	-0.494187	0.982527	0.010316	0.206404	-0.221862	0.591563	0.831975	unexpected
JP19	0.3M NaCl	JP11_00247	0.716784	0	0.343836	-1	Additive	-0.0406143		4.25968e-05	-5.93884	0.263875	-1.07456	0.00124662	4.86429	0.836544	-0.137503			no_data
JP19	0.3M NaCl	JP11_00248	29.6316	22.359	19.4769	0			Additive	0.0636857	-0.417201	0.00683959	-0.619877	0.404796	-0.202676	0.0021352	-0.37822	0.576886	0.496075	conserved
JP19	0.3M NaCl	JP11_00249	36.7853	32.7128	40.0133	0			Additive	0.255452	-0.183241	0.546938	0.107568	0.0680771	0.290809	0.00581284	0.245031	0.537036	0.458256	conserved
JP19	0.3M NaCl	JP11_00250	69.9529	167.678	89.5617	1	ELD	-0.598697		2.2248e-14	1.24745	0.0562676	0.342741	4.35495e-08	-0.904709	0.00334585	-0.35619	0.300849	0.349842	cis
JP19	0.3M NaCl	JP11_00251	24.7207	33.8301	18.3986	0			Additive	0.0198893	0.43857	0.0273889	-0.441082	2.5909e-06	-0.879652	1.50147e-07	-0.627417	0.429619	0.454089	conserved
JP19	0.3M NaCl	JP11_00252	119.321	130.083	96.5131	0			Additive	0.346877	0.111194	0.00577605	-0.320526	0.000113489	-0.43172	6.60226e-07	-0.326686	0.48596	0.447409	conserved
JP19	0.3M NaCl	JP11_00253	829.856	568.346	374.932	0			NDE-TDR	0.00438064	-0.559054	2.46562e-09	-1.16111	0.00231675	-0.602056	2.15421e-16	-0.862534	0.600696	0.679394	cis
JP19	0.3M NaCl	JP11_00254	117.996	293.422	78.6415	1	DE-TDR	-1.44867		7.17767e-08	1.30234	0.0211868	-0.598654	3.04093e-15	-1.901	3.64855e-19	-1.33782	0.29276	0.507606	trans
JP19	0.3M NaCl	JP11_00255	49.3919	51.4316	57.7365	0			Additive	0.79909	0.0450025	0.223559	0.210019	0.330897	0.165017	0.0146296	0.237368	0.497385	0.462818	conserved
JP19	0.3M NaCl	JP11_00256	36.6394	50.8403	48.4828	0			Additive	9.52301e-05	0.459668	0.00147686	0.390086	0.603795	-0.0695814	0.00347738	0.194644	0.426088	0.445244	cis
JP19	0.3M NaCl	JP11_00257	14.6222	37.1414	14.1411	1	ELD	-1.04273		4.85307e-07	1.32963	0.850401	-0.0646428	1.70666e-07	-1.39428	6.02533e-06	-0.819671	0.288971	0.262541	cis
JP19	0.3M NaCl	JP11_00259	50.6031	35.9263	34.5407	0			Additive	0.00850496	-0.505884	0.00427806	-0.565774	0.792577	-0.0598892	0.004566	-0.288225	0.59183	0.462436	conserved
JP19	0.3M NaCl	JP11_00260	11.2462	53.5604	23.5623	1	Additive	-0.417874		4.74333e-12	2.24001	0.00229028	1.05074	0.000315003	-1.18927	0.0638274	-0.407032	0.177765	0.154668	cis
JP19	0.3M NaCl	JP11_00261	1.98995	3.17773	1.36842	0			Additive	0.107693	0.667266	0.248343	-0.549628	0.00434332	-1.21689	0.0026864	-0.892244	0.391768	0.333723	cis
JP19	0.3M NaCl	JP11_00262	4.0555	3.49416	4.15178	0			Additive	0.432622	-0.230435	0.957878	0.0186959	0.410208	0.249131	0.362921	0.169925	0.544923	1	unexpected
JP19	0.3M NaCl	JP11_00263	71.3155	70.64	64.559	0			Additive	0.808115	-0.0271263	0.142429	-0.158311	0.216717	-0.131184	0.100414	-0.0954634	0.509918	0.420209	unexpected
JP19	0.3M NaCl	JP11_00264	84.2275	85.0167	72.1466	0			Additive	0.993715	0.00158609	0.158673	-0.238665	0.141973	-0.240251	0.0478475	-0.189166	0.505024	0.489947	conserved
JP19	0.3M NaCl	JP11_00265	110.804	77.0762	85.7896	0			Additive	2.20507e-06	-0.537006	0.00116558	-0.383734	0.215442	0.153272	0.151415	-0.0938507	0.597	0.502368	trans
JP19	0.3M NaCl	JP11_00266	69.5931	43.9772	69.8845	0			Additive	1.40184e-08	-0.674567	0.956232	-0.00860917	2.83057e-08	0.665958	7.72073e-07	0.335071	0.619848	0.543495	trans
JP19	0.3M NaCl	JP11_00267	28.7526	30.1183	38.1975	0			Additive	0.687103	0.0546447	0.00141094	0.396705	0.00532086	0.34206	2.21603e-08	0.419028	0.495877	0.47425	conserved
JP19	0.3M NaCl	JP11_00268	1.00981	3.76581	1.23579	1	Additive	-0.836011		0.000117764	1.88944	0.669621	0.268953	0.00109282	-1.62048	0.0101154	-0.90689	0.216081	0.313676	cis
JP19	0.3M NaCl	JP11_00269	12.4352	19.7845	18.1901	0			Additive	2.07698e-06	0.656677	0.000225273	0.534137	0.418063	-0.12254	0.0131059	0.223742	0.393271	1	cis+trans
JP19	0.3M NaCl	JP11_00270	18.4144	9.81593	11.5225	0			Additive	2.29045e-11	-0.921551	8.64375e-07	-0.690107	0.139237	0.231445	0.0125147	-0.257053	0.659195	0.698698	cis
JP19	0.3M NaCl	JP11_00271	16.0213	20.4866	15.7478	0			Additive	0.072997	0.341201	0.869815	-0.0387892	0.0491959	-0.37999	0.150495	-0.166803	0.446216	0.498053	conserved
JP19	0.3M NaCl	JP11_00272	36.0867	40.3934	24.3406	0			NDE-TDR	0.397055	0.150066	0.000741126	-0.582265	1.20307e-05	-0.732331	1.25343e-09	-0.610806	0.479441	0.464209	conserved
JP19	0.3M NaCl	JP11_00273	54.2043	49.2227	30.7123	0			NDE-TDR	0.106183	-0.152582	4.72984e-19	-0.833082	5.10181e-13	-0.6805	1.842e-28	-0.71052	0.531628	0.489702	conserved
JP19	0.3M NaCl	JP11_00274	22.5053	19.9147	34.6011	0			NDE-TUR	0.275196	-0.188502	0.000217173	0.606533	7.39595e-07	0.795035	5.55531e-15	0.746367	0.538023	0.517045	conserved
JP19	0.3M NaCl	JP11_00275	843.571	402.358	907.896	-1	ELD	1.29158		1.46052e-07	-1.08275	0.715482	0.0927905	1.23012e-08	1.17554	1.20207e-07	0.577406	0.683939	0.603177	cis
JP19	0.3M NaCl	JP11_00276	2.23736	1.5774	1.54263	0			Additive	0.17688	-0.515284	0.180929	-0.542791	0.954274	-0.0275062	0.401829	-0.234465	0.59343	1	unexpected
JP19	0.3M NaCl	JP11_00277	435.986	356.578	636.938	0			NDE-TUR	0.0799443	-0.303612	0.00214522	0.532952	5.24568e-07	0.836564	2.89038e-16	0.723348	0.557557	0.512936	conserved
JP19	0.3M NaCl	JP11_00278	70.3026	64.228	55.0029	0			Additive	0.578077	-0.14339	0.147892	-0.369989	0.376843	-0.226599	0.120022	-0.250283	0.530115	0.531144	conserved
JP19	0.3M NaCl	JP11_00279	30.8072	61.5668	36.6788	0			Additive	2.24522e-10	0.987017	0.177801	0.237656	1.99661e-06	-0.749361	0.0102074	-0.285113	0.340009	0.267073	cis
JP19	0.3M NaCl	JP11_00280	76.6828	90.5475	91.3049	0			Additive	0.0560027	0.226211	0.053594	0.237834	0.934898	0.0116228	0.012387	0.170652	0.466041	0.436194	cis
JP19	0.3M NaCl	JP11_00281	14.0022	23.9267	34.6478	0			NDE-TUR	0.000308324	0.760679	6.7456e-10	1.29214	0.0121905	0.531457	7.91205e-18	0.915695	0.376338	0.231979	cis
JP19	0.3M NaCl	JP11_00282	134.583	33.731	70.1161	-1	Additive	-0.278446		2.36809e-42	-2.00951	1.81428e-10	-0.954426	3.15641e-12	1.05509	0.0409871	-0.233792	0.804342	0.793741	cis
JP19	0.3M NaCl	JP11_00283	241.246	211.264	187.089	0			Additive	0.00502583	-0.204571	1.89556e-07	-0.380618	0.0189627	-0.176047	1.53061e-10	-0.233862	0.54061	0.4944	conserved
JP19	0.3M NaCl	JP11_00284	7.19308	15.0081	7.31054	1	ELD	-0.969941		7.76372e-07	1.04631	0.976318	0.00903284	1.477e-06	-1.03727	6.62444e-05	-0.550344	0.330948	0.542143	conserved
JP19	0.3M NaCl	JP11_00285	55.6075	43.2118	38.8375	0			Additive	0.00307423	-0.377644	4.13187e-05	-0.533279	0.263342	-0.155635	6.56173e-05	-0.308122	0.570204	0.462194	conserved
JP19	0.3M NaCl	JP11_00286	1203.64	1128.71	976.12	0			Additive	0.644469	-0.104788	0.158431	-0.314446	0.344722	-0.209658	0.0471026	-0.215554	0.523322	0.502608	conserved
JP19	0.3M NaCl	JP11_00287	47.0406	31.0035	67.6965	0			NDE-TUR	0.00318855	-0.616254	0.0186545	0.509739	4.07126e-08	1.12599	3.10146e-09	0.832278	0.610274	0.493267	conserved
JP19	0.3M NaCl	JP11_00288	11.8015	28.8048	36.7131	1	ELD	1.93022		9.82974e-05	1.27666	9.2973e-07	1.62658	0.323102	0.349913	4.82958e-05	0.903279	0.296506	0.334839	cis
JP19	0.3M NaCl	JP11_00289	92.6969	164.73	138.965	0			Additive	3.6654e-05	0.815276	0.00591854	0.57028	0.25127	-0.244996	0.232086	0.159261	0.36737	0.477022	trans
JP19	0.3M NaCl	JP11_00290	15.3005	10.804	12.6899	0			Additive	0.0350443	-0.516248	0.289791	-0.283225	0.379504	0.233022	0.993612	-0.00116109	0.593645	0.54964	cis
JP19	0.3M NaCl	JP11_00291	73.1699	96.6054	72.5724	0			Additive	0.000869734	0.388038	0.856225	-0.0267586	0.000425062	-0.414797	0.00735219	-0.182472	0.438431	0.399607	conserved
JP19	0.3M NaCl	JP11_00294	2.25889	0.0891238	0.920029	-1	Additive	-0.234104		9.49111e-08	-4.72919	0.0211128	-1.31214	0.000218123	3.41705	0.294416	-0.389946	0.963446	0.973334	cis
JP19	0.3M NaCl	JP11_00297	16.9933	3.48191	26.5846	-1	DE-TUR	2.41973		1.87495e-20	-2.29571	0.00835459	0.631603	9.75181e-33	2.92732	2.75319e-21	1.404	0.834003	0.998944	cis+trans
JP19	0.3M NaCl	JP11_00298	11.63	0.0875912	6.78768	-1	Additive	0.160955		3.45435e-20	-7.10029	0.00143296	-0.791762	5.21309e-16	6.30852	0.143077	0.230758	0.992782	1	cis
JP19	0.3M NaCl	JP11_00299	8.10389	12.8594	26.1175	0			NDE-TUR	0.00235666	0.651449	4.40723e-16	1.6739	4.93041e-07	1.02246	6.5108e-31	1.36402	0.393705	0.609394	conserved
JP19	0.3M NaCl	JP11_00300	42.7155	53.7115	57.1879	0			Additive	0.0730478	0.31766	0.024783	0.40773	0.64703	0.0900706	0.00397318	0.290682	0.450401	0.500246	conserved
JP19	0.3M NaCl	JP11_00301	391.767	281.868	207.071	0			Additive	4.97951e-05	-0.488449	6.28152e-15	-0.934862	0.000262754	-0.446413	1.07379e-22	-0.664718	0.588956	0.554364	cis
JP19	0.3M NaCl	JP11_00302	6.8231	0.0222809	4.0961	-1	Additive	0.198036		8.40519e-11	-8.22774	0.0623731	-0.746595	4.80127e-09	7.48115	0.241325	0.28473	0.996871	1	cis
JP19	0.3M NaCl	JP11_00303	29.6987	29.8669	31.5874	0			Additive	0.984698	-0.00489657	0.773196	0.0741342	0.746431	0.0790308	0.336805	0.123875	0.506182	0.550525	conserved
JP19	0.3M NaCl	JP11_00304	133.606	184.767	83.2577	0			NDE-TDR	0.164949	0.452886	0.0364751	-0.695247	0.000262327	-1.14813	2.54639e-05	-0.88865	0.427613	0.645823	unexpected
JP19	0.3M NaCl	JP11_00305	6.38314	25.8671	4.31502	1	DE-TDR	-1.21229		3.97202e-26	2.00596	0.0128363	-0.575505	2.01078e-37	-2.58147	8.83229e-31	-1.85466	0.20271	0.889736	cis+trans
JP19	0.3M NaCl	JP11_00308	16.3519	6.42869	10.8391	-1	Additive	-0.111102		1.20915e-10	-1.35851	0.00520163	-0.606106	0.000697262	0.752409	0.752593	-0.0388673			no_data
JP19	0.3M NaCl	JP11_00309	54.0417	177.319	79.4892	1	ELD	-0.58715		1.76536e-32	1.70031	0.000402224	0.542119	1.05866e-15	-1.15819	6.46012e-07	-0.487333	0.239198	0.322288	cis
JP19	0.3M NaCl	JP11_00310	47.6514	73.8657	50.4268	0			Additive	0.00555386	0.620378	0.80506	0.0680618	0.0153054	-0.552317	0.0835284	-0.221766	0.398943	0.41562	conserved
JP19	0.3M NaCl	JP11_00311	556.293	812.955	860.288	0			Additive	7.7158e-05	0.533893	7.73124e-06	0.61518	0.598424	0.0812876	8.99608e-09	0.375415	0.413699	0.477814	conserved
JP19	0.3M NaCl	JP11_00312	12.6391	27.9626	12.1708	1	ELD	-1.06112		7.48846e-09	1.13315	0.786429	-0.0690821	1.4127e-09	-1.20223	5.68409e-07	-0.688933	0.317845	0.43425	trans
JP19	0.3M NaCl	JP11_00313	47.1687	59.2885	14.856	0			NDE-TDR	0.332079	0.315967	6.7871e-08	-1.67983	6.31304e-11	-1.9958	5.45724e-19	-1.79298	0.450696	0.590027	conserved
JP19	0.3M NaCl	JP11_00314	102.49	103.503	91.0312	0			Additive	0.991612	0.00131329	0.0848617	-0.185044	0.073768	-0.186357	0.0170792	-0.136664	0.505105	0.477332	conserved
JP19	0.3M NaCl	JP11_00315	48.0969	41.1565	43.9798	0			Additive	0.0163719	-0.237766	0.182637	-0.143022	0.382068	0.094744	0.762083	0.0185634	0.546293	0.471194	conserved
JP19	0.3M NaCl	JP11_00316	43.3821	114.104	102.002	1	Additive	0.657753		5.1082e-06	1.3796	9.14356e-05	1.22028	0.64824	-0.159317	0.0787856	0.427227	0.282111	0.360609	cis
JP19	0.3M NaCl	JP11_00317	8.65556	10.519	9.18085	0			Additive	0.241583	0.268289	0.792142	0.0717389	0.413895	-0.19655	0.899495	-0.017526	0.459056	0.456375	conserved
JP19	0.3M NaCl	JP11_00318	21.6374	21.5347	21.3957	0			Additive	0.892477	-0.019936	0.854928	-0.0295455	0.952495	-0.00960959	0.73138	0.0292307	0.508674	0.364916	unexpected
JP19	0.3M NaCl	JP11_00319	0.758897	1.93479	0.502317	1	ELD	-1.4364		0.0131495	1.33525	0.374304	-0.606206	0.000786534	-1.94146	0.00340678	-1.30485	0.287911	0.509879	conserved
JP19	0.3M NaCl	JP11_00320	33.438	34.16	38.0655	0			Additive	0.907784	0.0180612	0.248034	0.172487	0.289676	0.154426	0.0100201	0.212096	0.502187	0.404661	unexpected
JP19	0.3M NaCl	JP11_00321	38.4624	33.209	35.8401	0			Additive	0.521291	-0.227432	0.775896	-0.113553	0.765275	0.113879	0.845313	0.0417356	0.544465	0.474479	conserved
JP19	0.3M NaCl	JP11_00322	12.7898	20.6293	11.4557	0			Additive	1.19764e-05	0.675588	0.348513	-0.172182	7.49096e-08	-0.84777	2.52198e-06	-0.500451	0.390043	0.159322	unexpected
JP19	0.3M NaCl	JP11_00323	1.89021	2.32315	2.59673	0			Additive	0.449958	0.279345	0.23997	0.44355	0.672118	0.164206	0.132881	0.357729	0.456503	0.144314	unexpected
JP19	0.3M NaCl	JP11_00324	3.74052	3.87747	1.58228	0			NDE-TDR	0.888699	0.0408117	2.32462e-05	-1.25422	9.22029e-06	-1.29503	3.07946e-07	-1.24246	0.498433	0.54779	conserved
JP19	0.3M NaCl	JP11_00325	6.78053	6.49812	4.71851	0			Additive	0.753741	-0.0745274	0.0213451	-0.533111	0.046264	-0.458584	0.00468752	-0.449747	0.518186	0.398702	conserved
JP19	0.3M NaCl	JP11_00326	88.3975	134.38	70.4573	0			Additive	0.00195667	0.590706	0.0969579	-0.342334	8.38793e-07	-0.93304	3.85179e-08	-0.615606	0.404155	0.370953	conserved
JP19	0.3M NaCl	JP11_00327	19.6272	23.4446	11.9577	0			NDE-TDR	0.259862	0.244028	0.000786163	-0.727594	3.39413e-06	-0.971622	1.36007e-09	-0.806298	0.463091	0.466655	conserved
JP19	0.3M NaCl	JP11_00328	22.6906	18.8253	19.6508	0			Additive	0.0893735	-0.282778	0.211372	-0.22266	0.75315	0.0601187	0.678876	-0.0407463	0.553961	0.461662	conserved
JP19	0.3M NaCl	JP11_00329	58.9343	46.6496	55.197	0			Additive	0.0321422	-0.350889	0.566457	-0.108265	0.154797	0.242624	0.240125	0.103489	0.565534	0.551308	cis
JP19	0.3M NaCl	JP11_00330	5.97249	102.464	7.6263	1	ELD	-0.965721		2.74331e-74	4.08871	0.220304	0.335036	3.43006e-63	-3.75367	2.20383e-49	-2.76905	0.0566053	0.334564	trans
JP19	0.3M NaCl	JP11_00331	13.9588	73.7003	20.5477	1	ELD	-0.77942		2.71891e-52	2.38683	0.00182438	0.543072	3.48326e-32	-1.84376	1.37456e-22	-1.0365	0.163409	0.373634	trans
JP19	0.3M NaCl	JP11_00332	337.543	254.663	240.405	0			Additive	0.0110058	-0.419096	0.00289026	-0.502791	0.65428	-0.0836947	0.00477256	-0.262145	0.577138	0.482293	conserved
JP19	0.3M NaCl	JP11_00333	9.57068	4.32394	3.98895	-1	ELD	-1.1277		0.000516273	-1.15707	0.000202739	-1.27908	0.764474	-0.122004	2.55673e-05	-0.781021	0.694983	0.502696	trans
JP19	0.3M NaCl	JP11_00334	32.8028	37.0448	37.5856	0			Additive	0.426294	0.163987	0.404193	0.181794	0.939694	0.0178072	0.221379	0.14743	0.476808	0.37197	conserved
JP19	0.3M NaCl	JP11_00335	160.651	252.576	158.453	0			Additive	2.69815e-06	0.638787	0.840614	-0.0347886	8.59825e-07	-0.673576	8.10988e-06	-0.336857	0.396091	0.315598	cis
JP19	0.3M NaCl	JP11_00336	21.1952	10.1969	54.9466	-1	DE-TUR	3		0.00025767	-1.07185	2.88639e-06	1.35866	1.73805e-17	2.43051	2.24438e-17	1.83869	0.6824	0.833807	cis
JP19	0.3M NaCl	JP11_00337	13.1279	5.94044	40.6217	-1	DE-TUR	3		0.000163584	-1.16026	6.10244e-08	1.61448	1.30433e-20	2.77474	1.44934e-22	2.12118	0.695514	0.819511	cis
JP19	0.3M NaCl	JP11_00338	0.818986	2.80696	2.42813	1	Additive	0.618876		4.8861e-06	1.76704	0.000121326	1.55505	0.589169	-0.211986	0.0639284	0.470891	0.231216	0.189314	cis
JP19	0.3M NaCl	JP11_00340	117.569	125.002	185.065	0			NDE-TUR	0.712331	0.0744939	0.000520024	0.640828	0.00186271	0.566334	4.8123e-10	0.65235	0.492519	0.53064	conserved
JP19	0.3M NaCl	JP11_00341	88.6208	58.976	90.1627	0			Additive	5.72479e-08	-0.600457	0.943672	0.0103256	4.27709e-08	0.610783	5.53179e-07	0.325613	0.607584	0.486838	trans
JP19	0.3M NaCl	JP11_00342	39.3267	24.8748	25.8566	0			Additive	0.000272407	-0.673492	0.0011969	-0.620067	0.812159	0.0534249	0.0136244	-0.276378	0.619604	0.469953	conserved
JP19	0.3M NaCl	JP11_00344	28.9094	26.8829	29.5323	0			Additive	0.66352	-0.12025	0.958476	0.0169373	0.629218	0.137188	0.393954	0.124578			no_data
JP19	0.3M NaCl	JP11_00345	202.074	94.6707	182.002	-1	Additive	0.626234		0.0265006	-1.10819	0.787471	-0.163651	0.0641776	0.944543	0.128826	0.331488	0.687898	0.342054	conserved
JP19	0.3M NaCl	JP11_00346	75.8056	67.7737	148.617	0			NDE-TUR	0.296934	-0.175619	1.05461e-09	0.95818	2.51074e-13	1.1338	1.63752e-28	1.09068	0.53563	0.377647	conserved
JP19	0.3M NaCl	JP11_00347	180.734	180.124	225.843	0			Additive	0.940042	-0.0179733	0.168933	0.309076	0.130256	0.327049	0.00315132	0.365819	0.50818	0.651971	unexpected
JP19	0.3M NaCl	JP11_00348	197.999	255.341	161.594	0			Additive	0.000171283	0.354438	0.0018119	-0.307252	1.44919e-12	-0.66169	1.31797e-18	-0.444237	0.444049	0.473278	conserved
JP19	0.3M NaCl	JP11_00349	66.2512	154.825	79.24	1	ELD	-0.70671		3.05931e-17	1.21219	0.131244	0.243851	2.24727e-11	-0.968337	3.43092e-06	-0.431145	0.306004	0.629728	cis+trans
JP19	0.3M NaCl	JP11_00350	440.976	252.174	248.775	0			Additive	9.17965e-07	-0.821115	8.83052e-07	-0.83948	0.930653	-0.0183642	3.53682e-07	-0.442689	0.643328	0.558035	trans
JP19	0.3M NaCl	JP11_00351	106.309	87.9003	354.706	0			NDE-TUR	0.112257	-0.2881	3.31243e-24	1.72446	1.05688e-32	2.01256	2.8991e-77	1.90867	0.555103	0.53034	conserved
JP19	0.3M NaCl	JP11_00352	37.3008	36.1549	29.376	0			Additive	0.790526	-0.059076	0.0936837	-0.357524	0.154924	-0.298448	0.022782	-0.278248	0.515395	0.383619	unexpected
JP19	0.3M NaCl	JP11_00353	13.5374	35.6843	13.2696	1	ELD	-1.02419		1.0608e-10	1.38439	0.879298	-0.0432609	4.3836e-11	-1.42765	5.104e-09	-0.842544	0.281014	0.24608	cis
JP19	0.3M NaCl	JP11_00354	5.42472	18.1285	2.88284	1	DE-TDR	-1.40018		1.42333e-11	1.72659	0.00180029	-0.933928	1.82879e-22	-2.66052	1.26971e-27	-1.97939	0.235685	0.835754	cis+trans
JP19	0.3M NaCl	JP11_00355	5.25961	6.41612	4.27639	0			Additive	0.192367	0.272741	0.182084	-0.309755	0.00621792	-0.582496	0.012324	-0.404696	0.458046	0.342418	conserved
JP19	0.3M NaCl	JP11_00356	5.8432	5.91554	4.68542	0			Additive	0.992726	0.00245631	0.162388	-0.333075	0.147869	-0.335531	0.0754171	-0.284354	0.504664	1	unexpected
JP19	0.3M NaCl	JP11_00357	10.5488	23.1655	0.285807	1	DE-TDR	-2.62689		0.00759906	1.11876	5.4307e-19	-5.25465	6.77671e-28	-6.37342	5.01077e-27	-5.72792	0.319806	0.826666	conserved
JP19	0.3M NaCl	JP11_00358	28.3611	0	0.331363	-1	ELD	-0.976633		4.31165e-20	-11.2452	2.47534e-50	-6.3844	0.00024143	4.86084	9.79224e-34	-5.37662			no_data
JP19	0.3M NaCl	JP11_00359	2.82339	34.4636	1.47159	1	ELD	-1.08545		2.18856e-06	3.59361	0.280593	-0.952797	3.57507e-09	-4.54641	2.07589e-15	-3.59991	0.078024	0.805978	trans
JP19	0.3M NaCl	JP11_00360	2.66728	0.344507	1.94913	-1	Additive	0.381647		9.48389e-10	-2.97517	0.234959	-0.471715	6.14172e-07	2.50346	0.159484	0.382333	0.888782	0.362382	trans
JP19	0.3M NaCl	JP11_00361	1.73184	342.883	2.17666	1	ELD	-0.997392		5.05146e-44	7.6163	0.662199	0.309339	1.34852e-40	-7.30696	3.02545e-129	-6.26536	0.00517878	0.494647	trans
JP19	0.3M NaCl	JP11_00362	28.5604	45.8699	56.1738	0			Additive	0.0285311	0.669397	0.00185151	0.963125	0.368208	0.293728	0.00128303	0.641578	0.391259	0.498921	conserved
JP19	0.3M NaCl	JP11_00363	34.4227	45.1021	15.3378	0			NDE-TDR	0.131929	0.374894	1.69276e-06	-1.18048	9.24777e-11	-1.55538	1.27525e-16	-1.32634	0.440765	1	unexpected
JP19	0.3M NaCl	JP11_00364	33.9845	47.3437	84.746	0			NDE-TUR	0.0895868	0.463547	8.63461e-07	1.30593	0.00152275	0.842378	7.47876e-10	1.10559	0.425562	0.436836	cis
JP19	0.3M NaCl	JP11_00365	95.5169	186.05	162.704	0			Additive	5.12033e-11	0.947698	3.59946e-07	0.754676	0.218821	-0.193022	0.00484752	0.257445	0.346137	0.488775	trans
JP19	0.3M NaCl	JP11_00366	6.50594	16.3647	12.0941	1	Additive	0.133654		1.77749e-15	1.31721	4.51797e-07	0.88181	0.00841176	-0.435395	0.237549	0.133856	0.290673	0.33947	cis
JP19	0.3M NaCl	JP11_00367	4.28726	9.2379	7.71308	1	Additive	0.383991		0.000440918	1.09216	0.0109923	0.834938	0.445746	-0.257225	0.246778	0.236834	0.323865	0.295422	cis
JP19	0.3M NaCl	JP11_00369	2.71095	13.1661	5.3499	1	Additive	-0.495185		4.60416e-16	2.26384	0.00158709	0.966091	1.85635e-06	-1.29775	0.0122582	-0.517058			no_data
JP19	0.3M NaCl	JP11_00370	101.926	117.479	121.648	0			Additive	0.175982	0.190378	0.098059	0.240564	0.750065	0.050186	0.0160012	0.192784	0.47234	0.456717	conserved
JP19	0.3M NaCl	JP11_00372	4.97795	6.21765	6.24257	0			Additive	0.459881	0.306969	0.478904	0.314156	0.99097	0.00718713	0.39209	0.20916	0.451972	0.460831	conserved
JP19	0.3M NaCl	JP11_00373	5.96437	6.43651	9.18646	0			Additive	0.772984	0.0975265	0.0543201	0.60979	0.100025	0.512264	0.00068738	0.60684	0.488367	0.518557	conserved
JP19	0.3M NaCl	JP11_00374	17.6659	31.3191	20.0023	0			Additive	1.58422e-10	0.813911	0.264274	0.166464	5.36064e-07	-0.647447	0.00395399	-0.244974	0.367496	0.460172	trans
JP19	0.3M NaCl	JP11_00375	39.9033	118.134	58.7415	1	ELD	-0.518395		2.83302e-46	1.55233	2.89196e-06	0.543134	2.17099e-20	-1.0092	4.79393e-07	-0.374955	0.258345	0.512219	trans
JP19	0.3M NaCl	JP11_00376	16.986	36.4266	11.3814	1	DE-TDR	-1.57659		6.63982e-08	1.08645	0.00730669	-0.59357	2.24041e-16	-1.68002	1.19933e-23	-1.18629	0.32484	0.508759	conserved
JP19	0.3M NaCl	JP11_00379	123.707	213.105	283.3	0			Additive	0.0111919	0.769001	0.000110289	1.18172	0.195773	0.412717	4.39395e-05	0.798703	0.375018	0.507374	conserved
JP19	0.3M NaCl	JP11_00380	16.4944	16.3032	25.1483	0			NDE-TUR	0.863542	-0.0314298	0.000222276	0.593666	7.81047e-05	0.625095	2.29784e-12	0.657112	0.510758	0.433141	conserved
JP19	0.3M NaCl	JP11_00381	612.063	521.501	460.595	0			Additive	0.62766	-0.244456	0.415263	-0.421498	0.737167	-0.177042	0.328184	-0.25859	0.547943	0.59936	conserved
JP19	0.3M NaCl	JP11_00383	10.9388	13.3028	17.0279	0			Additive	0.45146	0.267586	0.0751463	0.625157	0.31322	0.357571	0.0123636	0.533888	0.45903	0.564463	conserved
JP19	0.3M NaCl	JP11_00384	81.8335	80.441	126.464	0			NDE-TUR	0.739745	-0.0382268	1.31576e-09	0.613929	7.5443e-11	0.652156	3.54614e-35	0.681902	0.511831	0.53455	conserved
JP19	0.3M NaCl	JP11_00385	12.3202	8.12917	11.3639	0			Additive	0.0346487	-0.611035	0.702755	-0.130036	0.107884	0.481	0.208027	0.187086	0.609225	0.277451	cis+trans
JP19	0.3M NaCl	JP11_00386	38.3882	51.8844	31.0085	0			Additive	0.00272708	0.420895	0.0324732	-0.322838	1.16215e-07	-0.743733	1.32703e-09	-0.498293	0.432669	1	unexpected
JP19	0.3M NaCl	JP11_00387	67.7515	10.4925	10.4636	-1	ELD	-1.00101		2.59027e-43	-2.7033	9.28385e-43	-2.70984	0.983491	-0.006541	6.90853e-29	-1.87831	0.869342	0.693834	cis
JP19	0.3M NaCl	JP11_00390	0.683688	0	0.475442	-1	Additive	0.390814		3.68214e-05	-5.87015	0.566016	-0.532871	0.000243174	5.33728	0.323004	0.584962	1	1	cis
JP19	0.3M NaCl	JP11_00392	1.7097	0.125573	1.09496	-1	Additive	0.223876		1.50056e-06	-3.75617	0.271159	-0.655984	0.000119461	3.10018	0.566767	0.222393	0.933162	0.956283	cis
JP19	0.3M NaCl	JP11_00393	19.5516	28.7092	16.1675	0			Additive	0.0088383	0.541289	0.210778	-0.287974	6.20563e-05	-0.829263	6.43713e-06	-0.532619	0.412295	1	unexpected
JP19	0.3M NaCl	JP11_00394	9.08395	15.3429	9.37164	0			Additive	0.00798734	0.744969	0.929941	0.0321497	0.0126366	-0.712819	0.0305526	-0.333823	0.37864	0.316571	cis
JP19	0.3M NaCl	JP11_00395	169.521	395.974	198.416	1	ELD	-0.744801		5.53869e-10	1.21046	0.339362	0.214463	4.43025e-07	-0.996002	0.000549414	-0.459594	0.306276	0.467827	trans
JP19	0.3M NaCl	JP11_00396	39.3371	38.8672	51.8045	0			Additive	0.877692	-0.0305943	0.036637	0.383829	0.0200453	0.414423	1.45638e-05	0.447847	0.510619	0.511605	conserved
JP19	0.3M NaCl	JP11_00397	67.2466	75.3811	80.5833	0			Additive	0.44954	0.151771	0.229372	0.246691	0.654666	0.0949204	0.0415269	0.219133	0.47918	0.51595	conserved
JP19	0.3M NaCl	JP11_00398	10.078	6.24138	5.44016	0			Additive	0.0117387	-0.707113	0.00172092	-0.907602	0.533586	-0.200489	0.00140952	-0.541075	0.624782	0.605288	cis
JP19	0.3M NaCl	JP11_00399	168.435	263.838	203.62	0			Additive	0.216853	0.632676	0.653988	0.262478	0.495631	-0.370198	0.883849	-0.0380071	0.397423	0.407942	cis
JP19	0.3M NaCl	JP11_00400	119.986	132.394	201.373	0			Additive	0.731044	0.126737	0.0349949	0.733569	0.0763801	0.606832	0.000421019	0.718782	0.483652	0.57272	conserved
JP19	0.3M NaCl	JP11_00401	16.4024	14.0643	15.0828	0			Additive	0.198774	-0.234961	0.498048	-0.137322	0.628809	0.0976388	0.805127	0.0266351	0.545953	0.61873	unexpected
JP19	0.3M NaCl	JP11_00402	62.8358	42.6199	36.0769	0			Additive	3.30067e-06	-0.573581	7.10963e-11	-0.816125	0.0683091	-0.242544	4.07852e-12	-0.510847	0.603107	0.512633	conserved
JP19	0.3M NaCl	JP11_00403	6.85155	4.60114	6.13622	0			Additive	0.0189704	-0.586577	0.535357	-0.175478	0.118369	0.411099	0.398296	0.133422	0.605406	1	unexpected
JP19	0.3M NaCl	JP11_00404	86.5684	70.035	93.3022	0			Additive	0.000355826	-0.319017	0.348082	0.093972	3.78654e-06	0.412989	1.59152e-08	0.291668	0.56027	0.503754	conserved
JP19	0.3M NaCl	JP11_00405	230.435	45.1691	54.1253	-1	ELD	-0.903316		1.69773e-07	-2.36115	5.76597e-06	-2.10212	0.621072	0.259025	2.37062e-10	-1.32149	0.839787	0.518368	trans
JP19	0.3M NaCl	JP11_00406	15.443	19.684	24.0041	0			Additive	0.0473306	0.337829	0.000232342	0.62282	0.0972901	0.28499	6.91189e-07	0.494793	0.446883	0.353585	unexpected
JP19	0.3M NaCl	JP11_00407	67.7627	76.8508	67.7816	0			Additive	0.290202	0.169255	0.945777	-0.0135622	0.262216	-0.182817	0.600915	-0.0498083	0.475963	0.549943	conserved
JP19	0.3M NaCl	JP11_00408	64.2652	54.2747	73.3872	0			Additive	0.0274982	-0.256645	0.151849	0.177644	0.000152519	0.434289	1.47527e-07	0.348179	0.5495	0.56641	cis
JP19	0.3M NaCl	JP11_00409	31.2543	18.3069	30.4165	0			Additive	1.28849e-05	-0.784414	0.803291	-0.0550994	6.35053e-05	0.729314	0.00210265	0.330315	0.637562	0.293754	unexpected
JP19	0.3M NaCl	JP11_00410	6.66457	4.41197	4.29754	0			Additive	0.0520823	-0.603888	0.0458994	-0.648497	0.907472	-0.0446094	0.0829044	-0.330149	0.608637	0.704954	cis
JP19	0.3M NaCl	JP11_00411	11.8115	8.52224	8.82043	0			Additive	0.0471124	-0.483872	0.0886337	-0.437304	0.875524	0.0465686	0.265265	-0.173458	0.588317	0.566624	conserved
JP19	0.3M NaCl	JP11_00413	12.8365	7.43011	39.6699	0			NDE-TUR	0.00394361	-0.79961	1.18017e-09	1.61302	9.43276e-20	2.41263	1.31771e-33	2.00112	0.640362	0.406531	conserved
JP19	0.3M NaCl	JP11_00414	44.597	37.3817	45.4948	0			Additive	0.00555936	-0.267687	0.900892	0.0151884	0.00392277	0.282875	0.00265889	0.19024	0.55151	0.457765	conserved
JP19	0.3M NaCl	JP11_00415	39.7547	32.747	22.2905	0			NDE-TDR	0.174663	-0.293884	6.99159e-05	-0.848575	0.00978182	-0.554691	2.94704e-07	-0.661607	0.55595	0.575128	conserved
JP19	0.3M NaCl	JP11_00416	20.4892	31.11	21.3294	0			Additive	0.0608764	0.587672	0.908449	0.0454362	0.0899963	-0.542236	0.271081	-0.226532	0.404602	0.49135	conserved
JP19	0.3M NaCl	JP11_00417	71.5194	84.4492	71.0271	0			Additive	0.0086602	0.226894	0.826876	-0.0235396	0.00424154	-0.250433	0.0769283	-0.0910843	0.465961	0.548475	conserved
JP19	0.3M NaCl	JP11_00418	76.9498	139.206	113.984	0			Additive	1.22513e-17	0.842685	5.76678e-08	0.552966	0.00454932	-0.289719	0.0322638	0.124332	0.362887	0.464592	trans
JP19	0.3M NaCl	JP11_00419	187.988	220.695	150.283	0			Additive	0.0379071	0.219273	0.00167008	-0.337177	6.09886e-08	-0.55645	8.14147e-13	-0.400392	0.467301	0.502404	conserved
JP19	0.3M NaCl	JP11_00420	96.1609	168.522	124.018	0			Additive	3.05726e-08	0.797365	0.0222002	0.353782	0.00274736	-0.443583	0.590367	-0.0466841	0.370074	0.50289	trans
JP19	0.3M NaCl	JP11_00421	51.917	42.4907	47.4196	0			Additive	0.00120297	-0.302579	0.156791	-0.144201	0.111224	0.158378	0.44349	0.0464356	0.557376	0.517302	trans
JP19	0.3M NaCl	JP11_00422	8.59207	11.5774	7.84781	0			Additive	0.0919111	0.418252	0.612469	-0.147716	0.0237662	-0.565967	0.0414551	-0.311788	0.433347	0.424512	conserved
JP19	0.3M NaCl	JP11_00423	236.985	270.185	204.151	0			Additive	0.291384	0.176943	0.191379	-0.227849	0.0124656	-0.404792	0.00247293	-0.269339	0.474531	0.53162	conserved
JP19	0.3M NaCl	JP11_00424	61.7309	43.8853	47.6014	0			Additive	1.66909e-07	-0.505186	9.90717e-05	-0.388928	0.281625	0.116258	0.0662605	-0.112041	0.591731	0.503763	trans
JP19	0.3M NaCl	JP11_00425	54.8909	40.286	34.6172	0			Additive	0.0392516	-0.4603	0.00275541	-0.678915	0.362514	-0.218615	0.00209402	-0.42014	0.584018	0.473674	conserved
JP19	0.3M NaCl	JP11_00426	2.28126	2.26209	1.54775	0			Additive	0.946564	-0.0242115	0.104903	-0.578096	0.113234	-0.553885	0.0539129	-0.504163	0.509716	1	unexpected
JP19	0.3M NaCl	JP11_00427	0.758333	1.23686	1.44067	0			Additive	0.179732	0.691542	0.0863043	0.905524	0.693563	0.213982	0.0799985	0.584963	0.387109	0.602363	conserved
JP19	0.3M NaCl	JP11_00428	197.37	194.851	213.598	0			Additive	0.784289	-0.0321273	0.395771	0.100359	0.234961	0.132486	0.00348119	0.164913	0.510821	0.507231	conserved
JP19	0.3M NaCl	JP11_00429	111.247	77.3491	112.024	0			Additive	1.35986e-05	-0.536537	0.981907	-0.00380394	1.86413e-05	0.532733	0.000173983	0.2866	0.596964	0.624067	conserved
JP19	0.3M NaCl	JP11_00430	17.2664	20.8326	24.6113	0			Additive	0.284197	0.25769	0.0389604	0.49693	0.330372	0.23924	0.00448358	0.411444	0.460506	0.535328	conserved
JP19	0.3M NaCl	JP11_00431	146.855	152.957	135.705	0			Additive	0.676519	0.0453111	0.238901	-0.127852	0.0909985	-0.173163	0.0536847	-0.101215	0.497326	0.363858	unexpected
JP19	0.3M NaCl	JP11_00432	60.492	88.4635	109.469	0			Additive	6.01375e-11	0.535528	3.35524e-25	0.841585	0.000198374	0.306057	3.85909e-37	0.601622	0.41339	0.399625	cis
JP19	0.3M NaCl	JP11_00433	5.31512	11.9653	5.53833	1	ELD	-0.932871		6.1124e-11	1.15724	0.846792	0.0473648	8.53725e-10	-1.10988	2.68496e-05	-0.589384	0.313975	0.304309	cis
JP19	0.3M NaCl	JP11_00434	1.66028	5.58549	4.66078	1	Additive	0.528837		1.14e-08	1.73994	3.11154e-06	1.47992	0.403159	-0.260018	0.0230374	0.424498	0.234559	0.852293	cis+trans
JP19	0.3M NaCl	JP11_00435	14.2781	1.74772	11.6589	-1	ELD	0.581939		0.000554419	-3.03244	0.774241	-0.3057	0.00220992	2.72674	0.000173926	0.564231			no_data
JP19	0.3M NaCl	JP11_00436	27.1363	109.639	27.5922	1	ELD	-0.98895		7.82251e-19	2.00205	0.975398	0.0098361	1.79439e-18	-1.99221	4.75286e-10	-1.25612	0.203044	0.457119	trans
JP19	0.3M NaCl	JP11_00437	2.29656	36.5284	3.36533	1	ELD	-0.937556		1.5521e-40	3.9804	0.136594	0.538497	1.25273e-31	-3.4419	9.85548e-44	-2.47816	0.0607055	0.170007	cis
JP19	0.3M NaCl	JP11_00438	31.9898	56.784	31.134	0			Additive	0.117792	0.810146	0.931499	-0.0554205	0.0982412	-0.865566	0.0971112	-0.463307	0.368277	0.533627	conserved
JP19	0.3M NaCl	JP11_00439	74.1817	55.7101	65.7428	0			Additive	0.00381284	-0.427788	0.2467	-0.188748	0.124188	0.239039	0.532111	0.0557942	0.578775	0.4959	conserved
JP19	0.3M NaCl	JP11_00440	82.0203	61.8401	56.0012	0			Additive	0.00633008	-0.420137	0.000314191	-0.565056	0.390337	-0.144919	0.000210277	-0.322297	0.577368	0.5073	conserved
JP19	0.3M NaCl	JP11_00441	28.0106	15.9696	18.8295	0			Additive	1.14833e-11	-0.824615	2.33569e-06	-0.586548	0.0768174	0.238068	0.0267753	-0.185394	0.643896	0.407311	cis+trans
JP19	0.3M NaCl	JP11_00442	17.0888	31.3562	23.9604	0			Additive	1.67569e-07	0.861477	0.00718889	0.473448	0.0229279	-0.388029	0.750668	0.0330094	0.359754	0.338156	cis
JP19	0.3M NaCl	JP11_00443	28.3544	28.7482	36.4593	0			Additive	0.980649	0.00610755	0.114476	0.348327	0.110003	0.342219	0.000678071	0.395354	0.504335	0.422894	conserved
JP19	0.3M NaCl	JP11_00444	245.954	204.325	344.83	0			Additive	0.081534	-0.281695	0.00352772	0.473382	1.21257e-06	0.755077	9.6317e-15	0.655127	0.553951	0.492065	conserved
JP19	0.3M NaCl	JP11_00445	16.8579	16.834	27.3877	0			NDE-TUR	0.964981	-0.017058	0.0485722	0.683261	0.0374184	0.700319	0.000679941	0.74182	0.508379	0.442405	conserved
JP19	0.3M NaCl	JP11_00446	7.06814	9.83083	7.45666	0			Additive	0.0139369	0.463838	0.791123	0.0628504	0.0393566	-0.400988	0.322596	-0.131759	0.425529	0.50255	conserved
JP19	0.3M NaCl	JP11_00447	12.7481	15.0838	15.2266	0			Additive	0.248279	0.229642	0.249306	0.242079	0.958671	0.0124371	0.132098	0.172837	0.465367	0.522631	conserved
JP19	0.3M NaCl	JP11_00448	155.546	85.7403	104.11	0			Additive	2.54951e-06	-0.871412	0.00223258	-0.591763	0.160319	0.279649	0.169658	-0.176818	0.651262	0.524202	conserved
JP19	0.3M NaCl	JP11_00449	84.1383	123.936	73.5367	0			Additive	0.000206543	0.545103	0.2017	-0.20902	2.75888e-07	-0.754123	6.28457e-07	-0.45494	0.411716	0.406113	cis
JP19	0.3M NaCl	JP11_00450	37.5395	59.0542	22.9041	0			NDE-TDR	0.018306	0.639091	0.00992097	-0.726484	2.98157e-07	-1.36558	2.16232e-08	-1.02837	0.396245	0.515307	conserved
JP19	0.3M NaCl	JP11_00451	305.381	47.5231	324.887	-1	ELD	1.1513		2.53921e-35	-2.69867	0.788708	0.0740512	4.57952e-37	2.77272	5.64288e-07	0.905581	0.868917	0.676797	trans
JP19	0.3M NaCl	JP11_00452	2.9529	2.60164	1.4391	0			NDE-TDR	0.647834	-0.195035	0.0145003	-1.04063	0.0467173	-0.845598	0.00161112	-0.899367	0.538874	0.915498	unexpected
JP19	0.3M NaCl	JP11_00453	20.6031	41.7783	28.2123	1	Additive	-0.281309		4.41391e-08	1.00604	0.0280686	0.437984	0.00256167	-0.568053	0.332672	-0.0976157	0.337197	0.46494	trans
JP19	0.3M NaCl	JP11_00454	45.3812	135.116	61.3362	1	ELD	-0.644397		1.15298e-21	1.56104	0.0187319	0.419086	3.9466e-12	-1.14196	8.11131e-08	-0.505722	0.257135	0.441693	trans
JP19	0.3M NaCl	JP11_00456	0.0197903	0	0.527263	0			Additive	0.7696	-0.841286	0.0534137	4.63681	0.0176572	5.4781	0.037291	4.94516			no_data
JP19	0.3M NaCl	JP11_00458	325.348	0	44.6812	-1	ELD	-0.725333		4.42336e-34	-14.7656	1.56341e-63	-2.87841	2.507e-22	11.8872	1.08903e-35	-1.84519	1	1	cis
JP19	0.3M NaCl	JP11_00459	80.7658	691.246	151.638	1	ELD	-0.767815		3.93231e-32	3.0831	0.00131449	0.896369	1.13515e-16	-2.18674	2.90946e-09	-1.28771	0.107612	0.401648	trans
JP19	0.3M NaCl	JP11_00460	20.7308	38.2221	26.6815	0			Additive	8.34707e-07	0.868433	0.0704203	0.350137	0.00414166	-0.518296	0.400307	-0.0935234	0.358847	0.456987	trans
JP19	0.3M NaCl	JP11_00461	25.1183	0.193588	10.6855	-1	Additive	-0.158115		1.28752e-40	-7.04263	8.20154e-09	-1.24712	2.0488e-27	5.79551	0.17924	-0.222983	0.992595	0.984601	cis
JP19	0.3M NaCl	JP11_00462	5.13078	3.26018	3.9713	0			Additive	0.0588748	-0.662185	0.310824	-0.385263	0.473216	0.276922	0.84384	-0.0401281			no_data
JP19	0.3M NaCl	JP11_00463	0.273112	27.9389	8.33235	1	ELD	-0.417387		7.40083e-56	6.66556	7.83142e-30	4.91987	5.71813e-22	-1.7457	1.43058e-08	-0.693897	0.00999005	0.0257243	cis
JP19	0.3M NaCl	JP11_00464	43.9244	41.3603	30.4201	0			Additive	0.617045	-0.0998011	0.00384302	-0.543893	0.0172584	-0.444092	0.000172329	-0.445229	0.522544	0.519313	conserved
JP19	0.3M NaCl	JP11_00465	23.0629	24.3295	10.328	0			NDE-TDR	0.712331	0.063996	5.18307e-13	-1.17654	1.61688e-14	-1.24053	5.97987e-27	-1.15606	0.494168	0.478832	conserved
JP19	0.3M NaCl	JP11_00466	44.7075	62.7655	120.104	0			NDE-TUR	0.00366356	0.474818	5.60304e-19	1.41086	3.57021e-09	0.936044	1.78762e-47	1.206	0.423712	0.481568	conserved
JP19	0.3M NaCl	JP11_00467	191.564	221.163	228.365	0			Additive	0.348727	0.193761	0.2662	0.240293	0.842573	0.0465316	0.0996479	0.189669	0.471887	0.495909	conserved
JP19	0.3M NaCl	JP11_00468	262.508	165.555	224.117	0			Additive	1.77884e-10	-0.677595	0.0345358	-0.242067	6.10253e-05	0.435528	0.0413445	0.102782	0.62025	0.513443	trans
JP19	0.3M NaCl	JP11_00469	97.8038	85.0447	140.997	0			NDE-TUR	0.236939	-0.215444	0.00402544	0.514272	2.30326e-05	0.729716	9.65697e-12	0.666244	0.542555	0.486887	conserved
JP19	0.3M NaCl	JP11_00470	707.838	988.768	742.788	0			Additive	0.00688555	0.469379	0.791472	0.0563439	0.0195134	-0.413035	0.112182	-0.146233	0.424624	0.463543	conserved
JP19	0.3M NaCl	JP11_00471	38.7146	57.5718	47.9509	0			Additive	0.000330016	0.559592	0.0811032	0.294398	0.105328	-0.265194	0.694893	0.0402204	0.409375	0.405421	conserved
JP19	0.3M NaCl	JP11_00472	7.39214	16.2638	14.9076	1	Additive	0.694248		3.27894e-07	1.12312	1.10832e-05	0.998944	0.61621	-0.124179	0.00634577	0.386036	0.319128	0.559338	trans
JP19	0.3M NaCl	JP11_00473	54.7998	43.364	50.3677	0			Additive	0.0324599	-0.350221	0.462489	-0.135618	0.212937	0.214603	0.452349	0.0772547	0.56548	0.426317	conserved
JP19	0.3M NaCl	JP11_00474	44.7467	46.8189	40.3744	0			Additive	0.757108	0.05235	0.339162	-0.163233	0.18155	-0.215583	0.132816	-0.139461	0.496126	0.428012	conserved
JP19	0.3M NaCl	JP11_00475	20.9573	35.646	25.0499	0			Additive	7.84925e-09	0.752958	0.0995638	0.240919	0.000116813	-0.512039	0.124935	-0.128324	0.377323	0.471929	trans
JP19	0.3M NaCl	JP11_00476	5.82935	6.78801	7.14785	0			Additive	0.561616	0.20286	0.441153	0.281224	0.837905	0.0783639	0.27048	0.22033	0.470147	0.526912	conserved
JP19	0.3M NaCl	JP11_00477	27.4606	14.1534	21.5016	0			Additive	0.00100622	-0.971181	0.259954	-0.367935	0.0498109	0.603247	0.663544	0.0825833	0.66696	0.971682	unexpected
JP19	0.3M NaCl	JP11_00478	228.839	151.108	241.869	0			Additive	0.00370688	-0.612847	0.79956	0.0658695	0.00137984	0.678717	0.000735191	0.38707	0.609717	0.877482	unexpected
JP19	0.3M NaCl	JP11_00479	168.399	93.7156	115.605	0			Additive	0.000160562	-0.860596	0.0210292	-0.556267	0.214703	0.304329	0.244417	-0.143831	0.649656	0.887657	unexpected
JP19	0.3M NaCl	JP11_00480	106.675	90.722	84.6832	0			Additive	0.0566337	-0.247838	0.00882885	-0.347154	0.483296	-0.0993167	0.0129154	-0.180449	0.548058	0.554989	conserved
JP19	0.3M NaCl	JP11_00481	4.59806	6.67514	6.35117	0			Additive	0.0685178	0.524175	0.142701	0.449832	0.823137	-0.0743428	0.223821	0.217754	0.415265	0.438172	conserved
JP19	0.3M NaCl	JP11_00482	27.7305	22.6809	20.1056	0			Additive	0.251087	-0.304255	0.0774504	-0.478185	0.541589	-0.17393	0.0665106	-0.286304	0.557525	0.504593	conserved
JP19	0.3M NaCl	JP11_00483	22.9588	24.4919	26.0152	0			Additive	0.72017	0.0809394	0.475384	0.166207	0.715281	0.0852676	0.147737	0.173971	0.491103	0.414123	conserved
JP19	0.3M NaCl	JP11_00484	821.564	975.801	793.206	0			Additive	0.104926	0.234786	0.702893	-0.064754	0.0383877	-0.29954	0.0521449	-0.136028	0.464668	0.467789	conserved
JP19	0.3M NaCl	JP11_00485	49.8028	51.3297	54.9999	0			Additive	0.825578	0.0299107	0.335807	0.128735	0.452487	0.0988246	0.0152959	0.163306	0.500111	0.530464	conserved
JP19	0.3M NaCl	JP11_00486	39.9134	87.8408	40.8259	1	ELD	-0.961919		6.69514e-44	1.12454	0.863452	0.0191579	2.87473e-41	-1.10538	1.53449e-25	-0.595275	0.318945	0.542989	trans
JP19	0.3M NaCl	JP11_00487	4.62547	29.2158	11.4198	1	Additive	-0.447396		3.93637e-25	2.64406	1.95916e-06	1.29032	6.57974e-08	-1.35374	0.00675416	-0.505001	0.140547	0.236084	cis
JP19	0.3M NaCl	JP11_00488	15.5133	22.8679	19.4996	0			Additive	0.000780304	0.54622	0.0722834	0.316867	0.183356	-0.229352	0.509488	0.0689156	0.411453	0.349548	cis
JP19	0.3M NaCl	JP11_00489	14.26	11.5712	12.7231	0			Additive	0.233076	-0.314556	0.541895	-0.179008	0.639068	0.135548	0.917079	0.016315	0.559404	0.485886	conserved
JP19	0.3M NaCl	JP11_00490	855.263	4.06773	610.734	-1	ELD	0.425447		0	-7.72709	0.00677076	-0.499027	1.90002e-289	7.22807	3.66563e-06	0.52753	0.995404	0.988034	cis
JP19	0.3M NaCl	JP11_00491	34.956	14.8738	21.6053	-1	Additive	-0.329608		1.92312e-19	-1.24685	4.09706e-07	-0.708021	0.000241084	0.538831	0.0339331	-0.172727	0.707838	1	cis+trans
JP19	0.3M NaCl	JP11_00492	52.9437	50.1417	43.5763	0			Additive	0.507203	-0.0911842	0.0280969	-0.294646	0.12983	-0.203462	0.00762648	-0.201207	0.520996	0.499056	conserved
JP19	0.3M NaCl	JP11_00493	36.9576	30.3759	37.3379	0			Additive	0.0589344	-0.294901	0.99656	0.000853324	0.0627227	0.295755	0.0458473	0.188252	0.556159	0.539419	conserved
JP19	0.3M NaCl	JP11_00494	12.016	14.0137	15.8849	0			Additive	0.334416	0.207201	0.0714005	0.38903	0.409623	0.181829	0.00630173	0.330308	0.469293	0.496902	conserved
JP19	0.3M NaCl	JP11_00495	48.4313	25.3872	24.758	0			Additive	1.35963e-07	-0.942717	7.17929e-08	-0.983265	0.856347	-0.0405483	4.8841e-07	-0.54202	0.662585	0.617585	conserved
JP19	0.3M NaCl	JP11_00496	0.194424	0.882167	1.3445	1	ELD	2.34448		0.015083	2.17553	0.00212409	2.77416	0.48203	0.598637	0.00305822	1.40054	0.184779	0.25489	cis
JP19	0.3M NaCl	JP11_00497	11.4806	10.5957	7.32266	0			Additive	0.647375	-0.132913	0.0176709	-0.66248	0.0562172	-0.529567	0.000522602	-0.54897	0.52807	0.481892	conserved
JP19	0.3M NaCl	JP11_00498	7.3734	8.85829	6.25794	0			Additive	0.279121	0.251592	0.31989	-0.25267	0.0296792	-0.504262	0.0280727	-0.324272	0.461829	0.465894	conserved
JP19	0.3M NaCl	JP11_00499	4.26002	29.7124	2.46381	1	ELD	-1.14114		4.17728e-14	2.79454	0.0641596	-0.800764	6.4245e-21	-3.5953	1.58927e-15	-2.73787	0.128293	0.366737	trans
JP19	0.3M NaCl	JP11_00501	68.9282	60.0283	41.0747	0			Additive	0.705196	-0.213127	0.16988	-0.756507	0.320248	-0.543379	0.0234066	-0.610709	0.541954	0.54568	conserved
JP19	0.3M NaCl	JP11_00502	120.608	169.821	156.478	0			Additive	4.85541e-05	0.481005	0.0034653	0.361829	0.358773	-0.119176	0.0175311	0.152715	0.422591	0.540346	conserved
JP19	0.3M NaCl	JP11_00503	29.1539	12.9806	26.1816	-1	ELD	0.632444		4.52126e-09	-1.1775	0.458827	-0.170603	7.99383e-07	1.0069	0.00133244	0.345775	0.698113	0.612554	cis
JP19	0.3M NaCl	JP11_00504	1.83156	0.172117	0.821327	-1	Additive	-0.217555		3.23068e-07	-3.43244	0.0238638	-1.16775	0.0016075	2.26469	0.512643	-0.245112	0.916545	1	cis+trans
JP19	0.3M NaCl	JP11_00505	1.05041	3.10798	1.49828	1	Additive	-0.564662		0.000502408	1.55398	0.333012	0.51053	0.0205903	-1.04345	0.1813	-0.415037	0.25805	0.368211	cis
JP19	0.3M NaCl	JP11_00506	16.7792	19.9151	19.0863	0			Additive	0.11468	0.233754	0.283868	0.172655	0.713064	-0.0610983	0.284684	0.0998665	0.464819	0.514801	conserved
JP19	0.3M NaCl	JP11_00507	11.9894	7.14853	11.8111	0			Additive	0.00102794	-0.760136	0.905148	-0.0346376	0.00209868	0.725498	0.021908	0.341369	0.633503	1	cis+trans
JP19	0.3M NaCl	JP11_00508	1.5544	0.96911	1.60578	0			Additive	0.147901	-0.700992	0.956308	0.0319959	0.139368	0.732988	0.211453	0.390585	0.623412	0.120243	unexpected
JP19	0.3M NaCl	JP11_00509	49.4248	35.3843	43.652	0			Additive	9.18922e-05	-0.495505	0.163984	-0.19307	0.0221727	0.302435	0.292737	0.0791858	0.590099	0.635835	cis
JP19	0.3M NaCl	JP11_00510	194.352	138.3	277.045	0			Additive	7.93397e-05	-0.505588	0.000147138	0.49709	1.70457e-15	1.00268	4.65513e-36	0.774076	0.591828	0.517975	conserved
JP19	0.3M NaCl	JP11_00511	26.9384	25.6621	15.1244	0			NDE-TDR	0.60764	-0.0829338	2.04867e-08	-0.847234	3.83925e-07	-0.7643	6.78768e-15	-0.756729	0.51959	0.452199	conserved
JP19	0.3M NaCl	JP11_00512	6.73555	19.5977	9.36368	1	ELD	-0.59134		1.32205e-18	1.52868	0.019226	0.460642	6.45413e-10	-1.06804	0.000309801	-0.43726	0.261472	0.464272	trans
JP19	0.3M NaCl	JP11_00513	0.0192105	0.799697	0.460439	1	Additive	0.130651		0.000246332	5.23671	0.00311122	4.44561	0.358773	-0.791102	0.771256	0.169925	0.024168	0.134177	cis
JP19	0.3M NaCl	JP11_00514	85.6231	90.7458	105.365	0			Additive	0.543533	0.0698297	0.00898782	0.28534	0.0469708	0.21551	1.59368e-06	0.299334	0.493152	0.501098	conserved
JP19	0.3M NaCl	JP11_00515	5.34732	24.2745	19.1163	1	Additive	0.454939		1.56982e-13	2.16774	1.38684e-09	1.82257	0.271681	-0.34517	0.0353538	0.424071	0.185123	0.146702	cis
JP19	0.3M NaCl	JP11_00516	202.335	127.565	234.934	0			Additive	2.92249e-14	-0.678608	0.0355884	0.201719	4.73272e-23	0.880327	1.86482e-28	0.546971	0.620463	0.492864	trans
JP19	0.3M NaCl	JP11_00517	16.8806	32.1246	19.3684	0			Additive	3.14336e-10	0.914364	0.278889	0.184096	7.17148e-07	-0.730269	0.00257478	-0.289922	0.351405	0.388738	cis
JP19	0.3M NaCl	JP11_00518	23.2155	17.9554	16.5082	0			Additive	0.0333786	-0.384332	0.00636626	-0.506318	0.548967	-0.121985	0.0103328	-0.280949	0.571368	0.577325	cis
JP19	0.3M NaCl	JP11_00519	0.528052	3.43146	2.81987	1	Additive	0.578706		9.1078e-09	2.68701	6.67619e-07	2.40405	0.527903	-0.282958	0.0404428	0.553598	0.137218	0.137829	cis
JP19	0.3M NaCl	JP11_00520	0.116423	0.762002	0.961131	1	Additive	1.6169		0.00215206	2.69959	0.000717556	3.02996	0.663826	0.330373	0.0143786	1.14684	0.13592	0.346306	trans
JP19	0.3M NaCl	JP11_00521	23.7909	26.0873	37.7566	0			NDE-TUR	0.497908	0.118501	5.46617e-05	0.652549	0.000855285	0.534049	3.83874e-11	0.641687	0.484749	0.70808	unexpected
JP19	0.3M NaCl	JP11_00522	21.7933	17.0133	25.8157	0			Additive	0.0224872	-0.371322	0.1841	0.229559	0.000180499	0.600881	1.07755e-05	0.45089	0.569106	0.640702	cis
JP19	0.3M NaCl	JP11_00523	45.3344	19.7404	83.6574	-1	DE-TUR	3		2.52089e-09	-1.21065	2.25761e-05	0.870404	2.80652e-25	2.08105	7.87273e-23	1.39741	0.702673	0.815275	cis
JP19	0.3M NaCl	JP11_00524	246.184	83.162	188.822	-1	Additive	0.296273		0.0295703	-1.57344	0.642744	-0.393617	0.11329	1.17983	0.337196	0.227073	0.752316	0.746152	cis
JP19	0.3M NaCl	JP11_00525	28.9457	6.30571	20.8598	-1	Additive	0.285694		0.00246734	-2.2075	0.569602	-0.485107	0.0211466	1.72239	0.121245	0.26984	0.824901	0.810912	cis
JP19	0.3M NaCl	JP11_00526	13.4926	12.747	20.532	0			NDE-TUR	0.680548	-0.0983892	0.00718372	0.591346	0.00130229	0.689735	8.02619e-09	0.688734	0.522291	0.524546	conserved
JP19	0.3M NaCl	JP11_00527	28.598	13.5775	19.7272	-1	Additive	-0.181161		5.05495e-07	-1.08876	0.0159802	-0.550523	0.0182881	0.538233	0.657379	-0.0629267	0.684675	0.559463	trans
JP19	0.3M NaCl	JP11_00528	28.3392	61.9004	22.0083	1	ELD	-1.37728		7.6592e-14	1.11504	0.0222855	-0.380342	4.97222e-23	-1.49538	1.32194e-24	-0.985866	0.320474	0.562791	trans
JP19	0.3M NaCl	JP11_00529	1.57707	4.11381	0.851577	1	DE-TDR	-1.57199		1.0404e-05	1.37162	0.0264381	-0.905816	2.12907e-10	-2.27743	6.23269e-08	-1.73161			no_data
JP19	0.3M NaCl	JP11_00530	3.08184	0.0622452	1.4379	-1	Additive	-0.0888494		1.30557e-09	-5.60227	0.00560534	-1.11029	2.06837e-06	4.49198	0.614447	-0.148863	0.980641	0.162444	trans
JP19	0.3M NaCl	JP11_00531	24.435	38.422	23.8037	0			Additive	3.84996e-06	0.641304	0.770834	-0.0515807	8.44699e-07	-0.692885	0.000103493	-0.354363	0.395759	0.475951	trans
JP19	0.3M NaCl	JP11_00532	60.5307	56.3777	32.8082	0			NDE-TDR	0.410735	-0.114311	6.66139e-12	-0.89797	1.93355e-09	-0.783659	8.01685e-24	-0.79303	0.525025	0.46576	conserved
JP19	0.3M NaCl	JP11_00533	22.3673	44.6407	20.1905	0			Additive	1.86289e-06	0.98297	0.509253	-0.163147	3.42286e-08	-1.14612	6.64888e-07	-0.683361	0.340822	0.926337	unexpected
JP19	0.3M NaCl	JP11_00535	11.6539	27.1027	7.79882	1	DE-TDR	-1.49907		4.97253e-13	1.20537	0.00177884	-0.595998	4.8288e-25	-1.80137	6.60616e-27	-1.25989	0.306855	0.379252	cis
JP19	0.3M NaCl	JP11_00536	18.16	8.23627	5.64571	-1	DE-TDR	-1.52209		7.81505e-09	-1.154	3.52441e-16	-1.6998	0.0154099	-0.545798	1.91905e-16	-1.19411	0.694423	0.623422	conserved
JP19	0.3M NaCl	JP11_00537	18.0594	11.0098	6.31434	0			NDE-TDR	0.0647907	-0.725432	0.0001092	-1.5285	0.0467686	-0.803068	4.2188e-05	-1.15722	0.627892	0.547259	conserved
JP19	0.3M NaCl	JP11_00538	167.149	127.567	78.6574	0			NDE-TDR	0.15568	-0.400956	7.01374e-05	-1.10017	0.0118646	-0.699216	2.99164e-06	-0.865856	0.573982	0.543435	conserved
JP19	0.3M NaCl	JP11_00539	6.22149	2.18623	7.41136	-1	ELD	1.58973		9.65857e-06	-1.51853	0.526238	0.239529	3.04502e-07	1.75806	2.83892e-05	0.83964	0.745543	0.660365	conserved
JP19	0.3M NaCl	JP11_00540	3.70008	5.96376	4.87253	0			Additive	0.0184488	0.679588	0.228409	0.384843	0.336142	-0.294746	0.749703	0.0586417	0.389519	1	unexpected
JP19	0.3M NaCl	JP11_00541	18.5763	24.3292	15.0953	0			Additive	0.0139693	0.375077	0.0600732	-0.312463	7.57042e-06	-0.68754	3.71186e-06	-0.463336	0.440498	0.302674	conserved
JP19	0.3M NaCl	JP11_00542	20.9774	28.9278	30.4959	0			Additive	0.0013457	0.451618	0.000260311	0.526265	0.639396	0.0746473	5.11247e-05	0.334671	0.427466	0.316954	unexpected
JP19	0.3M NaCl	JP11_00543	0.388253	0.788608	0.568544	0			Additive	0.159147	1.01064	0.513864	0.540946	0.533903	-0.469696	0.957004	-0.026472	0.336301	0.0846798	unexpected
JP19	0.3M NaCl	JP11_00544	50.4831	47.4061	73.6303	0			NDE-TUR	0.446629	-0.103735	2.79459e-05	0.530676	3.21956e-07	0.634411	1.64201e-17	0.630127	0.523177	0.406782	unexpected
JP19	0.3M NaCl	JP11_00545	38.5594	11.6047	44.3782	-1	ELD	1.43175		5.16293e-20	-1.74433	0.37282	0.189479	3.37189e-24	1.93381	3.05171e-14	0.852591	0.773896	0.748143	cis
JP19	0.3M NaCl	JP11_00546	35.2353	8.27091	24.5704	-1	Additive	0.208963		6.59475e-37	-2.10654	0.0012332	-0.533898	2.39602e-20	1.57265	0.0353099	0.202715	0.814608	0.639893	trans
JP19	0.3M NaCl	JP11_00547	27.7217	0	10.6918	-1	Additive	-0.228633		1.8517e-19	-11.2115	5.23477e-06	-1.38995	4.21056e-15	9.82155	0.0708004	-0.357956	1	0.397031	trans
JP19	0.3M NaCl	JP11_00548	9.97429	1.9949	5.43566	-1	Additive	-0.137589		4.54176e-12	-2.33136	0.0082962	-0.886743	4.00242e-05	1.44462	0.585018	-0.101695			no_data
JP19	0.3M NaCl	JP11_00550	11.8353	0.721478	3.55991	-1	ELD	-0.489205		1.67899e-05	-4.05629	0.0775427	-1.7475	0.0186937	2.30879	7.92375e-06	-0.795461	0.944392	0.659878	trans
JP19	0.3M NaCl	JP11_00552	0.502707	0.444012	0.235731	0			Additive	0.860062	-0.186064	0.308961	-1.12417	0.389863	-0.938104	0.174693	-0.938599			no_data
JP19	0.3M NaCl	JP11_00553	19.3828	10.6594	15.2373	0			Additive	3.977e-09	-0.877101	0.0203141	-0.36125	0.00100911	0.515851	0.585263	0.0543359	0.652069	0.529268	trans
JP19	0.3M NaCl	JP11_00554	30.8715	31.794	29.796	0			Additive	0.874622	0.0307	0.753681	-0.0656428	0.621151	-0.0963428	0.770026	-0.030353	0.49992	0.434969	conserved
JP19	0.3M NaCl	JP11_00555	25.1629	28.5123	32.1212	0			Additive	0.386657	0.166964	0.0800246	0.337861	0.384325	0.170897	0.0052047	0.301293	0.476197	0.512756	conserved
JP19	0.3M NaCl	JP11_00556	13.7904	17.3077	13.7009	0			Additive	0.118306	0.315381	0.931151	-0.0219924	0.101084	-0.337373	0.260956	-0.135448	0.450689	0.405863	conserved
JP19	0.3M NaCl	JP11_00557	63.9097	42.6101	51.142	0			Additive	2.44324e-05	-0.596988	0.0253467	-0.335605	0.081834	0.261383	0.809795	-0.0214627	0.607025	0.4632	trans
JP19	0.3M NaCl	JP11_00559	1.24566	6.47912	1.59619	1	ELD	-0.866041		6.46251e-09	2.36838	0.521857	0.332828	6.40073e-07	-2.03555	2.73961e-05	-1.22239	0.165248	0.394189	trans
JP19	0.3M NaCl	JP11_00560	0.954572	0	0.70262	-1	Additive	0.472115		5.79581e-06	-6.35123	0.596004	-0.460158	3.52422e-05	5.89107	0.201015	0.678072	1	1	cis
JP19	0.3M NaCl	JP11_00567	7.01028	0	24.5662	-1	DE-TUR	3		5.17897e-14	-9.22877	5.32352e-24	1.79489	2.05275e-19	11.0237	3.66754e-99	2.8383	1	1	cis
JP19	0.3M NaCl	JP11_00568	1.25016	0	11.4827	-1	DE-TUR	3		8.69277e-08	-6.73931	2.95611e-26	3.18741	1.13167e-15	9.92672	5.48096e-65	4.15458			no_data
JP19	0.3M NaCl	JP11_00572	1.73672	0	3.03832	-1	ELD	2.49891		6.00396e-08	-7.21469	0.189284	0.793949	1.72659e-09	8.00864	2.44506e-05	1.822			no_data
JP19	0.3M NaCl	JP11_00577	4.05312	0.631115	0.834109	0			Additive	0.126708	-2.69706	0.222356	-2.29048	0.84492	0.406575	0.00168913	-1.47393			no_data
JP19	0.3M NaCl	JP11_00578	0.0390008	0	15.3472	0			NDE-TUR	0.324683	-1.73713	1.95536e-15	8.60841	5.37123e-17	10.3455	3.48595e-44	9.82639			no_data
JP19	0.3M NaCl	JP11_00579	0.115721	0.281901	8.6207	0			NDE-TUR	0.136961	1.24037	3.97069e-20	6.19291	3.88797e-23	4.95254	1.12532e-43	5.47146			no_data
JP19	0.3M NaCl	JP11_00581	0.0583179	2.86036	0.399636	1	ELD	-0.756379		5.77229e-09	5.60072	0.0116313	2.74024	3.42739e-07	-2.86048	6.88378e-05	-1.82312			no_data
JP19	0.3M NaCl	JP11_00585	0.291392	1.97135	4.33339	1	DE-TUR	3		1.15347e-07	2.74762	2.0891e-14	3.87887	0.002329	1.13125	6.58999e-14	1.96963	0.131947	0.332358	trans
JP19	0.3M NaCl	JP11_00596	10.9965	36.2497	15.8604	1	ELD	-0.614786		2.4605e-40	1.70797	0.000341858	0.515166	6.16699e-21	-1.19281	2.15273e-09	-0.522551	0.238059	0.834607	conserved
JP19	0.3M NaCl	JP11_00600	4.20897	2.3329	2.71629	0			Additive	0.00495689	-0.867009	0.0468823	-0.642716	0.533443	0.224294	0.257962	-0.241008	0.650502	0.694697	conserved
JP19	0.3M NaCl	JP11_00601	3.61976	10.6667	5.17431	1	Additive	-0.558801		3.58191e-11	1.54691	0.0608217	0.501433	7.24466e-06	-1.04547	0.00845053	-0.410763	0.258886	0.197467	cis
JP19	0.3M NaCl	JP11_00602	8.03083	21.6593	7.83679	1	ELD	-1.02848		4.35872e-07	1.41976	0.900485	-0.0470283	2.51251e-07	-1.46678	8.83529e-10	-0.866249	0.276079	0.449084	conserved
JP19	0.3M NaCl	JP11_00603	7.9984	4.10657	11.9786	0			Additive	0.00890704	-0.977393	0.147137	0.568802	2.60469e-05	1.54619	2.63394e-05	1.01737	0.667727	0.44848	conserved
JP19	0.3M NaCl	JP11_00604	20.7768	0.192866	7.19869	-1	ELD	-0.319291		1.04196e-37	-6.76835	1.10745e-12	-1.54682	2.25896e-22	5.22154	0.000152868	-0.52624	0.991076	1	cis
JP19	0.3M NaCl	JP11_00606	0.408714	0.749188	0.694726	0			Additive	0.26739	0.858973	0.362106	0.761793	0.911401	-0.0971802	0.525963	0.30117	0.359535	0.288024	conserved
JP19	0.3M NaCl	JP11_00607	0.0390008	3.21153	1.02253	1	Additive	-0.379971		2.27189e-08	6.35227	8.4662e-05	4.69281	0.000567436	-1.65947	0.0805888	-0.628031	0.0124012	0.0278326	cis
JP19	0.3M NaCl	JP11_00609	12.2252	2.1123	2.26874	-1	ELD	-0.969063		8.76417e-05	-2.55397	0.000254268	-2.45128	0.900749	0.102688	1.3794e-05	-1.65357	0.85715	1	cis+trans
JP19	0.3M NaCl	JP11_00612	23.0365	47.8287	43.8216	1	ELD	0.676752		8.75469e-08	1.0413	5.1349e-06	0.913537	0.563973	-0.127766	0.0031652	0.354086	0.331757	0.548285	conserved
JP19	0.3M NaCl	JP11_00613	3.40106	193.474	1.23301	1	DE-TDR	-1.02281		1.04699e-29	5.81714	0.012956	-1.48497	1.12018e-41	-7.30211	6.73396e-145	-6.2646	0.0177965	0.598534	trans
JP19	0.3M NaCl	JP11_00614	7.21811	34.7405	2.99842	1	DE-TDR	-1.30664		1.57031e-12	2.2562	0.000350799	-1.28384	3.09169e-26	-3.54004	1.8241e-25	-2.75088	0.17615	0.535117	conserved
JP19	0.3M NaCl	JP11_00615	3.37009	4.98657	4.55485	0			Additive	0.0238908	0.551356	0.10867	0.422476	0.633212	-0.12888	0.31192	0.174774	0.410671	0.61582	conserved
JP19	0.3M NaCl	JP11_00616	0.0395807	8.34931	2.34015	1	ELD	-0.446295		1.16186e-12	7.72774	1.5395e-07	5.89359	4.49201e-09	-1.83415	0.00141002	-0.762961			no_data
JP19	0.3M NaCl	JP11_00617	1.15402	0	1.91889	-1	ELD	2.32558		7.61652e-07	-6.62611	0.25641	0.722065	3.99799e-08	7.34817	4.73705e-05	1.72935	1	1	cis
JP19	0.3M NaCl	JP11_00622	1.15342	0	1.46567	-1	ELD	1.54143		6.68152e-07	-6.62489	0.621846	0.330746	1.98207e-07	6.95564	0.00158899	1.30666			no_data
JP19	0.3M NaCl	JP11_00624	0.855896	0	0.765652	-1	Additive	0.789124		1.01216e-05	-6.1951	0.855632	-0.166842	2.17747e-05	6.02825	0.0716287	0.943416	1	1	cis
JP19	0.3M NaCl	JP11_00625	2.1241	0	0.549927	-1	Additive	-0.482204		0.0198311	-7.50424	0.571259	-1.96025	0.0961064	5.544	0.344638	-0.917536			no_data
JP19	0.3M NaCl	JP11_00628	7.42151	0	2.57938	-1	Additive	-0.304892		6.28849e-14	-9.31076	3.25639e-07	-1.54539	6.54519e-10	7.76537	0.0179742	-0.5025	1	1	cis
JP19	0.3M NaCl	JP11_00630	7.00184	0.0211094	1.40939	-1	ELD	-0.602253		3.73942e-11	-8.26463	1.3129e-11	-2.33065	3.60974e-06	5.93399	1.55383e-06	-1.30087	0.997076	1	cis
JP19	0.3M NaCl	JP11_00631	5.30976	0	2.92334	-1	Additive	0.101118		1.68282e-12	-8.82743	0.0108898	-0.878662	3.06747e-10	7.94877	0.496984	0.160465	1	1	cis
JP19	0.3M NaCl	JP11_00632	1.71225	0	0.450436	-1	Additive	-0.473866		2.61219e-07	-7.19524	0.0149749	-1.95264	0.000321095	5.2426	0.0881892	-0.847997	1	1	cis
JP19	0.3M NaCl	JP11_00634	0.504325	0	1.12111	-1	ELD	3		0.000445472	-5.432	0.288086	1.13024	1.84999e-05	6.56224	0.000879566	2.20945			no_data
JP19	0.3M NaCl	JP11_00638	4.47317	0	1.64838	-1	Additive	-0.262993		1.53839e-11	-8.57962	0.000758804	-1.45314	3.53467e-08	7.12648	0.192187	-0.415037	1	1	cis
JP19	0.3M NaCl	JP11_00639	3.67346	0.343424	1.62692	-1	Additive	-0.229137		7.90006e-10	-3.43538	0.0135111	-1.19463	0.000141243	2.24074	0.360481	-0.28703	0.916798	1	cis+trans
JP19	0.3M NaCl	JP11_00642	17.5916	0	9.86787	-1	Additive	0.121885		6.4798e-18	-10.5557	2.90971e-05	-0.847986	3.14725e-15	9.70773	0.173117	0.191366	1	1	cis
JP19	0.3M NaCl	JP11_00645	0.116636	10.5727	0.0490509	1	ELD	-1.01293		0.0007653	6.48927	0.621824	-1.29096	0.000237007	-7.78023	3.10619e-08	-6.3837			no_data
JP19	0.3M NaCl	JP11_00646	10.0205	52.5839	39.3664	1	Additive	0.378928		2.12041e-19	2.37793	3.07677e-13	1.96106	0.136481	-0.416869	0.0766884	0.388811	0.164344	0.0635314	cis+trans
JP19	0.3M NaCl	JP11_00647	35.8074	35.9841	62.1699	0			NDE-TUR	0.983014	-0.00830481	0.0184013	0.781363	0.0144832	0.789668	1.416e-05	0.834403	0.507081	0.551185	conserved
JP19	0.3M NaCl	JP11_00648	35.649	84.0334	51.2186	1	Additive	-0.356423		1.36181e-22	1.22255	0.000134239	0.508502	1.52578e-08	-0.714045	0.0392741	-0.172832	0.304432	0.419469	trans
JP19	0.3M NaCl	JP11_00649	1.40523	0	1.24639	-1	Additive	0.773925		2.56851e-07	-6.91013	0.793287	-0.191694	7.00821e-07	6.71843	0.0293879	0.89812	1	1	cis
JP19	0.3M NaCl	JP11_00650	6.35322	5.86414	9.94512	0			NDE-TUR	0.648157	-0.12648	0.0127835	0.632669	0.00222529	0.759149	2.37579e-07	0.73746	0.527474	0.335796	conserved
JP19	0.3M NaCl	JP11_00651	32.1376	33.744	44.6132	0			Additive	0.868242	0.0565613	0.157232	0.460757	0.203572	0.404195	0.0132844	0.479819	0.495704	0.528626	conserved
JP19	0.3M NaCl	JP11_00652	163.608	80.9619	118.623	-1	Additive	-0.0886067		6.48835e-22	-1.0272	1.5684e-05	-0.478087	5.66284e-07	0.549112	0.869463	-0.00978605	0.675489	0.608582	cis
JP19	0.3M NaCl	JP11_00653	24.5716	36.6402	31.0387	0			Additive	1.25585e-05	0.562516	0.0199628	0.321866	0.0747743	-0.24065	0.412578	0.0656215	0.408822	0.423509	conserved
JP19	0.3M NaCl	JP11_00654	155.565	129.684	109.844	0			Additive	0.0438882	-0.276313	0.000173405	-0.515528	0.089536	-0.239215	7.14747e-06	-0.336408	0.552864	0.476652	conserved
JP19	0.3M NaCl	JP11_00655	52.0971	62.783	51.1496	0			Additive	0.310844	0.255819	0.900533	-0.0382031	0.25028	-0.294022	0.418747	-0.122645	0.460868	0.470712	conserved
JP19	0.3M NaCl	JP11_00656	27.3043	15.225	28.3045	0			Additive	7.25484e-08	-0.857035	0.847964	0.0378938	2.41532e-08	0.894929	7.09934e-06	0.446321	0.649058	0.609765	cis
JP19	0.3M NaCl	JP11_00657	2.60893	2.55797	1.24712	0			NDE-TDR	0.921225	-0.0393093	0.00629873	-1.06975	0.00759053	-1.03044	0.000322834	-1.03562	0.512104	0.6095	conserved
JP19	0.3M NaCl	JP11_00660	59.2094	26.7115	71.3416	-1	ELD	1.74665		2.53063e-27	-1.16205	0.0220231	0.254899	5.42021e-40	1.41695	7.22099e-34	0.7657	0.695638	0.748952	cis
JP19	0.3M NaCl	JP11_00661	20.974	18.0825	22.2699	0			Additive	0.0872252	-0.228445	0.631133	0.0733476	0.0243545	0.301792	0.0064109	0.229253	0.544581	0.504117	conserved
JP19	0.3M NaCl	JP11_00662	117.919	79.8651	115.767	0			Additive	3.04495e-08	-0.575023	0.751114	-0.0407567	3.58061e-07	0.534266	9.80622e-07	0.264716	0.603332	0.50725	conserved
JP19	0.3M NaCl	JP11_00663	15.139	12.3441	14.805	0			Additive	0.0984046	-0.307885	0.836277	-0.0462155	0.175785	0.26167	0.215686	0.143602	0.558336	0.593371	conserved
JP19	0.3M NaCl	JP11_00664	140.933	151.864	174.7	0			Additive	0.710007	0.0925963	0.226735	0.296993	0.401319	0.204397	0.0336107	0.297471	0.489163	0.481019	conserved
JP19	0.3M NaCl	JP11_00665	72.4256	14.6029	70.9344	-1	ELD	0.948422		1.2468e-21	-2.32474	0.887295	-0.0443081	1.05289e-20	2.28044	0.00056939	0.73019	0.836566	0.976102	cis+trans
JP19	0.3M NaCl	JP11_00666	4.51887	6.80567	4.22866	0			Additive	0.0253256	0.577246	0.737752	-0.108072	0.00938952	-0.685319	0.0397059	-0.375291	0.406286	0.546156	conserved
JP19	0.3M NaCl	JP11_00667	38.0198	53.5214	56.9064	0			Additive	0.0019786	0.480013	0.000342474	0.567638	0.617474	0.0876252	0.000101957	0.360129	0.422751	0.425796	conserved
JP19	0.3M NaCl	JP11_00668	3.62784	3.43921	8.07897	0			NDE-TUR	0.797767	-0.0932661	0.000318813	1.13952	8.00122e-05	1.23279	1.1431e-10	1.23704	0.521419	1	unexpected
JP19	0.3M NaCl	JP11_00669	120.976	100.757	104.756	0			Additive	0.0041656	-0.276966	0.0292452	-0.221732	0.61664	0.0552341	0.440195	-0.0422986	0.5531	0.53216	conserved
JP19	0.3M NaCl	JP11_00670	36.2966	62.3287	59.7033	0			Additive	0.000135128	0.766078	0.000681106	0.704515	0.796166	-0.0615628	0.00945406	0.32372	0.375288	0.403869	cis
JP19	0.3M NaCl	JP11_00671	2.62419	12.61	35.9463	1	DE-TUR	3		4.0767e-14	2.25212	6.12906e-38	3.76105	4.06311e-08	1.50893	9.46588e-41	2.29311	0.17633	0.266144	cis
JP19	0.3M NaCl	JP11_00672	52.3084	63.3819	101.963	0			NDE-TUR	0.20954	0.263564	2.46157e-06	0.948699	0.000639942	0.685136	4.76167e-13	0.861774	0.459826	0.506517	conserved
JP19	0.3M NaCl	JP11_00673	10.7145	11.4597	2.18788	0			NDE-TDR	0.800958	0.0839233	1.06451e-12	-2.29668	9.36019e-14	-2.3806	1.12265e-25	-2.2854	0.490491	0.542911	conserved
JP19	0.3M NaCl	JP11_00674	94.4684	59.2196	88.5483	0			Additive	7.83428e-06	-0.68765	0.552997	-0.107911	0.000208665	0.579739	0.00882895	0.241129	0.621845	0.487567	conserved
JP19	0.3M NaCl	JP11_00675	15.903	13.3952	10.6316	0			Additive	0.613273	-0.262285	0.25596	-0.592654	0.531252	-0.330368	0.17349	-0.42126	0.550154	0.510093	conserved
JP19	0.3M NaCl	JP11_00676	14.3714	10.5358	8.45376	0			Additive	0.186857	-0.459271	0.0276887	-0.779615	0.385865	-0.320344	0.0126582	-0.518401	0.58385	0.479737	conserved
JP19	0.3M NaCl	JP11_00677	46.2215	88.1963	64.6335	0			Additive	7.79793e-09	0.919072	0.00556645	0.469315	0.00618778	-0.449757	0.939803	-0.00796251	0.350864	0.436982	trans
JP19	0.3M NaCl	JP11_00678	107.96	73.2862	68.049	0			Additive	0.00394464	-0.571686	0.00082583	-0.679131	0.635269	-0.107446	0.00104014	-0.375992	0.602651	0.54838	conserved
JP19	0.3M NaCl	JP11_00679	37.3368	39.2451	49.2968	0			Additive	0.774836	0.0584615	0.043994	0.387423	0.0819337	0.328961	0.0002993	0.406688	0.494944	0.412375	conserved
JP19	0.3M NaCl	JP11_00680	4.5145	9.88761	4.71086	1	ELD	-0.926912		6.73239e-05	1.11726	0.892335	0.0506429	0.000184761	-1.06661	0.00245505	-0.559762	0.319946	0.5581	conserved
JP19	0.3M NaCl	JP11_00681	55.4734	9.88018	5.96044	-1	DE-TDR	-1.17194		7.20991e-36	-2.4993	4.55732e-54	-3.23336	0.0012804	-0.73406	1.45354e-53	-2.42334	0.85245	0.463987	trans
JP19	0.3M NaCl	JP11_00682	24.824	7.4951	17.0611	-1	Additive	0.104052		5.78215e-17	-1.74139	0.00961332	-0.555096	2.95127e-08	1.1863	0.416213	0.106782	0.773443	0.721901	cis
JP19	0.3M NaCl	JP11_00684	20.1689	4.86309	20.7928	-1	ELD	1.08153		4.1946e-14	-2.06321	0.930897	0.0297167	2.43037e-14	2.09293	0.000143214	0.762488	0.810136	0.721919	cis
JP19	0.3M NaCl	JP11_00685	198.471	141.723	162.764	0			Additive	0.000111239	-0.498961	0.0280267	-0.301135	0.150726	0.197826	0.738087	-0.0259434	0.590704	0.530809	trans
JP19	0.3M NaCl	JP11_00686	18.8214	89.7185	18.8158	1	ELD	-1.00016		0.000184863	2.24386	0.986087	-0.0136409	0.00018963	-2.2575	0.00158777	-1.47778	0.177189	0.429862	trans
JP19	0.3M NaCl	JP11_00687	24.8625	25.9625	21.2899	0			Additive	0.740496	0.0510033	0.114343	-0.238547	0.0455042	-0.28955	0.0139188	-0.214053	0.496482	0.534333	conserved
JP19	0.3M NaCl	JP11_00688	25.7744	33.6044	15.4446	0			NDE-TDR	0.0464342	0.371449	8.27827e-05	-0.752127	1.00531e-09	-1.12358	2.12422e-15	-0.897189	0.441101	0.527875	conserved
JP19	0.3M NaCl	JP11_00689	239.809	108.481	284.906	-1	ELD	1.68678		1.64151e-12	-1.15757	0.20104	0.23505	1.86595e-17	1.39262	2.94205e-10	0.744419	0.694905	0.811628	cis
JP19	0.3M NaCl	JP11_00690	16.0557	12.1895	9.91728	0			Additive	0.0172509	-0.410591	5.90436e-05	-0.710765	0.106721	-0.300174	4.71896e-05	-0.467505	0.575706	0.420638	conserved
JP19	0.3M NaCl	JP11_00691	5.31581	3.87673	8.15158	0			NDE-TUR	0.0416355	-0.470686	0.00626175	0.60203	1.06846e-06	1.07272	4.5381e-09	0.862168	0.585665	0.675861	cis
JP19	0.3M NaCl	JP11_00692	84.9377	80.9008	134.364	0			NDE-TUR	0.617045	-0.0840823	2.29751e-05	0.64828	1.03898e-06	0.732362	3.87427e-15	0.737441	0.519864	0.596357	conserved
JP19	0.3M NaCl	JP11_00693	275.515	323.849	398.635	0			Additive	0.331843	0.218586	0.0196704	0.519529	0.181	0.300943	0.000203788	0.454833	0.467551	0.546958	conserved
JP19	0.3M NaCl	JP11_00694	83.0614	136.229	97.2248	0			Additive	2.48019e-05	0.701205	0.255726	0.212684	0.00409641	-0.488521	0.2072	-0.128272	0.385916	0.599461	conserved
JP19	0.3M NaCl	JP11_00695	0.972197	1.44478	0.343536	0			NDE-TDR	0.315222	0.551316	0.0210383	-1.51294	0.000833637	-2.06426	0.000453302	-1.7885	0.41008	0.545919	conserved
JP19	0.3M NaCl	JP11_00696	5.9693	14.1588	2.17944	1	DE-TDR	-1.92554		1.50397e-08	1.2335	3.09079e-08	-1.46672	2.76163e-27	-2.70022	2.71751e-27	-2.15859	0.302713	0.418442	trans
JP19	0.3M NaCl	JP11_00697	0.565297	1.47266	0.262911	1	ELD	-1.66651		0.0344403	1.3707	0.192969	-1.0788	0.000752928	-2.4495	0.00123204	-1.83007			no_data
JP19	0.3M NaCl	JP11_00698	42.4579	38.7293	23.1452	0			NDE-TDR	0.566588	-0.144461	0.000169531	-0.889091	0.0014746	-0.74463	1.17381e-08	-0.770584	0.530123	0.562354	conserved
JP19	0.3M NaCl	JP11_00699	5.12276	0	2.22813	-1	Additive	-0.130105		7.22596e-12	-8.77646	0.00804801	-1.21094	5.40229e-09	7.56552	0.510774	-0.187627	1	1	cis
JP19	0.3M NaCl	JP11_00700	2.88056	0	1.4905	-1	Additive	0.0348688		4.6242e-10	-7.94543	0.0332968	-0.957234	6.51333e-08	6.9882	0.688863	0.120294	1	1	cis
JP19	0.3M NaCl	JP11_00701	2.6431	0	1.96914	-1	Additive	0.490025		6.11992e-10	-7.82156	0.300513	-0.43763	7.01458e-09	7.38393	0.0417654	0.573735	1	1	cis
JP19	0.3M NaCl	JP11_00703	67.9195	66.2845	99.2124	0			NDE-TUR	0.659956	-0.0491168	8.453e-08	0.532666	3.16543e-09	0.581783	8.22951e-29	0.605844	0.513751	0.495941	conserved
JP19	0.3M NaCl	JP11_00704	41.2573	39.3498	38.5243	0			Additive	0.539104	-0.0804204	0.409431	-0.112846	0.822913	-0.0324251	0.738305	-0.0250514	0.519217	0.424165	conserved
JP19	0.3M NaCl	JP11_00705	24.4363	20.3139	23.1057	0			Additive	0.059411	-0.279408	0.583064	-0.0934576	0.234512	0.18595	0.342841	0.0867455	0.55341	0.528878	conserved
JP19	0.3M NaCl	JP11_00706	100.536	127.378	69.5732	0			NDE-TDR	0.024075	0.329098	0.000229433	-0.545107	7.98075e-10	-0.874205	8.08214e-14	-0.667574	0.448309	0.490145	conserved
JP19	0.3M NaCl	JP11_00707	9.4636	7.67285	5.61648	0			Additive	0.159085	-0.313967	0.000741238	-0.766332	0.0523967	-0.452366	0.000146913	-0.57353	0.559423	0.594969	cis
JP19	0.3M NaCl	JP11_00708	30.8093	29.7099	60.1959	0			NDE-TUR	0.712331	-0.0665842	1.76096e-09	0.952717	7.93216e-11	1.0193	8.65567e-29	1.03396	0.516806	0.180742	unexpected
JP19	0.3M NaCl	JP11_00711	11.6601	103.712	111.056	1	ELD	1.15955		3.00199e-105	3.13992	2.02442e-111	3.23711	0.53285	0.0971911	2.31214e-23	1.00479	0.103862	0.0317298	cis+trans
JP19	0.3M NaCl	JP11_00712	1.26716	5.1552	2.86874	1	Additive	-0.176152		6.15848e-09	2.01239	0.0020702	1.16123	0.0109084	-0.851163	0.62701	-0.114283	0.20204	0.172052	cis
JP19	0.3M NaCl	JP11_00713	82.3714	94.8151	79.9267	0			Additive	0.0636911	0.189813	0.632259	-0.0572861	0.0161076	-0.247099	0.0736282	-0.105057	0.472385	0.445541	conserved
JP19	0.3M NaCl	JP11_00714	0.448539	1.70757	0.62157	1	Additive	-0.725137		8.4878e-05	1.9174	0.469643	0.455422	0.00237666	-1.46198	0.0742238	-0.722466	0.213013	0.238876	cis
JP19	0.3M NaCl	JP11_00715	13.4087	21.7853	19.0355	0			Additive	0.0147419	0.685023	0.103424	0.489313	0.52753	-0.195711	0.260381	0.157183	0.388617	0.52589	conserved
JP19	0.3M NaCl	JP11_00716	32.9363	73.4452	34.6879	1	ELD	-0.913523		2.55234e-07	1.14368	0.825814	0.0621073	1.36915e-06	-1.08157	0.000136828	-0.565287	0.316087	0.392755	cis
JP19	0.3M NaCl	JP11_00717	72.6248	57.8989	76.8622	0			Additive	0.00367079	-0.34076	0.622384	0.0680064	0.00051595	0.408766	6.86749e-05	0.275634	0.563857	0.477114	conserved
JP19	0.3M NaCl	JP11_00718	58.1039	39.6413	27.9603	0			NDE-TDR	0.00335664	-0.564484	3.20619e-08	-1.06946	0.011007	-0.504972	5.06927e-13	-0.76699	0.601463	0.582618	conserved
JP19	0.3M NaCl	JP11_00719	5.65882	5.10935	4.67029	0			Additive	0.614367	-0.163741	0.380169	-0.294253	0.705596	-0.130512	0.387647	-0.164289	0.533187	0.500204	conserved
JP19	0.3M NaCl	JP11_00720	43.2015	54.5824	38.9874	0			Additive	0.223654	0.324541	0.594819	-0.160572	0.0669391	-0.485114	0.0854204	-0.283198	0.448914	0.367522	conserved
JP19	0.3M NaCl	JP11_00721	33.4659	19.8309	19.2442	0			Additive	2.84572e-05	-0.768074	1.55974e-05	-0.813781	0.841183	-0.0457071	0.000169981	-0.432165	0.634958	0.457141	conserved
JP19	0.3M NaCl	JP11_00722	0.234569	8.0926	4.17226	1	Additive	0.00220865		2.36003e-26	5.10172	4.94003e-17	4.14355	0.00018295	-0.958167	0.768944	0.0540399	0.0290045	0	cis
JP19	0.3M NaCl	JP11_00725	34.6068	32.399	28.6115	0			Additive	0.535481	-0.10808	0.0958249	-0.287695	0.302892	-0.179615	0.0525245	-0.188193	0.52402	0.557264	conserved
JP19	0.3M NaCl	JP11_00726	66.7508	42.5005	52.6275	0			Additive	9.17705e-15	-0.663606	5.20544e-05	-0.357772	0.000707564	0.305834	0.753012	-0.0172713	0.618039	0.535808	trans
JP19	0.3M NaCl	JP11_00727	93.9106	101.489	77.1069	0			Additive	0.575774	0.0994295	0.0860267	-0.298984	0.0163136	-0.398413	0.00337131	-0.299381	0.487935	0.475834	conserved
JP19	0.3M NaCl	JP11_00728	22.2271	71.4809	14.9669	1	DE-TDR	-1.29481		6.94466e-15	1.67431	0.0141499	-0.583687	3.25319e-25	-2.258	6.66641e-34	-1.59118	0.242319	0.544342	trans
JP19	0.3M NaCl	JP11_00729	17.6622	133.173	23.4669	1	ELD	-0.899494		4.72996e-32	2.90186	0.1612	0.396049	3.8346e-24	-2.50581	2.40957e-25	-1.6279	0.120195	0.250958	cis
JP19	0.3M NaCl	JP11_00730	11.206	100.034	20.2508	1	ELD	-0.796353		5.11351e-107	3.145	8.31366e-08	0.840509	1.84208e-61	-2.30449	4.4387e-77	-1.39965	0.103429	0.165518	cis
JP19	0.3M NaCl	JP11_00731	30.234	32.0035	31.4166	0			Additive	0.64232	0.0704275	0.805245	0.041677	0.862653	-0.0287506	0.490768	0.0559644	0.493103	0.468663	conserved
JP19	0.3M NaCl	JP11_00733	34.6467	29.1927	32.8287	0			Additive	0.0590345	-0.259014	0.564436	-0.0906263	0.244809	0.168388	0.329359	0.0803243	0.550046	0.559741	conserved
JP19	0.3M NaCl	JP11_00734	42.7409	35.8389	37.34	0			Additive	0.110823	-0.266967	0.24454	-0.208971	0.76144	0.0579951	0.743805	-0.0331489	0.551326	0.572827	cis
JP19	0.3M NaCl	JP11_00735	30.614	24.3669	26.2742	0			Additive	0.0140189	-0.341857	0.116349	-0.233783	0.485163	0.108074	0.762082	-0.0261355	0.564207	0.542235	cis
JP19	0.3M NaCl	JP11_00736	6.6397	2.11857	4.08115	-1	Additive	-0.131818		7.67094e-08	-1.6637	0.0216386	-0.719909	0.00413899	0.943788	0.729098	-0.0631938	0.763689	0.625416	cis
JP19	0.3M NaCl	JP11_00737	4.11448	15.9598	12.1752	1	Additive	0.360994		1.03265e-14	1.94442	2.22232e-09	1.55115	0.126458	-0.393261	0.0367632	0.334367	0.209891	0.269129	cis
JP19	0.3M NaCl	JP11_00738	3.5981	8.1413	6.79268	1	Additive	0.406316		1.57324e-05	1.16342	0.00149637	0.900943	0.360408	-0.262479	0.102622	0.265636	0.313024	0.480303	trans
JP19	0.3M NaCl	JP11_00739	366.987	277.252	2701.4	0			NDE-TUR	0.0667869	-0.415399	2.91498e-41	2.86692	5.23617e-54	3.28232	5.75994e-187	3.10638	0.576633	0.463434	conserved
JP19	0.3M NaCl	JP11_00740	40.014	14.3347	58.294	-1	DE-TUR	2.42371		5.9029e-17	-1.49245	0.00374178	0.529096	3.37376e-30	2.02155	6.15497e-29	1.13175	0.741957	0.626093	cis
JP19	0.3M NaCl	JP11_00741	5.45376	6.41903	10.5356	0			NDE-TUR	0.375429	0.222906	6.12059e-05	0.936178	0.00199734	0.713272	1.23426e-08	0.874236	0.466703	0.580937	conserved
JP19	0.3M NaCl	JP11_00742	125.453	75.7285	163.772	0			Additive	0.0189549	-0.74238	0.284722	0.372061	0.000370792	1.11444	0.000106509	0.741626	0.630811	0.554075	conserved
JP19	0.3M NaCl	JP11_00745	1.90146	0	1.06496	-1	Additive	0.120154		3.78177e-06	-7.34569	0.484266	-0.843818	5.64368e-05	6.50188	0.726971	0.222393	1	1	cis
JP19	0.3M NaCl	JP11_00746	1.71554	0	0.524313	-1	Additive	-0.38875		4.02205e-07	-7.19698	0.0399909	-1.73517	0.000206337	5.46181	0.238375	-0.667424	1	1	cis
JP19	0.3M NaCl	JP11_00748	235.68	62.6806	176.321	-1	Additive	0.31377		2.85965e-10	-1.92107	0.207767	-0.430605	1.37124e-06	1.49047	0.165348	0.268668	0.794678	0.516636	trans
JP19	0.3M NaCl	JP11_00749	180.275	14.2852	165.43	-1	ELD	0.821136		1.35263e-49	-3.67088	0.651194	-0.136363	7.91149e-46	3.53452	9.43556e-06	0.787961	0.928619	0.793858	cis
JP19	0.3M NaCl	JP11_00750	216.939	2.0502	6.19783	-1	ELD	-0.961397		2.73265e-22	-6.73244	1.38023e-13	-5.13787	0.0316752	1.59457	1.54414e-32	-4.12233	0.990881	0.668082	trans
JP19	0.3M NaCl	JP11_00751	99.4661	28.7181	46.6332	-1	ELD	-0.49355		4.38669e-38	-1.80506	3.92088e-15	-1.10685	1.81437e-06	0.698209	2.40322e-07	-0.430144	0.781092	0.602722	trans
JP19	0.3M NaCl	JP11_00752	75.2927	2.4231	23.7604	-1	ELD	-0.41437		2.53457e-164	-4.97481	6.5294e-38	-1.67919	3.17431e-69	3.29562	3.74443e-18	-0.687735	0.96974	1	cis+trans
JP19	0.3M NaCl	JP11_00753	29.5548	0.340182	10.9146	-1	ELD	-0.276086		1.44109e-56	-6.44797	8.53533e-14	-1.45315	1.49426e-33	4.99483	0.000563074	-0.433159	0.988946	1	cis+trans
JP19	0.3M NaCl	JP11_00754	1.83447	0	2.12581	-1	ELD	1.31763		1.81835e-08	-7.29484	0.733852	0.193545	8.5907e-09	7.48839	0.000237207	1.25054	1	1	cis
JP19	0.3M NaCl	JP11_00756	2.02967	0	2.61493	-1	ELD	1.5767		4.85142e-09	-7.44009	0.431569	0.348415	9.74034e-10	7.78851	9.84173e-07	1.38187	1	1	cis
JP19	0.3M NaCl	JP11_00757	7.61347	32.9391	18.9796	1	Additive	-0.102396		3.49034e-25	2.0998	6.86282e-10	1.3025	7.47737e-05	-0.797297	0.74173	-0.0413539	0.192449	0.2721	cis
JP19	0.3M NaCl	JP11_00758	55.6369	9.77544	48.3791	-1	ELD	0.683491		1.58812e-60	-2.52154	0.18318	-0.214714	4.33045e-50	2.30683	3.6265e-10	0.59275	0.854293	0.927423	cis
JP19	0.3M NaCl	JP11_00759	56.8975	588.381	119.497	1	ELD	-0.764435		5.3747e-93	3.35664	7.58799e-10	1.05614	1.66167e-44	-2.3005	9.02277e-20	-1.37272	0.0907116	0.35981	trans
JP19	0.3M NaCl	JP11_00761	8.06925	24.8345	22.673	1	ELD	0.742143		3.04585e-12	1.60802	3.63449e-10	1.47562	0.611074	-0.132395	0.00143842	0.517361	0.251062	1	cis+trans
JP19	0.3M NaCl	JP11_00762	34.412	228.239	119.162	1	Additive	-0.125511		4.19372e-57	2.71653	1.57337e-24	1.77722	5.56968e-08	-0.939304	0.515295	-0.0818846	0.13451	0.618252	trans
JP19	0.3M NaCl	JP11_00763	1.51958	1.13591	3.18625	0			Additive	0.540976	-0.436783	0.12361	1.05462	0.0237859	1.49141	0.00254067	1.30812	0.58006	0.953541	unexpected
JP19	0.3M NaCl	JP11_00765	1.48104	1.29235	2.26079	0			Additive	0.670445	-0.203599	0.193305	0.590625	0.0706649	0.794224	0.00996181	0.730393	0.541189	0.842512	unexpected
JP19	0.3M NaCl	JP11_00766	305.572	182.817	448.652	0			NDE-TUR	1.25621e-05	-0.755535	0.00277021	0.539461	3.58234e-14	1.295	5.60043e-20	0.913436	0.633062	0.57268	cis
JP19	0.3M NaCl	JP11_00767	68.0893	44.2092	54.5578	0			Additive	8.97034e-08	-0.637225	0.00776189	-0.334334	0.0156744	0.302891	0.953802	-0.00377739	0.613679	0.645686	cis
JP19	0.3M NaCl	JP11_00768	27.6085	31.2022	24.1111	0			Additive	0.375297	0.162767	0.278075	-0.210087	0.0373154	-0.372854	0.0249297	-0.243735	0.47696	1	unexpected
JP19	0.3M NaCl	JP11_00769	160.96	136.366	142.347	0			Additive	0.0518911	-0.253125	0.169399	-0.191215	0.673215	0.0619093	0.744472	-0.0234289	0.548929	0.409633	unexpected
JP19	0.3M NaCl	JP11_00770	0.331186	17.6911	11.0846	1	Additive	0.238882		1.26637e-38	5.72741	1.1136e-29	5.05393	0.0178757	-0.673473	0.0273162	0.36542	0.0188894	0.0368321	cis
JP19	0.3M NaCl	JP11_00771	11.7899	12.8062	10.6988	0			Additive	0.792015	0.107896	0.727174	-0.154815	0.518559	-0.262711	0.464247	-0.163153	0.486683	1	unexpected
JP19	0.3M NaCl	JP11_00772	38.5546	31.4882	31.2511	0			Additive	0.250633	-0.306513	0.260642	-0.316943	0.976256	-0.0104301	0.443148	-0.125137	0.557972	1	unexpected
JP19	0.3M NaCl	JP11_00773	16.3868	30.2967	19.5326	0			Additive	0.0069395	0.872464	0.521857	0.240636	0.0576022	-0.631828	0.333405	-0.209066	0.358008	0.486996	trans
JP19	0.3M NaCl	JP11_00778	4.86998	0	3.23854	-1	Additive	0.330002		3.01913e-06	-8.70502	0.725351	-0.61011	1.71311e-05	8.09491	0.612982	0.442519			no_data
JP19	0.3M NaCl	JP11_00779	0.0778794	0.896498	0.0879785	1	Additive	-0.975326		0.000634697	3.51346	0.898015	0.207708	0.00153566	-3.30575	0.0114725	-2.32193			no_data
JP19	0.3M NaCl	JP11_00780	9.34017	13.9474	9.75109	0			Additive	0.0411383	0.562534	0.887792	0.0489955	0.0683177	-0.513538	0.230219	-0.211985	0.408831	0.550667	conserved
JP19	0.3M NaCl	JP11_00781	195.919	217.841	170.533	0			Additive	0.156011	0.140324	0.0339834	-0.214322	0.000211908	-0.354646	9.67369e-07	-0.236518	0.48097	0.463766	conserved
JP19	0.3M NaCl	JP11_00782	65.1852	65.3201	53.738	0			Additive	0.971081	-0.00824158	0.164175	-0.291215	0.162942	-0.282973	0.04144	-0.237712	0.506635	0.646258	unexpected
JP19	0.3M NaCl	JP11_00783	37.4336	39.7174	22.5022	0			NDE-TDR	0.73278	0.0733761	0.000165372	-0.748012	2.3076e-05	-0.821389	9.88474e-10	-0.737359	0.492433	0.506082	conserved
JP19	0.3M NaCl	JP11_00784	48.6866	60.0306	50.1391	0			Additive	0.0266012	0.289416	0.866516	0.0274207	0.049545	-0.261995	0.360699	-0.0725586	0.455278	0.545239	conserved
JP19	0.3M NaCl	JP11_00786	0.470755	0.232203	0.517015	0			Additive	0.816824	-1.03954	0.983328	0.108879	0.80688	1.14842	0.630853	0.584962			no_data
JP19	0.3M NaCl	JP11_00787	0.508368	0	0.666221	-1	Additive	1.62102		0.000123368	-5.44201	0.678187	0.376324	4.18811e-05	5.81834	0.0158303	1.39232			no_data
JP19	0.3M NaCl	JP11_00788	0.712452	0.0211094	0.392407	0			Additive	0.253408	-4.97598	0.860925	-0.872775	0.363678	4.10321	0.972067	0.115481	0.972231	1	cis
JP19	0.3M NaCl	JP11_00790	84.0229	87.5758	80.8298	0			Additive	0.685098	0.0465363	0.569308	-0.0693744	0.300876	-0.115911	0.467425	-0.0438412	0.497217	0.455832	conserved
JP19	0.3M NaCl	JP11_00791	78.5204	60.6613	66.9636	0			Additive	0.000306835	-0.386236	0.0316655	-0.243856	0.218977	0.14238	0.779298	-0.0175166	0.571667	0.516064	trans
JP19	0.3M NaCl	JP11_00792	11.091	8.64737	9.24509	0			Additive	0.0792639	-0.369598	0.219803	-0.277336	0.701938	0.0922617	0.67384	-0.0531497	0.569015	0.638166	conserved
JP19	0.3M NaCl	JP11_00793	0.136213	0.233552	0.713947	0			Additive	0.470078	0.770056	0.0127796	2.37392	0.0671108	1.60386	0.000537416	2			no_data
JP19	0.3M NaCl	JP11_00794	30.8599	36.6789	33.9505	0			Additive	0.0970887	0.236193	0.434202	0.124042	0.463093	-0.112151	0.544681	0.052146	0.464431	0.421184	conserved
JP19	0.3M NaCl	JP11_00795	36.8227	68.3108	77.6031	0			Additive	8.44247e-10	0.879035	1.7401e-13	1.06196	0.236546	0.182927	9.60583e-12	0.610543	0.357018	0.264833	cis
JP19	0.3M NaCl	JP11_00796	26.1771	22.803	25.805	0			Additive	0.104089	-0.212803	0.823844	-0.0348484	0.191273	0.177954	0.147772	0.114191	0.542046	0.485271	conserved
JP19	0.3M NaCl	JP11_00797	10.8479	3.73863	46.7429	-1	DE-TUR	3		4.66695e-12	-1.55014	1.35989e-26	2.09276	5.82012e-65	3.6429	4.93807e-91	2.71041	0.749626	0.65506	cis
JP19	0.3M NaCl	JP11_00798	0.56635	0.230848	1.35848	0			Additive	0.134685	-1.29049	0.106799	1.2537	0.00178859	2.54419	0.00020204	1.83494	0.715845	0.644303	conserved
JP19	0.3M NaCl	JP11_00799	29.4961	18.5019	18.1247	0			Additive	8.34951e-05	-0.689045	6.96833e-05	-0.716696	0.900652	-0.0276516	0.000129174	-0.367894	0.622008	0.768327	cis
JP19	0.3M NaCl	JP11_00800	108.328	72.6312	95.8977	0			Additive	2.39951e-07	-0.589805	0.129991	-0.189952	0.000653649	0.399853	0.0976976	0.121511	0.605823	0.524223	trans
JP19	0.3M NaCl	JP11_00801	85.4662	76.5661	82.3256	0			Additive	0.0304496	-0.171347	0.44254	-0.0684546	0.21963	0.102893	0.176636	0.063528	0.534922	0.469351	conserved
JP19	0.3M NaCl	JP11_00802	31.7316	30.1167	14.1539	0			NDE-TDR	0.740395	-0.087092	8.94794e-07	-1.18146	4.23795e-06	-1.09437	1.00007e-13	-1.08949	0.520426	0.555558	conserved
JP19	0.3M NaCl	JP11_00803	2.19941	4.12076	2.90737	0			Additive	0.00136689	0.892347	0.222835	0.390209	0.0795436	-0.502138	0.737892	-0.0691835	0.354728	0.496308	conserved
JP19	0.3M NaCl	JP11_00804	13.3874	13.0086	14.641	0			Additive	0.783741	-0.0539921	0.576347	0.114751	0.378195	0.168744	0.0913849	0.187039	0.514728	0.548552	conserved
JP19	0.3M NaCl	JP11_00805	6.94641	14.9066	5.43957	1	ELD	-1.37859		0.000120684	1.08908	0.271116	-0.363094	4.57933e-07	-1.45218	2.18517e-07	-0.950531			no_data
JP19	0.3M NaCl	JP11_00806	11.9395	11.2742	21.1009	0			NDE-TUR	0.659967	-0.095949	3.26858e-05	0.806938	2.42145e-06	0.902887	1.64802e-15	0.90401	0.522108	0.48726	conserved
JP19	0.3M NaCl	JP11_00807	1.59897	1.27511	2.38552	0			Additive	0.459325	-0.335433	0.203069	0.558631	0.0352487	0.894064	0.00701241	0.753717	0.563731	1	unexpected
JP19	0.3M NaCl	JP11_00808	68.0488	65.0177	75.6625	0			Additive	0.418469	-0.0790331	0.160142	0.13888	0.0195546	0.217913	2.39626e-05	0.226199	0.51897	0.485659	conserved
JP19	0.3M NaCl	JP11_00809	60.0484	90.2038	58.0614	0			Additive	0.0474683	0.572624	0.865121	-0.0606444	0.0295611	-0.633268	0.0902724	-0.324465	0.407188	0.504396	conserved
JP19	0.3M NaCl	JP11_00811	137.73	545.709	217.847	1	ELD	-0.607249		1.14685e-28	1.97317	0.000584173	0.649084	1.66881e-13	-1.32408	1.0605e-08	-0.593868	0.206418	0.459539	trans
JP19	0.3M NaCl	JP11_00812	32.9216	19.1212	35.46	0			Additive	0.000276395	-0.795983	0.723163	0.0937719	5.15088e-05	0.889755	0.000114395	0.482686	0.639363	1	unexpected
JP19	0.3M NaCl	JP11_00813	1.12748	0.405131	3.24632	-1	DE-TUR	3		0.00357603	-1.48904	0.000162203	1.50737	3.42246e-10	2.99641	4.9283e-13	2.10343	0.741312	1	cis+trans
JP19	0.3M NaCl	JP11_00814	3.84125	0.569313	5.62793	-1	ELD	2.09212		1.17547e-07	-2.75341	0.28475	0.537508	1.99166e-10	3.29092	2.70703e-07	1.38743	0.873694	0.187123	cis+trans
JP19	0.3M NaCl	JP11_00815	6.08547	0.585183	0.317265	0			Additive	0.119385	-3.3977	0.0601972	-4.26582	0.726351	-0.868115	5.41694e-06	-3.41052			no_data
JP19	0.3M NaCl	JP11_00816	0.311029	0	0.880497	0			Additive	0.174342	-4.72963	0.691824	1.48888	0.0724695	6.21851	0.0901087	2.53605			no_data
JP19	0.3M NaCl	JP11_00821	6.01626	6.3233	8.63052	0			Additive	0.823843	0.059	0.0350894	0.509987	0.0580598	0.450987	0.000513101	0.527096	0.494965	0.606831	conserved
JP19	0.3M NaCl	JP11_00822	8.93424	11.7265	12.8002	0			Additive	0.210185	0.380959	0.106916	0.504888	0.710393	0.123929	0.0493566	0.358631	0.43941	0.541437	conserved
JP19	0.3M NaCl	JP11_00823	0.662509	1.86147	1.71508	1	Additive	0.755813		0.00437998	1.47618	0.0126076	1.35743	0.83675	-0.118749	0.14383	0.4975	0.268427	0.45886	trans
JP19	0.3M NaCl	JP11_00824	9.35422	0	3.51913	-1	Additive	-0.247585		1.12162e-08	-9.64647	0.287426	-1.41955	1.48324e-06	8.22692	0.4694	-0.392914			no_data
JP19	0.3M NaCl	JP11_00825	9.02509	28.5415	15.9508	1	Additive	-0.29027		5.25425e-22	1.64807	1.03614e-05	0.806026	7.09621e-07	-0.842046	0.0731706	-0.183833	0.245917	0.322513	cis
JP19	0.3M NaCl	JP11_00826	3.75875	0	1.12931	-1	Additive	-0.399106		2.99295e-10	-8.329	0.00269426	-1.75898	1.16685e-06	6.57001	0.0442752	-0.721284	1	0.102509	trans
JP19	0.3M NaCl	JP11_00827	0.714725	2.6478	1.0042	0			Additive	0.107828	1.86882	0.737089	0.467444	0.243027	-1.40138	0.339495	-0.718817			no_data
JP19	0.3M NaCl	JP11_00828	35.0606	154.775	9.64623	1	DE-TDR	-1.42458		2.40717e-05	2.13376	0.000373762	-1.87541	1.47359e-15	-4.00917	1.10976e-48	-3.24712	0.18869	0.515367	trans
JP19	0.3M NaCl	JP11_00829	38.0564	1.84876	48.8024	-1	ELD	1.59358		6.55204e-42	-4.37432	0.294312	0.344846	1.74032e-48	4.71917	3.07332e-07	1.3102	0.954995	0.985582	cis
JP19	0.3M NaCl	JP11_00830	1.05333	0.0207484	1.19264	-1	Additive	1.26983		4.99128e-05	-5.53265	0.83417	0.162276	3.32543e-05	5.69492	0.0116102	1.13245	0.981118	0.82153	cis
JP19	0.3M NaCl	JP11_00835	1.54784	0	0.229707	-1	Additive	-0.703189		8.27908e-06	-7.04641	0.0181216	-2.76224	0.0114964	4.28417	0.0578576	-1.64385	1	1	cis
JP19	0.3M NaCl	JP11_00836	2.03486	0	0.169208	-1	ELD	-0.833691		0.0041323	-7.44514	0.158922	-3.59108	0.168312	3.85406	0.00313386	-2.45943			no_data
JP19	0.3M NaCl	JP11_00837	16.9989	10.5157	11.3531	0			Additive	5.40161e-05	-0.704574	0.000998437	-0.594982	0.594887	0.109593	0.0361823	-0.238413	0.624773	0.771981	cis
JP19	0.3M NaCl	JP11_00838	15.0046	1.07114	27.3021	-1	DE-TUR	2.76518		2.87871e-50	-3.82504	2.19385e-07	0.849105	1.57766e-75	4.67414	8.46948e-60	1.78457	0.935268	0.977071	cis
JP19	0.3M NaCl	JP11_00841	4.14547	0.478642	0.934981	-1	ELD	-0.751099		3.88971e-06	-3.13942	0.00132931	-2.15768	0.201062	0.981743	0.000309729	-1.29605			no_data
JP19	0.3M NaCl	JP11_00842	0.782656	0	0.140404	-1	Additive	-0.641211		9.38831e-05	-6.06694	0.0367384	-2.50365	0.038148	3.56328	0.0520829	-1.70044			no_data
JP19	0.3M NaCl	JP11_00843	4.18195	0.0422187	0	-1	ELD	-1.0204		1.17726e-08	-6.62847	2.88149e-10	-8.37778	0.348032	-1.74931	1.10619e-08	-6.9381			no_data
JP19	0.3M NaCl	JP11_00844	3.96004	5.07722	2.86525	0			Additive	0.313428	0.341414	0.191904	-0.477391	0.0154175	-0.818805	0.004985	-0.617346			no_data
JP19	0.3M NaCl	JP11_00846	1.56041	0	0.021151	-1	ELD	-0.97289		1.8913e-07	-7.06123	1.75132e-05	-5.99347	0.611374	1.06777	0.00019268	-4.53979			no_data
JP19	0.3M NaCl	JP11_00847	1.61853	0	0	-1	ELD	-1		2.78147e-07	-7.11463	7.26909e-07	-7.00866	1	0	5.54415e-06	-5.55816			no_data
JP19	0.3M NaCl	JP11_00850	6.93217	0.103742	7.58851	-1	ELD	1.19224		2.18911e-17	-6.03444	0.731972	0.115272	6.79819e-18	6.14971	6.56903e-10	1.13828			no_data
JP19	0.3M NaCl	JP11_00851	45.3024	14.4912	17.2323	-1	ELD	-0.822068		7.44549e-08	-1.65848	8.81103e-06	-1.40716	0.473915	0.251324	0.000278006	-0.764427	0.763284	0.698084	cis
JP19	0.3M NaCl	JP11_00852	60.3679	42.2081	41.0992	0			Additive	0.0308567	-0.529579	0.0255216	-0.567468	0.898609	-0.0378891	0.0782402	-0.281458	0.595707	0.591863	cis
JP19	0.3M NaCl	JP11_00853	47.5252	52.8371	74.9541	0			NDE-TUR	0.395262	0.138219	2.68735e-05	0.642704	0.000897446	0.504485	9.5678e-13	0.622033	0.481377	0.43539	conserved
JP19	0.3M NaCl	JP11_00854	69.6273	68.0711	48.3443	0			Additive	0.734976	-0.0444512	6.75695e-06	-0.54021	2.97554e-05	-0.495759	6.88051e-12	-0.469824	0.512955	0.461769	conserved
JP19	0.3M NaCl	JP11_00855	6.91934	0.388258	5.53038	-1	ELD	0.574661		1.94829e-22	-4.18045	0.274045	-0.336839	9.26009e-19	3.84361	0.00137002	0.617384	0.948436	1	cis+trans
JP19	0.3M NaCl	JP11_00856	0.350167	0.567331	0.743352	0			Additive	0.45465	0.694863	0.254876	1.07513	0.689323	0.380269	0.246636	0.649093	0.38739	0.372288	conserved
JP19	0.3M NaCl	JP11_00857	0.876373	0.727446	1.17456	0			Additive	0.619918	-0.282987	0.475439	0.405233	0.204257	0.68822	0.113845	0.584963	0.554007	0.568681	conserved
JP19	0.3M NaCl	JP11_00858	17.8975	14.7113	18.8975	0			Additive	0.0896098	-0.294113	0.750533	0.0647628	0.039567	0.358875	0.00979978	0.251836	0.556161	0.601052	cis
JP19	0.3M NaCl	JP11_00859	49.5853	35.7216	45.1403	0			Additive	4.46513e-05	-0.485796	0.261649	-0.148698	0.00614589	0.337098	0.102776	0.121175	0.588474	0.383281	conserved
JP19	0.3M NaCl	JP11_00860	4.14839	4.36098	9.86516	0			NDE-TUR	0.837123	0.0585795	2.04761e-07	1.23745	6.09343e-07	1.17888	3.20733e-15	1.25318	0.494977	0.278114	unexpected
JP19	0.3M NaCl	JP11_00861	48.7665	37.7004	77.7231	0			NDE-TUR	0.00278526	-0.384032	1.61433e-07	0.659311	4.15016e-17	1.04334	3.00338e-29	0.885573	0.571291	0.425417	conserved
JP19	0.3M NaCl	JP11_00862	110.637	107.292	128.345	0			Additive	0.705122	-0.0569593	0.174828	0.199542	0.0666116	0.256501	0.000815194	0.277026	0.515082	0.488784	conserved
JP19	0.3M NaCl	JP11_00863	17.9457	15.551	15.543	0			Additive	0.295067	-0.22049	0.326754	-0.219591	1	0.000898983	0.569629	-0.0695744	0.543207	0.505094	conserved
JP19	0.3M NaCl	JP11_00864	196.643	145.407	286.344	0			NDE-TUR	0.000410566	-0.449577	4.31607e-05	0.527938	4.40199e-15	0.977515	2.09204e-29	0.782425	0.58246	0.530953	conserved
JP19	0.3M NaCl	JP11_00865	11.0104	19.6527	23.9366	0			Additive	0.000230398	0.82213	8.90058e-07	1.10551	0.228471	0.283379	9.9131e-09	0.691309	0.366428	0.444893	conserved
JP19	0.3M NaCl	JP11_00866	47.6303	54.5423	39.3482	0			Additive	0.337134	0.181183	0.137375	-0.288951	0.00984357	-0.470134	0.00275236	-0.332674	0.473817	0.457083	conserved
JP19	0.3M NaCl	JP11_00867	41.1106	32.9191	22.6482	0			NDE-TDR	0.00193453	-0.334364	1.64679e-15	-0.874837	1.54438e-06	-0.540473	2.74805e-19	-0.670149	0.562758	0.383334	unexpected
JP19	0.3M NaCl	JP11_00868	4.67184	12.3563	3.29628	1	DE-TDR	-1.35801		8.81759e-13	1.38826	0.0323254	-0.514792	9.20331e-20	-1.90305	1.3531e-14	-1.3112	0.280479	0.267925	cis
JP19	0.3M NaCl	JP11_00869	36.2629	25.9527	25.6059	0			Additive	0.00266799	-0.496971	0.00248189	-0.517359	0.922196	-0.0203873	0.0182636	-0.242735	0.590463	0.62514	cis
JP19	0.3M NaCl	JP11_00870	24.1691	25.628	25.5817	0			Additive	0.715223	0.070849	0.752475	0.0671302	0.98947	-0.00371879	0.450866	0.0806317	0.492883	0.428784	conserved
JP19	0.3M NaCl	JP11_00871	66.2385	70.3392	86.6886	0			Additive	0.403856	0.07312	4.89523e-06	0.373981	0.000217652	0.300861	1.40099e-15	0.386461	0.492569	0.463354	conserved
JP19	0.3M NaCl	JP11_00872	30.2848	30.0466	48.6453	0			NDE-TUR	0.850292	-0.0251775	3.86559e-09	0.670223	7.47402e-10	0.6954	2.6147e-24	0.730717	0.509615	0.50928	conserved
JP19	0.3M NaCl	JP11_00873	179.476	125.498	148.619	0			Additive	0.000138019	-0.529445	0.0547436	-0.285772	0.0962105	0.243672	0.995275	0.000496182	0.595784	0.555848	cis
JP19	0.3M NaCl	JP11_00874	33.6985	26.0011	25.7345	0			Additive	0.0112867	-0.386714	0.0110186	-0.402705	0.932804	-0.0159904	0.0524525	-0.176723	0.571788	0.558176	conserved
JP19	0.3M NaCl	JP11_00875	104.025	86.1419	97.5123	0			Additive	0.00857667	-0.284315	0.376308	-0.10722	0.11754	0.177096	0.193877	0.075434	0.554306	0.471315	conserved
JP19	0.3M NaCl	JP11_00876	93.1081	28.1512	215.805	-1	DE-TUR	3		9.94889e-34	-1.73814	1.92808e-17	1.19806	2.56845e-95	2.93619	4.68136e-85	1.86175	0.773138	0.55787	trans
JP19	0.3M NaCl	JP11_00877	13.9458	10.8747	7.33357	0			NDE-TDR	0.0514898	-0.373275	1.6044e-06	-0.938851	0.00477737	-0.565577	4.2311e-08	-0.721185	0.569503	0.36059	unexpected
JP19	0.3M NaCl	JP11_00878	75.5347	67.1995	76.3308	0			Additive	0.164404	-0.181852	0.994746	0.00112381	0.170724	0.182976	0.0629171	0.137697	0.536638	0.520412	conserved
JP19	0.3M NaCl	JP11_00879	4.50138	9.90814	5.52103	1	Additive	-0.622824		1.1181e-06	1.12724	0.301213	0.282863	0.000322287	-0.84438	0.0410993	-0.334695	0.318766	0.334722	cis
JP19	0.3M NaCl	JP11_00881	3.44031	10.4736	3.25741	1	ELD	-1.05201		6.09571e-10	1.59347	0.7978	-0.0899403	1.88924e-10	-1.68341	1.60399e-08	-1.03112	0.252695	0.429842	trans
JP19	0.3M NaCl	JP11_00882	40.19	25.4466	36.1777	0			Additive	1.82748e-07	-0.671717	0.243596	-0.166869	0.000136451	0.504848	0.0174485	0.177126	0.619379	0.696265	cis
JP19	0.3M NaCl	JP11_00883	496.3	531.938	159.837	0			NDE-TDR	0.802079	0.0905308	2.84181e-07	-1.64579	3.65343e-08	-1.73632	2.38979e-17	-1.64383	0.489473	0.606801	conserved
JP19	0.3M NaCl	JP11_00884	11.3666	0.12981	7.14845	-1	Additive	0.249222		1.0964e-24	-6.48327	0.00192876	-0.684979	1.04114e-19	5.79829	0.026986	0.332805	0.989081	1	cis
JP19	0.3M NaCl	JP11_00885	3.04879	3.3086	0	0			NDE-TDR	0.858504	0.105799	3.23069e-09	-7.92193	1.23588e-09	-8.02773	4.3814e-10	-7.51116			no_data
JP19	0.3M NaCl	JP11_00887	1.30853	0.196292	3.20312	-1	DE-TUR	3		0.000208403	-2.77191	0.0344954	1.27434	2.90319e-08	4.04625	4.04838e-08	2.12928	0.873714	0.976486	cis
JP19	0.3M NaCl	JP11_00889	7.18281	1.32916	4.55587	-1	Additive	0.102463		1.31252e-13	-2.43633	0.0331526	-0.669769	2.30746e-07	1.76656	0.442971	0.131706	0.847394	0.981172	cis+trans
JP19	0.3M NaCl	JP11_00890	66.3148	85.2262	73.2133	0			Additive	0.00318814	0.348404	0.334206	0.128529	0.0733441	-0.219875	0.930612	-0.00603133	0.445075	0.448686	cis
JP19	0.3M NaCl	JP11_00891	108.895	180.383	139.115	0			Additive	5.14487e-09	0.715797	0.00925335	0.34007	0.00291656	-0.375728	0.895778	-0.00919017	0.383384	0.420977	cis
JP19	0.3M NaCl	JP11_00892	77.875	59.5261	245.17	0			NDE-TUR	0.0446226	-0.40156	7.2641e-18	1.63944	3.16063e-27	2.041	4.23289e-52	1.87351	0.574479	0.422249	conserved
JP19	0.3M NaCl	JP11_00893	27.707	32.7087	19.3072	0			Additive	0.426362	0.224517	0.0568859	-0.537024	0.00448046	-0.761541	6.93855e-05	-0.604956	0.466665	0.442805	conserved
JP19	0.3M NaCl	JP11_00894	3.58926	4.55089	7.75892	0			NDE-TUR	0.231495	0.333204	2.58265e-05	1.098	0.00291543	0.764796	2.99836e-09	0.971766	0.44819	0.374189	conserved
JP19	0.3M NaCl	JP11_00895	232.238	156.991	502.941	0			NDE-TUR	0.00768206	-0.579287	3.41265e-07	1.1011	1.41536e-15	1.68039	1.76237e-28	1.4069	0.604274	0.35973	conserved
JP19	0.3M NaCl	JP11_00896	50.8728	41.0106	62.195	0			Additive	0.00138163	-0.324611	0.00777166	0.276417	1.67796e-09	0.601027	3.6257e-15	0.476067	0.561135	0.435566	conserved
JP19	0.3M NaCl	JP11_00897	25.7493	28.7306	36.632	0			Additive	0.519599	0.145122	0.0224497	0.493992	0.105279	0.34887	0.000612543	0.4719	0.480097	0.533691	conserved
JP19	0.3M NaCl	JP11_00898	32.6913	23.0582	18.9469	0			Additive	0.000477726	-0.516526	1.03321e-07	-0.802295	0.072985	-0.285768	5.23737e-08	-0.519157	0.593609	0.585371	cis
JP19	0.3M NaCl	JP11_00899	1.81201	9.74953	8.83751	1	Additive	0.770201		1.79821e-09	2.41549	3.13433e-08	2.27202	0.750159	-0.143475	0.0297716	0.670079	0.160626	0.0860665	cis
JP19	0.3M NaCl	JP11_00900	265.254	166.535	240.954	0			Additive	4.1552e-09	-0.685643	0.245035	-0.152794	6.84398e-06	0.532849	0.000481539	0.195296	0.621632	0.534161	trans
JP19	0.3M NaCl	JP11_00901	9.42485	12.8432	8.97447	0			Additive	0.0571795	0.434151	0.763398	-0.084146	0.0251746	-0.518297	0.067164	-0.264675	0.430368	0.4652	conserved
JP19	0.3M NaCl	JP11_00902	161.044	171.191	269.196	0			NDE-TUR	0.738804	0.0751729	0.000388369	0.729118	0.00123941	0.653945	1.74321e-09	0.739432	0.492287	0.525149	conserved
JP19	0.3M NaCl	JP11_00903	1.44143	2.55381	2.35968	0			Additive	0.0232517	0.809697	0.0663058	0.69843	0.780276	-0.111267	0.24922	0.281893	0.367861	0.299862	cis
JP19	0.3M NaCl	JP11_00904	120.136	94.6887	192.99	0			NDE-TUR	0.000109693	-0.356461	1.09143e-13	0.67012	1.47951e-30	1.02658	1.17879e-71	0.884664	0.566662	0.575249	cis
JP19	0.3M NaCl	JP11_00905	450.979	378.042	630.783	0			Additive	0.163075	-0.268308	0.014937	0.470942	6.12145e-05	0.73925	1.31408e-09	0.645001	0.551601	0.508923	conserved
JP19	0.3M NaCl	JP11_00906	123.404	133.712	126.941	0			Additive	0.712181	0.103763	0.930756	0.0281825	0.799855	-0.0755808	0.88101	0.0233029	0.487091	0.478795	conserved
JP19	0.3M NaCl	JP11_00907	39.3131	29.8304	27.7167	0			Additive	0.111046	-0.41004	0.0511364	-0.517685	0.710177	-0.107644	0.061902	-0.279326	0.575559	0.558225	conserved
JP19	0.3M NaCl	JP11_00908	2.55739	0.904522	1.39722	-1	Additive	-0.40382		0.000831038	-1.51903	0.059512	-0.876821	0.206671	0.642209	0.340091	-0.298224	0.745062	0.947297	cis+trans
JP19	0.3M NaCl	JP11_00909	23.7919	13.6415	15.9199	0			Additive	3.88647e-07	-0.815563	0.000350152	-0.593864	0.215542	0.221699	0.0576018	-0.200746	0.642518	0.215802	cis+trans
JP19	0.3M NaCl	JP11_00910	57.6914	39.5748	41.7151	0			Additive	0.000251799	-0.55617	0.00222767	-0.482177	0.677091	0.073993	0.0589711	-0.184623	0.600254	0.915996	unexpected
JP19	0.3M NaCl	JP11_00911	10.0642	15.4226	12.199	0			Additive	0.000773338	0.60335	0.192594	0.262118	0.0675153	-0.341233	0.868846	-0.0192522	0.402036	0.625018	cis+trans
JP19	0.3M NaCl	JP11_00912	67.8504	234.992	56.7589	1	ELD	-1.13272		8.68118e-30	1.77879	0.128418	-0.271699	1.09747e-38	-2.05049	1.21128e-29	-1.36124	0.229421	0.64895	cis+trans
JP19	0.3M NaCl	JP11_00913	211.897	156.036	188.97	0			Additive	0.0939595	-0.454435	0.56747	-0.176983	0.331097	0.277453	0.661025	0.0763476	0.583274	0.706015	unexpected
JP19	0.3M NaCl	JP11_00914	20.8205	8.83263	14.9269	-1	Additive	0.0167288		4.79209e-09	-1.25257	0.0280969	-0.494436	0.000658938	0.758137	0.733791	0.045041	0.708651	0.812902	cis
JP19	0.3M NaCl	JP11_00915	139.441	119.601	111.219	0			Additive	0.20829	-0.23547	0.07673	-0.339307	0.609876	-0.103837	0.102313	-0.179308	0.545902	0.494148	conserved
JP19	0.3M NaCl	JP11_00916	427.933	231.367	184.389	0			Additive	8.33266e-15	-0.89978	4.12998e-26	-1.22814	0.0069578	-0.328359	3.56621e-30	-0.802949	0.655795	0.541609	trans
JP19	0.3M NaCl	JP11_00917	50.392	53.8536	40.3364	0			Additive	0.639683	0.0825539	0.0486019	-0.335433	0.0103815	-0.417987	0.00105836	-0.328054	0.490954	0.536762	conserved
JP19	0.3M NaCl	JP11_00918	49.7422	50.8524	38.3658	0			Additive	0.917547	0.0194871	0.023907	-0.389685	0.0147129	-0.409172	0.000377995	-0.34957	0.501862	0.514343	conserved
JP19	0.3M NaCl	JP11_00921	2.82456	1.0383	1.46555	-1	Additive	-0.521621		0.0147405	-1.46273	0.1299	-0.958622	0.453815	0.504108	0.279324	-0.361456	0.737624	0.836912	cis
JP19	0.3M NaCl	JP11_00922	126.709	354.326	143.515	1	ELD	-0.852335		3.23203e-12	1.46911	0.515665	0.163834	7.93887e-10	-1.30527	2.20072e-06	-0.69177	0.269574	0.351726	cis
JP19	0.3M NaCl	JP11_00923	21.6448	74.6329	28.0331	1	ELD	-0.758878		3.92217e-14	1.77207	0.175847	0.359905	2.21655e-09	-1.41216	1.51748e-06	-0.723978	0.230119	0.291819	cis
JP19	0.3M NaCl	JP11_00924	313.762	201.247	82.3684	0			NDE-TDR	0.0410111	-0.648341	3.41571e-10	-1.94281	3.07122e-05	-1.29447	8.88431e-22	-1.60846	0.615582	0.578212	conserved
JP19	0.3M NaCl	JP11_00925	530.059	134.915	1139.97	-1	DE-TUR	3		1.67029e-19	-1.98596	1.54333e-06	1.09151	3.26804e-45	3.07747	5.41178e-117	1.8062	0.801728	0.52165	trans
JP19	0.3M NaCl	JP11_00926	3.11573	5.71462	15.8958	0			NDE-TUR	0.0117674	0.85823	6.30228e-13	2.3378	3.22606e-06	1.47957	1.67462e-18	1.90065	0.360249	0.325861	conserved
JP19	0.3M NaCl	JP11_00927	6.19393	4.51338	11.0705	0			NDE-TUR	0.128596	-0.46608	0.00538805	0.82401	8.72156e-06	1.29009	3.61699e-13	1.08364	0.585364	0.607762	conserved
JP19	0.3M NaCl	JP11_00928	31.7758	48.4604	45.4425	0			Additive	2.38403e-10	0.595831	2.37051e-07	0.502074	0.36406	-0.0937567	0.000213718	0.226129	0.403271	0.448377	cis
JP19	0.3M NaCl	JP11_00929	20.6688	25.5099	31.8919	0			Additive	0.0198245	0.291198	5.93482e-07	0.612703	0.009141	0.321505	6.27354e-11	0.511343	0.454987	0.528829	conserved
JP19	0.3M NaCl	JP11_00930	144.126	179.28	190.1	0			Additive	0.0224687	0.301482	0.00424973	0.385358	0.567838	0.0838757	0.000216774	0.278049	0.453195	0.698924	unexpected
JP19	0.3M NaCl	JP11_00931	74.3925	35.5118	55.8593	-1	Additive	0.0466633		5.60625e-07	-1.07976	0.0661472	-0.428445	0.0034379	0.651316	0.699761	0.0578933	0.683421	0.692354	cis
JP19	0.3M NaCl	JP11_00932	0.760988	3.31617	1.50093	1	Additive	-0.420834		1.9154e-07	2.11149	0.0353488	0.97204	0.00320519	-1.13945	0.183936	-0.377756	0.191323	1	cis+trans
JP19	0.3M NaCl	JP11_00933	294.594	620.273	190.792	1	DE-TDR	-1.63745		1.30389e-15	1.06042	3.44266e-06	-0.641374	5.23619e-38	-1.7018	3.53624e-58	-1.21172	0.328715	0.799226	unexpected
JP19	0.3M NaCl	JP11_00934	142.372	578.681	345.687	1	Additive	-0.0680237		5.26555e-24	2.0103	5.72558e-10	1.26634	0.000293515	-0.743958	0.975516	-0.00472652	0.202339	0.148168	cis
JP19	0.3M NaCl	JP11_00935	52.5033	23.8108	38.8884	-1	Additive	0.0509757		4.3244e-19	-1.15258	0.000823577	-0.446976	1.16732e-07	0.705608	0.45223	0.0604115	0.694286	0.584971	cis
JP19	0.3M NaCl	JP11_00936	77.5267	67.4348	121.117	0			NDE-TUR	0.0713015	-0.215273	4.17921e-08	0.629642	7.69369e-14	0.844915	6.55909e-35	0.780637	0.542509	0.53893	conserved
JP19	0.3M NaCl	JP11_00937	7.01974	2.78459	6.00846	-1	Additive	0.522436		3.01064e-06	-1.34344	0.447305	-0.240434	0.000195748	1.10301	0.0681749	0.326228	0.722022	0.77128	cis
JP19	0.3M NaCl	JP11_00938	29.6395	11.128	8.37832	-1	ELD	-1.29707		1.08483e-12	-1.42762	4.6062e-19	-1.83676	0.0698149	-0.409146	5.97357e-25	-1.24848	0.733053	0.73957	cis
JP19	0.3M NaCl	JP11_00939	29.2634	9.59953	21.224	-1	Additive	0.182315		3.24679e-12	-1.62219	0.0536742	-0.478395	1.6097e-06	1.1438	0.29457	0.158504	0.758593	0.660319	cis
JP19	0.3M NaCl	JP11_00940	40.014	24.6553	18.0426	0			Additive	8.50981e-07	-0.709891	2.61489e-15	-1.16388	0.00326903	-0.453991	3.98955e-19	-0.80642	0.625628	0.577752	conserved
JP19	0.3M NaCl	JP11_00941	1.26983	8.59637	0.421512	1	DE-TDR	-1.23157		6.59935e-15	2.74619	0.00175378	-1.62347	2.23181e-21	-4.36966	5.0433e-17	-3.57258	0.13231	0.780461	trans
JP19	0.3M NaCl	JP11_00942	141.497	35.1746	43.6415	-1	ELD	-0.840733		6.50537e-30	-2.021	1.51554e-21	-1.71095	0.112904	0.310042	3.47074e-11	-0.988634	0.805583	0.878162	cis
JP19	0.3M NaCl	JP11_00943	25.3466	51.349	18.4223	1	ELD	-1.5326		1.48257e-09	1.00626	0.00959533	-0.473925	1.74729e-18	-1.48018	3.98905e-20	-1.01078	0.337016	0.497629	conserved
JP19	0.3M NaCl	JP11_00944	53.1894	56.1968	56.635	0			Additive	0.780522	0.0662027	0.769903	0.0759796	0.972688	0.0097769	0.502944	0.0932482	0.49361	0.624818	unexpected
JP19	0.3M NaCl	JP11_00946	10.2392	11.9303	13.9303	0			Additive	0.342155	0.205301	0.0461504	0.428913	0.305777	0.223612	0.00249677	0.375766	0.469618	0.464056	conserved
JP19	0.3M NaCl	JP11_00947	4.31769	7.0856	3.88784	0			Additive	0.0111166	0.703143	0.621493	-0.168055	0.00208154	-0.871198	0.00634957	-0.514573	0.38534	0.449428	conserved
JP19	0.3M NaCl	JP11_00948	1.88989	13.6993	3.57841	1	ELD	-0.714038		4.02151e-29	2.84687	0.00200412	0.903891	4.96784e-16	-1.94298	1.03923e-08	-1.06234	0.124429	0.381033	trans
JP19	0.3M NaCl	JP11_00949	37.7855	23.4717	28.3639	0			Additive	0.00355686	-0.70315	0.0965066	-0.429281	0.294541	0.273869	0.589372	-0.0729864	0.624402	0.727083	cis
JP19	0.3M NaCl	JP11_00950	4.02571	0	1.78541	-1	Additive	-0.112998		2.08274e-11	-8.42806	0.00179675	-1.18558	1.35788e-08	7.24248	0.546102	-0.164387	1	1	cis
JP19	0.3M NaCl	JP11_00951	22.02	12.451	18.5277	0			Additive	0.00281055	-0.839059	0.407297	-0.262168	0.0476792	0.576891	0.380343	0.139495	0.646107	1	unexpected
JP19	0.3M NaCl	JP11_00953	2.65375	17.1724	19.647	1	ELD	1.3409		7.16652e-24	2.68162	5.20082e-27	2.87501	0.480281	0.193391	1.74072e-10	1.04651	0.137465	0.0905819	cis
JP19	0.3M NaCl	JP11_00954	5.27675	24.0495	24.4704	1	ELD	1.04484		2.08555e-27	2.1748	1.29708e-27	2.2005	0.913113	0.0257077	7.01339e-10	0.796562	0.184481	0.10463	cis
JP19	0.3M NaCl	JP11_00955	1.60231	0.0833546	0.854227	-1	Additive	0.0150013		3.96362e-06	-4.24674	0.15057	-0.926019	0.000506785	3.32072	0.966907	-0.0177019	0.951712	1	cis
JP19	0.3M NaCl	JP11_00956	48.497	31.2617	53.8395	0			Additive	0.00101091	-0.646841	0.553134	0.136144	6.98317e-05	0.782985	8.02049e-05	0.470559	0.615347	0.551058	conserved
JP19	0.3M NaCl	JP11_00957	101.71	73.6649	116.269	0			Additive	0.000176992	-0.478543	0.202226	0.178946	2.26176e-07	0.657489	3.24918e-09	0.445489	0.587225	0.548566	cis
JP19	0.3M NaCl	JP11_00958	31.8894	35.6551	34.5566	0			Additive	0.24701	0.148017	0.471853	0.101293	0.742001	-0.0467241	0.328333	0.0753262	0.479629	0.467577	conserved
JP19	0.3M NaCl	JP11_00959	13.5548	0	4.502	-1	Additive	-0.335733		5.30063e-10	-10.1819	0.195045	-1.60211	2.29801e-07	8.57977	0.285122	-0.568511			no_data
JP19	0.3M NaCl	JP11_00963	111.834	32.3808	44.1261	-1	ELD	-0.704347		6.51446e-20	-1.80148	1.23712e-11	-1.35709	0.0355294	0.444393	3.25397e-08	-0.679491	0.780635	0.699996	cis
JP19	0.3M NaCl	JP11_00964	0.622578	2.20617	1.11654	1	Additive	-0.376151		0.000105549	1.81661	0.122884	0.832971	0.0316312	-0.983638	0.418044	-0.271673	0.224798	0.258762	cis
JP19	0.3M NaCl	JP11_00965	35.4464	26.1548	26.781	0			Additive	0.0638493	-0.451658	0.103853	-0.417068	0.905771	0.0345901	0.264749	-0.162693	0.582635	0.519048	conserved
JP19	0.3M NaCl	JP11_00966	39.2081	35.9167	13.9828	0			NDE-TDR	0.674322	-0.137633	5.37273e-07	-1.50353	4.22432e-06	-1.3659	1.71877e-14	-1.38945	0.529043	0.474087	conserved
JP19	0.3M NaCl	JP11_00967	11.9143	10.358	60.2668	0			NDE-TUR	0.341215	-0.216124	1.0383e-31	2.32351	4.34777e-37	2.53963	8.61973e-71	2.47344	0.542695	0.538838	conserved
JP19	0.3M NaCl	JP11_00968	68.3033	76.5077	322.318	0			NDE-TUR	0.579467	0.150602	2.16377e-20	2.22585	4.73703e-18	2.07525	5.07669e-44	2.19693	0.479378	0.530998	conserved
JP19	0.3M NaCl	JP11_00969	125.608	147.12	91.3647	0			Additive	0.100302	0.215506	0.00029529	-0.473341	4.80952e-08	-0.688847	7.05459e-13	-0.534717	0.467911	0.456208	conserved
JP19	0.3M NaCl	JP11_00970	45.5336	23.8388	36.4607	0			Additive	4.2263e-06	-0.948462	0.138495	-0.334095	0.00386704	0.614368	0.343946	0.107444	0.663457	0.624296	cis
JP19	0.3M NaCl	JP11_00971	45.021	65.5942	40.347	0			Additive	0.00139662	0.53137	0.364607	-0.171922	2.45435e-05	-0.703291	2.52485e-05	-0.409271	0.414069	0.523285	trans
JP19	0.3M NaCl	JP11_00972	26.2208	47.1489	47.2455	0			Additive	2.86906e-11	0.832381	4.98328e-11	0.835958	0.985093	0.00357717	1.70404e-07	0.413478	0.364469	0.349499	cis
JP19	0.3M NaCl	JP11_00973	48.0689	70.5149	69.7658	0			Additive	2.26048e-06	0.540904	8.37206e-06	0.523472	0.901591	-0.0174318	9.679e-05	0.28038	0.412521	0.464701	conserved
JP19	0.3M NaCl	JP11_00974	6.7392	0.214336	2.15817	-1	Additive	-0.404177		2.9981e-19	-4.99221	2.15624e-06	-1.65786	8.86791e-09	3.33435	0.0153699	-0.657608	0.970117	0.688588	trans
JP19	0.3M NaCl	JP11_00975	326.348	41.5283	205.133	-1	ELD	0.148828		2.82328e-141	-2.98633	1.05858e-08	-0.683865	2.20447e-83	2.30247	0.000471559	0.181996	0.890052	0.665781	trans
JP19	0.3M NaCl	JP11_00976	71.1579	59.1192	46.5126	0			Additive	0.171371	-0.282834	0.00222835	-0.628819	0.0975834	-0.345985	0.00033325	-0.446085	0.554147	0.562022	conserved
JP19	0.3M NaCl	JP11_00977	132.723	294.897	371.48	1	ELD	1.94446		2.1806e-08	1.13721	5.97004e-13	1.47099	0.123808	0.333782	6.21012e-09	0.848283	0.317232	0.551697	trans
JP19	0.3M NaCl	JP11_00978	9.79221	36.1732	23.3211	1	Additive	0.0256499		5.69058e-15	1.87145	6.76735e-07	1.23722	0.00984086	-0.634224	0.618105	0.0772304	0.218294	0.0572288	cis+trans
JP19	0.3M NaCl	JP11_00979	0.215008	1.22251	0.881226	1	Additive	0.322514		0.000158181	2.49546	0.0041071	2.02018	0.422907	-0.475273	0.344713	0.376854			no_data
JP19	0.3M NaCl	JP11_00980	140.557	110.278	122.129	0			Additive	0.00545479	-0.364122	0.125732	-0.216353	0.295554	0.147769	0.983322	0.00144923	0.567964	0.479882	conserved
JP19	0.3M NaCl	JP11_00981	55.8754	47.9805	50.957	0			Additive	0.14808	-0.232621	0.40363	-0.146951	0.629021	0.0856699	0.881339	0.0127802	0.545352	0.514088	conserved
JP19	0.3M NaCl	JP11_00982	4.08254	0.817019	4.7111	-1	ELD	1.38497		3.54632e-09	-2.33987	0.632207	0.192238	1.86524e-10	2.53211	1.95036e-05	0.965833			no_data
JP19	0.3M NaCl	JP11_00983	7.40917	2.82347	9.58019	-1	ELD	1.94686		7.63892e-06	-1.40057	0.284293	0.355328	1.70426e-08	1.7559	1.91192e-07	0.941291	0.729944	0.809344	cis
JP19	0.3M NaCl	JP11_00984	0.195233	0.575443	1.4106	0			Additive	0.0539333	1.55115	0.000226869	2.84105	0.0557913	1.2899	1.81323e-05	1.89907	0.25939	0.810734	conserved
JP19	0.3M NaCl	JP11_00985	2.50984	10.533	7.21654	1	Additive	0.17328		1.64575e-10	2.05764	7.09786e-06	1.51144	0.0942974	-0.546197	0.246735	0.205511	0.196883	0.284544	cis
JP19	0.3M NaCl	JP11_00986	11.2062	31.6896	33.2217	1	ELD	1.14959		4.89533e-17	1.48686	3.53601e-18	1.5543	0.741146	0.0674414	6.39378e-11	0.685544	0.266912	0.387931	conserved
JP19	0.3M NaCl	JP11_00987	30.0845	68.1505	6.37233	1	DE-TDR	-2.24584		0.000452637	1.16873	4.92895e-11	-2.2532	1.50898e-24	-3.42194	1.65525e-33	-2.89606	0.312452	0.727065	conserved
JP19	0.3M NaCl	JP11_00988	0.818406	0.365344	1.02356	0			Additive	0.0979095	-1.18026	0.678903	0.312788	0.0354148	1.49305	0.0468573	0.839535	0.698145	1	unexpected
JP19	0.3M NaCl	JP11_00989	16.1875	3.22134	12.7399	-1	Additive	0.468211		6.33993e-13	-2.34898	0.31083	-0.360084	1.9439e-09	1.9889	0.00780737	0.421216	0.83856	0.898591	cis
JP19	0.3M NaCl	JP11_00990	52.6893	47.9636	57.525	0			Additive	0.165418	-0.148623	0.330395	0.11196	0.0135302	0.260584	0.000154813	0.233501	0.530982	0.469854	conserved
JP19	0.3M NaCl	JP11_00991	20.8623	26.279	17.5338	0			Additive	0.0196447	0.321045	0.0780208	-0.26425	2.33848e-05	-0.585295	2.25354e-05	-0.38316	0.449847	0.368582	unexpected
JP19	0.3M NaCl	JP11_00992	19.9963	7.80293	17.0584	-1	ELD	0.51812		2.56772e-12	-1.3701	0.251981	-0.244397	1.75192e-08	1.1257	0.00492348	0.327118	0.725311	0.52067	trans
JP19	0.3M NaCl	JP11_00993	6.7571	12.0811	23.3815	0			NDE-TUR	0.0123209	0.821495	3.29457e-08	1.77709	0.00296045	0.955594	5.58928e-10	1.36446	0.366311	1	unexpected
JP19	0.3M NaCl	JP11_00994	513.176	461.299	956.044	0			NDE-TUR	0.597028	-0.169244	0.00311906	0.885194	0.000282404	1.05444	7.91635e-10	1.0139	0.53469	0.48098	conserved
JP19	0.3M NaCl	JP11_00995	32.6667	34.6723	19.0722	0			NDE-TDR	0.670445	0.0746865	1.21318e-06	-0.791854	6.36983e-08	-0.86654	3.48943e-15	-0.778123	0.492419	0.498125	conserved
JP19	0.3M NaCl	JP11_00996	26.4053	1.44298	7.74699	-1	ELD	-0.494919		7.23257e-31	-4.21397	1.45904e-07	-1.78546	1.26085e-10	2.42851	0.00121811	-0.829001	0.949803	0.585168	trans
JP19	0.3M NaCl	JP11_00997	2.90263	1.91055	3.86	0			Additive	0.131593	-0.613725	0.351466	0.395616	0.0112468	1.00934	0.00201159	0.716752	0.610209	0.735417	cis
JP19	0.3M NaCl	JP11_00998	3.316	1.59463	4.64372	-1	ELD	2.54264		0.0032689	-1.066	0.199506	0.470101	1.66829e-05	1.5361	2.3464e-05	0.94685	0.681909	1	unexpected
JP19	0.3M NaCl	JP11_00999	55.0908	21.9521	52.8734	-1	ELD	0.866177		1.7654e-17	-1.33886	0.702019	-0.0731622	1.46364e-15	1.2657	3.93025e-11	0.489111	0.720917	0.795447	cis
JP19	0.3M NaCl	JP11_01001	5.97652	0.446628	0.611446	-1	ELD	-0.94039		6.6848e-14	-3.75198	1.07444e-11	-3.29371	0.480221	0.45827	1.90678e-08	-2.36923			no_data
JP19	0.3M NaCl	JP11_01002	0.0392296	0.719135	2.31014	1	DE-TUR	3		0.00136734	4.18246	6.48664e-06	5.87258	0.0296055	1.69011	3.10479e-06	2.64386			no_data
JP19	0.3M NaCl	JP11_01004	0.0388786	2.26301	0.7266	1	Additive	-0.381582		1.34642e-06	5.85119	0.00103365	4.21124	0.0130031	-1.63995	0.21109	-0.598259			no_data
JP19	0.3M NaCl	JP11_01005	0.193935	3.37477	0.810479	1	Additive	-0.612338		4.35127e-05	4.10995	0.0649931	2.04942	0.0310548	-2.06053	0.11392	-1.04385			no_data
JP19	0.3M NaCl	JP11_01006	4.95578	0.953968	38.6768	-1	DE-TUR	3		5.53114e-14	-2.38189	1.86991e-38	2.94975	1.4501e-70	5.33164	5.63469e-116	3.73164	0.842528	0.527145	conserved
JP19	0.3M NaCl	JP11_01007	7.09557	7.99645	5.69518	0			Additive	0.576071	0.161255	0.266472	-0.331344	0.077316	-0.492599	0.0279448	-0.361708	0.477169	0.206637	unexpected
JP19	0.3M NaCl	JP11_01008	142.81	134.847	200.613	0			Additive	0.280306	-0.0964739	1.29386e-08	0.476222	3.95841e-12	0.572696	5.13376e-43	0.572339	0.521989	0.560766	conserved
JP19	0.3M NaCl	JP11_01009	41.977	40.902	40.9452	0			Additive	0.718562	-0.0512733	0.741637	-0.0514556	1	-0.000182302	0.758305	0.0236066	0.514156	0.441161	conserved
JP19	0.3M NaCl	JP11_01010	71.7105	66.6133	103.394	0			NDE-TUR	0.186189	-0.120468	1.95363e-09	0.513674	7.22967e-14	0.634142	5.3031e-39	0.621785	0.526054	0.511119	conserved
JP19	0.3M NaCl	JP11_01011	22.4124	12.3624	18.1173	0			Additive	6.79927e-07	-0.870117	0.0893131	-0.319502	0.00254592	0.550615	0.396756	0.0941405	0.651188	0.622434	cis
JP19	0.3M NaCl	JP11_01012	265.341	263.97	184.008	0			NDE-TDR	0.8827	-0.0203612	9.38216e-06	-0.542493	1.49994e-05	-0.522132	2.00387e-14	-0.483353	0.508714	0.491618	conserved
JP19	0.3M NaCl	JP11_01013	39.2848	34.0932	37.8553	0			Additive	0.0744896	-0.216841	0.627852	-0.0681697	0.245281	0.148672	0.250456	0.08542	0.542735	0.482041	conserved
JP19	0.3M NaCl	JP11_01014	183.411	432.185	159.165	1	ELD	-1.19492		6.5153e-11	1.22361	0.310532	-0.218178	1.46944e-14	-1.44179	3.7147e-15	-0.902002	0.3042	0.51184	trans
JP19	0.3M NaCl	JP11_01015	10.204	33.5123	20.043	1	Additive	-0.155752		1.00314e-16	1.70314	8.6971e-06	0.960472	0.000338617	-0.74267	0.640278	-0.0703193	0.238842	0.295333	cis
JP19	0.3M NaCl	JP11_01016	22.4794	22.4538	19.0736	0			Additive	0.937266	-0.0170106	0.224155	-0.252162	0.244328	-0.235151	0.0776491	-0.194963	0.508101	0.479342	conserved
JP19	0.3M NaCl	JP11_01017	60.6121	42.6517	39.5712	0			Additive	0.52812	-0.527712	0.47513	-0.630381	0.913257	-0.102669	0.237525	-0.342859	0.595884	0.897138	unexpected
JP19	0.3M NaCl	JP11_01018	2.27781	1.21738	0.687372	0			Additive	0.0275001	-0.918006	0.000160355	-1.74146	0.0971335	-0.823452	0.000283238	-1.34792	0.658676	0.908567	unexpected
JP19	0.3M NaCl	JP11_01019	9.88886	23.3628	7.28265	1	ELD	-1.38685		2.72463e-05	1.22462	0.171414	-0.454081	1.27168e-08	-1.6787	5.64836e-07	-1.141	0.304166	0.780913	cis+trans
JP19	0.3M NaCl	JP11_01021	1.30454	0.0668428	0.409639	-1	Additive	-0.446075		1.9942e-05	-4.3532	0.0134619	-1.67994	0.0151556	2.67325	0.132014	-0.758992			no_data
JP19	0.3M NaCl	JP11_01022	29.3899	15.9808	26.1675	0			Additive	5.91542e-12	-0.891419	0.198334	-0.181897	9.28931e-08	0.709523	0.00303072	0.239881	0.654475	0.607434	conserved
JP19	0.3M NaCl	JP11_01023	23.9257	22.302	25.7722	0			Additive	0.420329	-0.114401	0.549246	0.0922918	0.139283	0.206693	0.0153871	0.198949	0.525096	0.447477	conserved
JP19	0.3M NaCl	JP11_01024	88.4265	44.2111	63.7266	-1	Additive	-0.117254		7.89029e-17	-1.01208	0.000113171	-0.486433	2.91231e-05	0.525642	0.725091	-0.0238695	0.673192	1	cis+trans
JP19	0.3M NaCl	JP11_01025	13.4396	12.0624	8.18443	0			NDE-TDR	0.50595	-0.17055	0.00331864	-0.730592	0.0242739	-0.560042	4.06427e-05	-0.597516	0.534766	0.087085	unexpected
JP19	0.3M NaCl	JP11_01026	58.1531	54.5751	60.9879	0			Additive	0.252943	-0.105342	0.598111	0.054431	0.0818303	0.159773	0.00556426	0.154773	0.523464	0.500957	conserved
JP19	0.3M NaCl	JP11_01027	21.5532	13.0412	15.3417	0			Additive	0.00627216	-0.737789	0.0777618	-0.505991	0.436967	0.231798	0.371127	-0.137503	0.629939	0.468005	trans
JP19	0.3M NaCl	JP11_01028	58.2356	27.7275	20.8299	-1	ELD	-1.45218		8.65745e-15	-1.08455	7.28496e-26	-1.49755	0.00657124	-0.413001	2.6335e-30	-1.01199	0.684048	0.626432	cis
JP19	0.3M NaCl	JP11_01029	3.55055	0	0	-1	ELD	-1		0.000267838	-8.24983	0.000470477	-8.14386	1	0	3.3173e-07	-6.7157			no_data
JP19	0.3M NaCl	JP11_01030	40.28	10.0025	6.80852	-1	ELD	-1.21098		1.34984e-10	-2.0237	9.4747e-16	-2.58022	0.110099	-0.55652	1.19743e-11	-1.85783	0.806092	0.391255	trans
JP19	0.3M NaCl	JP11_01031	57.1553	60.002	81.8974	0			Additive	0.740724	0.0556995	0.00104487	0.504329	0.00307796	0.44863	5.06489e-08	0.525702	0.495598	0.498251	conserved
JP19	0.3M NaCl	JP11_01032	8.89801	7.70137	12.7741	0			Additive	0.448659	-0.219758	0.0728791	0.507239	0.00733188	0.726997	2.03379e-05	0.659693	0.543116	0.193951	unexpected
JP19	0.3M NaCl	JP11_01033	29.1422	11.248	10.7854	-1	ELD	-1.0517		5.077e-15	-1.38573	8.85342e-16	-1.44979	0.775555	-0.0640595	2.36122e-16	-0.87559	0.727432	0.612117	cis
JP19	0.3M NaCl	JP11_01034	8.09766	8.0814	5.11062	0			NDE-TDR	0.95	-0.0143368	0.00142048	-0.676808	0.00153998	-0.662471	2.68551e-05	-0.624961	0.507807	0.268115	unexpected
JP19	0.3M NaCl	JP11_01035	42.0837	18.7138	31.4174	-1	Additive	0.0871814		7.82475e-10	-1.18058	0.0330901	-0.436154	0.000167975	0.744426	0.458104	0.0806401	0.698338	0.535241	trans
JP19	0.3M NaCl	JP11_01036	15.6582	11.5549	14.2436	0			Additive	0.003661	-0.451215	0.377046	-0.152866	0.068496	0.298349	0.316438	0.101981	0.582751	0.513471	conserved
JP19	0.3M NaCl	JP11_01037	22.3106	19.5514	32.5527	0			Additive	0.514261	-0.205295	0.0857013	0.529873	0.0123562	0.735168	0.000192876	0.674722	0.541019	0.531647	conserved
JP19	0.3M NaCl	JP11_01038	5.26787	9.15999	13.4695	0			NDE-TUR	0.00164407	0.782918	4.72261e-08	1.34127	0.0229141	0.558354	4.48143e-10	0.947298	0.372565	0.513044	conserved
JP19	0.3M NaCl	JP11_01039	0.760408	0.0418578	0.29346	-1	Additive	-0.299694		0.000870556	-4.16943	0.0959215	-1.37589	0.037552	2.79354	0.619456	-0.302562			no_data
JP19	0.3M NaCl	JP11_01040	23.2697	26.1558	22.3298	0			Additive	0.439678	0.154838	0.747264	-0.0738367	0.254615	-0.228674	0.358779	-0.10323	0.478503	0.482211	conserved
JP19	0.3M NaCl	JP11_01041	61.6995	93.1062	83.1155	0			Additive	9.29015e-10	0.580394	2.48494e-05	0.416167	0.103367	-0.164227	0.00917696	0.148794	0.405824	0.41959	cis
JP19	0.3M NaCl	JP11_01042	19.193	0	0.857489	-1	ELD	-0.910646		2.23731e-09	-10.6819	0.00125793	-4.49291	0.00082363	6.18898	2.55198e-21	-3.41348			no_data
JP19	0.3M NaCl	JP11_01043	12.3343	0.0211094	10.0918	-1	ELD	0.635753		1.84914e-13	-9.08229	0.246787	-0.302761	1.4385e-12	8.77953	2.85839e-06	0.73016	0.998341	1	cis
JP19	0.3M NaCl	JP11_01044	1.87034	0	0.317986	-1	ELD	-0.659971		2.5331e-08	-7.32298	8.21431e-05	-2.56184	0.00066414	4.76113	0.00338149	-1.58496	1	1	cis
JP19	0.3M NaCl	JP11_01045	1.36251	0	1.7296	-1	ELD	1.53885		1.75553e-07	-6.86525	0.592929	0.326738	4.86104e-08	7.19199	0.0001103	1.44057	1	1	cis
JP19	0.3M NaCl	JP11_01046	11.8493	0.0211094	9.8692	-1	ELD	0.665184		2.79513e-13	-9.02388	0.310124	-0.275747	1.82446e-12	8.74813	5.79001e-06	0.756008	0.998271	1	cis
JP19	0.3M NaCl	JP11_01047	10.6635	3.81521	2.06964	-1	DE-TDR	-1.50978		5.62564e-05	-1.4977	9.76182e-10	-2.38253	0.0329797	-0.884825	1.45946e-12	-1.78566	0.742402	0.435076	conserved
JP19	0.3M NaCl	JP11_01048	0.855178	0	0.0470013	-1	Additive	-0.890078		3.81649e-05	-6.19279	0.00310871	-4.2258	0.326032	1.96699	0.0112171	-2.80735			no_data
JP19	0.3M NaCl	JP11_01049	16.5573	0	0.357938	-1	ELD	-0.956764		3.45122e-17	-10.4681	5.22308e-33	-5.51557	0.000204706	4.95255	1.04903e-22	-4.59585	1	1	cis
JP19	0.3M NaCl	JP11_01050	23.0105	0	1.32949	-1	ELD	-0.884445		3.57458e-19	-10.9432	4.81383e-56	-4.12513	5.85792e-08	6.81805	5.35455e-39	-3.10512	1	1	cis
JP19	0.3M NaCl	JP11_01051	42.6329	9.33278	4.95159	-1	DE-TDR	-1.26313		1.23037e-43	-2.20467	8.02608e-72	-3.11917	1.66996e-06	-0.914501	6.64069e-66	-2.36779	0.824768	1	cis+trans
JP19	0.3M NaCl	JP11_01052	1.26124	0	0	-1	ELD	-1		4.31221e-06	-6.75286	1.00411e-05	-6.64689	1	0	2.91833e-05	-5.17965			no_data
JP19	0.3M NaCl	JP11_01054	1.51598	0	0.139379	-1	ELD	-0.81612		2.07458e-07	-7.0196	6.16528e-05	-3.46834	0.0208554	3.55126	0.000795295	-2.64385			no_data
JP19	0.3M NaCl	JP11_01055	2.04034	0	0.561795	-1	Additive	-0.449312		2.99724e-08	-7.44829	0.0054492	-1.86262	6.01231e-05	5.58566	0.0975378	-0.796466	1	1	cis
JP19	0.3M NaCl	JP11_01056	0.698718	0	0.282733	-1	Additive	-0.190709		0.000119808	-5.90098	0.234358	-1.33263	0.00444475	4.56835	0.673834	-0.289506			no_data
JP19	0.3M NaCl	JP11_01057	20.4901	0	9.91426	-1	Additive	-0.0322854		3.61726e-18	-10.7757	0.000290583	-1.06099	6.94578e-15	9.71474	0.913487	-0.0220937	1	1	cis
JP19	0.3M NaCl	JP11_01058	2.81941	0	1.15137	-1	Additive	-0.183257		1.65801e-09	-7.91505	0.0218115	-1.301	7.71574e-07	6.61405	0.540058	-0.243925	1	1	cis
JP19	0.3M NaCl	JP11_01061	0.116529	0	0.693821	-1	DE-TUR	3		0.0386796	-3.31952	0.0147085	2.55715	6.26874e-05	5.87666	2.3393e-05	3.52356			no_data
JP19	0.3M NaCl	JP11_01062	2.24691	0.487314	1.44066	-1	Additive	0.0836012		0.000584738	-2.21354	0.318006	-0.664621	0.021963	1.54892	0.805604	0.0951574			no_data
JP19	0.3M NaCl	JP11_01063	7.53111	0	0.305509	-1	ELD	-0.918868		0.000830476	-9.33244	0.0886396	-4.64953	0.114257	4.68291	1.81884e-12	-3.60881	1	1	cis
JP19	0.3M NaCl	JP11_01066	2.3514	0	10.2308	-1	DE-TUR	3		1.7678e-09	-7.65332	1.44143e-08	2.1075	1.09614e-14	9.76082	6.88022e-29	3.13578	1	1	cis
JP19	0.3M NaCl	JP11_01069	0.837463	0.145239	0.117503	0			Additive	0.118115	-2.51711	0.0955985	-2.86272	0.865927	-0.345607	0.0208042	-2			no_data
JP19	0.3M NaCl	JP11_01071	25.4452	24.8652	26.3195	0			Additive	0.729925	-0.0453555	0.806848	0.0354897	0.542875	0.0808452	0.166371	0.106872	0.513251	0.524635	conserved
JP19	0.3M NaCl	JP11_01072	260.439	155.252	223.065	0			Additive	2.56837e-11	-0.759144	0.0552879	-0.237087	6.80888e-06	0.522057	0.0381911	0.138475	0.633509	0.521582	trans
JP19	0.3M NaCl	JP11_01073	35.6405	32.3769	12.8926	0			NDE-TDR	0.81963	-0.15088	0.0156484	-1.47846	0.0269634	-1.32758	3.71899e-06	-1.36079	0.531058	0.179681	unexpected
JP19	0.3M NaCl	JP11_01074	2.32056	13.711	7.08253	1	Additive	-0.163865		2.04076e-29	2.55078	3.05978e-11	1.59777	3.61649e-06	-0.953012	0.360776	-0.121709	0.148476	0.152159	cis
JP19	0.3M NaCl	JP11_01075	42.063	35.7286	66.739	0			NDE-TUR	0.12277	-0.249939	3.22779e-05	0.651589	3.88328e-09	0.901528	2.96695e-17	0.819779	0.548422	0.476891	conserved
JP19	0.3M NaCl	JP11_01076	94.6686	65.4039	66.7773	0			Additive	0.000123554	-0.546691	0.000420017	-0.517971	0.870656	0.0287196	0.0177181	-0.223527	0.598651	0.501132	trans
JP19	0.3M NaCl	JP11_01077	13.6745	101.733	18.9102	1	ELD	-0.881085		5.40389e-18	2.87929	0.235697	0.454081	4.31271e-13	-2.42521	2.81115e-06	-1.54652	0.121945	0.356266	trans
JP19	0.3M NaCl	JP11_01078	115.837	907.174	305.682	1	ELD	-0.52019		1.53629e-50	2.95541	1.05305e-11	1.38634	4.99839e-15	-1.56907	4.05353e-05	-0.683081	0.116408	0.170003	cis
JP19	0.3M NaCl	JP11_01079	23.4366	20.1354	20.4805	0			Additive	0.25299	-0.233753	0.338744	-0.209266	0.919751	0.0244873	0.663156	-0.0509989	0.545549	0.517396	conserved
JP19	0.3M NaCl	JP11_01080	199.134	197.165	264.974	0			Additive	0.883383	-0.0288199	0.0279643	0.397775	0.0150649	0.426595	1.07679e-06	0.461074	0.510409	0.4929	conserved
JP19	0.3M NaCl	JP11_01081	18.2684	7.63585	36.3754	-1	DE-TUR	3		4.31406e-15	-1.27012	4.85134e-11	0.980041	1.77876e-46	2.25016	5.47552e-60	1.52194	0.711462	0.513845	trans
JP19	0.3M NaCl	JP11_01082	60.3615	45.132	76.7965	0			Additive	0.0120857	-0.433839	0.0663884	0.333327	6.28115e-06	0.767166	5.98466e-10	0.580937	0.579865	0.656805	cis
JP19	0.3M NaCl	JP11_01083	339.573	310.836	242.12	0			Additive	0.214917	-0.140936	4.72822e-06	-0.502228	0.00097791	-0.361291	1.17227e-12	-0.385227	0.529733	0.484634	conserved
JP19	0.3M NaCl	JP11_01084	3.78451	2.57736	2.70954	0			Additive	0.0682468	-0.571612	0.135409	-0.496538	0.844961	0.0750745	0.370827	-0.194011	0.602618	0.499407	conserved
JP19	0.3M NaCl	JP11_01086	94.1092	95.7986	113.267	0			Additive	0.907074	0.012359	0.00770929	0.25323	0.00978243	0.240871	4.16733e-09	0.2959	0.503078	0.457096	conserved
JP19	0.3M NaCl	JP11_01087	3.36935	5.80046	3.85415	0			Additive	0.00300984	0.771816	0.564098	0.182975	0.0277855	-0.588841	0.252386	-0.210804	0.374272	0.402689	cis
JP19	0.3M NaCl	JP11_01088	61.7649	46.2027	36.5265	0			Additive	0.0125662	-0.431988	9.26161e-06	-0.772702	0.0580652	-0.340714	3.4947e-07	-0.526035	0.579352	0.493534	trans
JP19	0.3M NaCl	JP11_01089	23.1192	24.8254	21.223	0			Additive	0.627294	0.0909446	0.47826	-0.139384	0.204729	-0.230329	0.186043	-0.134594	0.489655	0.904335	unexpected
JP19	0.3M NaCl	JP11_01090	37.4963	55.0488	33.4606	0			Additive	0.312768	0.540436	0.771192	-0.180851	0.178503	-0.721287	0.0811707	-0.422614	0.413069	0.961277	unexpected
JP19	0.3M NaCl	JP11_01091	7.60663	7.44939	5.2703	0			Additive	0.907074	-0.0401457	0.0959907	-0.543764	0.114969	-0.503619	0.0112776	-0.472588	0.512483	0.458388	conserved
JP19	0.3M NaCl	JP11_01092	94.5445	61.9952	135.339	0			NDE-TUR	5.21393e-15	-0.622203	1.48495e-10	0.503395	5.41404e-47	1.1256	3.17566e-73	0.82704	0.611231	0.631533	cis
JP19	0.3M NaCl	JP11_01093	55.5523	103.628	113.772	0			Additive	2.0435e-11	0.886767	1.94942e-14	1.02035	0.360194	0.133579	5.6426e-12	0.563546	0.355928	0.394457	cis
JP19	0.3M NaCl	JP11_01094	2.92333	7.62536	13.7984	1	DE-TUR	3		2.68379e-06	1.36653	7.48275e-15	2.22433	0.00198737	0.857798	1.45582e-18	1.44134	0.283717	1	cis+trans
JP19	0.3M NaCl	JP11_01095	11.0654	161.635	359.592	1	DE-TUR	3		1.92531e-119	3.85489	4.25118e-202	5.00888	3.26135e-13	1.15398	3.48637e-97	2.12008	0.0659613	0.0185241	cis
JP19	0.3M NaCl	JP11_01102	0.932541	0	0.811149	0			Additive	0.0534849	-6.31957	0.956609	-0.210008	0.0660966	6.10957	0.469244	0.847997			no_data
JP19	0.3M NaCl	JP11_01107	0	1.92569	2.50405	1	ELD	1.60068		3.36505e-09	7.47072	8.69479e-10	7.84921	0.336105	0.378483	2.53757e-07	1.45066			no_data
JP19	0.3M NaCl	JP11_01108	0	1.88582	1.22566	1	Additive	0.299869		1.96619e-08	7.43808	5.59223e-07	6.81558	0.304502	-0.6225	0.268699	0.463947			no_data
JP19	0.3M NaCl	JP11_01114	0.293345	0	0.939555	-1	ELD	3		0.00375447	-4.64791	0.136549	1.6667	5.40342e-05	6.31461	7.23817e-05	2.58496			no_data
JP19	0.3M NaCl	JP11_01115	0.909528	0	0	0			Additive	0.143888	-6.2782	0.172632	-6.17223	1	0	0.00393145	-4.76461			no_data
JP19	0.3M NaCl	JP11_01121	34.2617	57.3613	37.1779	0			Additive	1.65919e-08	0.729816	0.504498	0.103716	1.77593e-06	-0.6261	0.00123304	-0.254345	0.381105	0.392413	cis
JP19	0.3M NaCl	JP11_01122	34.7779	0	31.6607	-1	ELD	0.820741		2.37119e-21	-11.5391	0.380234	-0.149742	1.03589e-20	11.3893	1.33149e-21	0.88592	1	1	cis
JP19	0.3M NaCl	JP11_01123	30.7011	5.95472	28.4884	-1	ELD	0.821165		6.69907e-60	-2.37857	0.404811	-0.121962	6.40474e-53	2.25661	1.3482e-15	0.664778	0.841587	1	cis+trans
JP19	0.3M NaCl	JP11_01124	4.96266	33.883	10.7299	1	ELD	-0.601162		5.19061e-24	2.76119	0.000186809	1.09872	7.33376e-10	-1.66247	9.62821e-06	-0.799087	0.130848	0.261282	cis
JP19	0.3M NaCl	JP11_01125	14.3141	2.47976	38.1234	-1	DE-TUR	3		2.55801e-25	-2.54177	3.01337e-11	1.39931	5.96782e-61	3.94108	8.44134e-57	2.20994	0.85602	1	cis+trans
JP19	0.3M NaCl	JP11_01126	2.12492	0.0211094	21.3388	-1	DE-TUR	3		1.5062e-07	-6.54425	6.41471e-46	3.31418	1.13098e-15	9.85844	1.15968e-106	4.31366	0.990444	1	cis+trans
JP19	0.3M NaCl	JP11_01127	0.955412	0	3.2456	-1	DE-TUR	3		6.84063e-07	-6.35277	1.01505e-05	1.74999	1.45911e-10	8.10275	6.92334e-18	2.72792			no_data
JP19	0.3M NaCl	JP11_01128	13.3961	9.92544	4.93031	0			NDE-TDR	0.173101	-0.447347	9.05688e-06	-1.45508	0.00227337	-1.00774	1.10085e-08	-1.20046			no_data
JP19	0.3M NaCl	JP11_01129	1.4784	0	0.669291	-1	Additive	-0.0945704		2.69949e-05	-6.98093	0.376206	-1.16288	0.000635611	5.81805	0.873767	-0.12553			no_data
JP19	0.3M NaCl	JP11_01131	5.5792	0	2.33672	-1	Additive	-0.162347		2.04916e-12	-8.89917	0.00156423	-1.27547	2.7044e-09	7.6237	0.40269	-0.225066			no_data
JP19	0.3M NaCl	JP11_01132	22.124	207.187	39.7602	1	ELD	-0.809403		6.51844e-128	3.21446	6.73316e-09	0.831236	4.69016e-73	-2.38322	7.09546e-84	-1.47005	0.0991778	0.39244	trans
JP19	0.3M NaCl	JP11_01133	0.194286	0.568414	0.972034	0			Additive	0.0994486	1.54459	0.0131602	2.31013	0.383546	0.76554	0.00711984	1.41504	0.259121	1	unexpected
JP19	0.3M NaCl	JP11_01134	0.271586	3.10663	1.84971	1	Additive	0.113296		8.34675e-10	3.5032	4.48523e-06	2.74895	0.109207	-0.754242	0.553451	0.17897	0.0822807	0.0889027	cis
JP19	0.3M NaCl	JP11_01135	1.44213	0.0211094	42.4446	-1	DE-TUR	3		1.81689e-06	-5.98497	3.24564e-85	4.86662	9.50489e-19	10.8516	1.61148e-156	5.89239	0.985972	1	cis+trans
JP19	0.3M NaCl	JP11_01137	13.7564	0	8.28939	-1	Additive	0.205168		7.07548e-17	-10.2013	8.80332e-05	-0.744965	1.4574e-14	9.45638	0.0297479	0.288913	1	1	cis
JP19	0.3M NaCl	JP11_01138	3.5036	0	2.43663	-1	Additive	0.390928		4.39106e-11	-8.22791	0.119649	-0.53844	1.0145e-09	7.68947	0.0411718	0.496426	1	1	cis
JP19	0.3M NaCl	JP11_01139	10.6806	33.1038	23.2114	1	Additive	0.117663		1.04886e-35	1.61901	2.7816e-16	1.10629	5.37305e-05	-0.512721	0.0961372	0.137885	0.249559	0.344629	cis
JP19	0.3M NaCl	JP11_01140	7.5645	14.9591	14.5198	0			Additive	5.03582e-06	0.969552	2.24431e-05	0.928015	0.871002	-0.0415367	0.000561579	0.414021	0.342729	0.352806	cis
JP19	0.3M NaCl	JP11_01141	6.63765	15.375	13.9612	1	ELD	0.676365		1.14544e-07	1.19797	5.73589e-06	1.05888	0.581879	-0.139092	0.00221953	0.393705	0.3082	0.346141	cis
JP19	0.3M NaCl	JP11_01142	5.8898	0.0211094	6.57443	-1	ELD	1.23331		1.56197e-10	-8.01544	0.694615	0.147173	8.41035e-11	8.16262	4.09895e-08	1.17668	0.99653	1	cis
JP19	0.3M NaCl	JP11_01143	0	0.643458	2.09557	1	DE-TUR	3		2.07442e-05	5.89004	3.59961e-08	7.59399	0.0107194	1.70395	3.00867e-09	2.7866			no_data
JP19	0.3M NaCl	JP11_01144	0.0582113	1.76151	0.553962	1	Additive	-0.417891		0.000276395	4.9021	0.0263181	3.23033	0.139896	-1.67177	0.315656	-0.654503			no_data
JP19	0.3M NaCl	JP11_01145	0.059371	2.57077	0.0658027	1	ELD	-0.994878		6.24378e-08	5.44165	0.903177	0.209428	2.61702e-07	-5.23222	2.99588e-05	-4.39231			no_data
JP19	0.3M NaCl	JP11_01148	0.372522	0.149026	0.819698	0			Additive	0.176813	-1.32953	0.198504	1.11763	0.00850817	2.44717	0.00400028	1.63941			no_data
JP19	0.3M NaCl	JP11_01150	71.9042	26.7099	24.8646	-1	ELD	-1.08166		6.30247e-07	-1.43814	1.49041e-07	-1.54547	0.756298	-0.107339	2.07147e-12	-0.958747	0.73456	0.48908	trans
JP19	0.3M NaCl	JP11_01151	6.71393	2.83548	3.64012	-1	Additive	-0.58507		0.000105907	-1.25013	0.0071983	-0.895686	0.331861	0.354446	0.0631242	-0.362117	0.708702	0.645562	cis
JP19	0.3M NaCl	JP11_01152	17.9668	0.0211094	8.28445	-1	Additive	-0.0790737		4.27624e-15	-9.62452	2.85115e-08	-1.12867	6.23084e-12	8.49585	0.458066	-0.103093			no_data
JP19	0.3M NaCl	JP11_01154	1.36544	6.05718	4.07542	1	Additive	0.155212		5.94266e-10	2.13498	1.81924e-05	1.55875	0.0868137	-0.576229	0.346897	0.197301			no_data
JP19	0.3M NaCl	JP11_01155	7.56543	8.32273	6.12953	0			Additive	0.631744	0.126281	0.239149	-0.316802	0.0801687	-0.443083	0.0318182	-0.333424	0.483299	0.566067	conserved
JP19	0.3M NaCl	JP11_01156	0.484077	7.5593	0.687193	1	ELD	-0.942584		6.36527e-07	3.95956	0.633406	0.483478	1.20294e-05	-3.47608	0.000382705	-2.51785	0.0616348	0.374537	trans
JP19	0.3M NaCl	JP11_01157	5.07704	14.5423	34.8784	1	DE-TUR	3		7.22936e-12	1.50499	2.3509e-38	2.76646	6.57603e-10	1.26147	4.39783e-62	1.88423	0.264915	0.531307	conserved
JP19	0.3M NaCl	JP11_01158	2.18044	13.6211	3.08145	1	ELD	-0.84249		2.48932e-26	2.62966	0.108566	0.487659	1.12563e-18	-2.142	5.65619e-13	-1.3084	0.141602	0.454362	trans
JP19	0.3M NaCl	JP11_01159	0.251918	1.59634	1.29442	1	Additive	0.550851		3.88893e-05	2.65055	0.000496152	2.34675	0.616656	-0.303802	0.125588	0.568284	0.139358	1	cis+trans
JP19	0.3M NaCl	JP11_01160	15.9652	24.3899	25.2915	0			Additive	0.00261854	0.599638	0.00153411	0.649142	0.834754	0.0495034	0.00352053	0.370838	0.40273	0.564721	conserved
JP19	0.3M NaCl	JP11_01161	1.59267	1.97521	1.26899	0			Additive	0.500609	0.293415	0.476603	-0.345717	0.146476	-0.639132	0.157857	-0.423599	0.453799	0.15212	unexpected
JP19	0.3M NaCl	JP11_01162	11.5259	17.1701	10.59	0			Additive	0.00288157	0.56208	0.555109	-0.134342	0.000277557	-0.696422	0.0016435	-0.3898	0.408912	0.44107	cis
JP19	0.3M NaCl	JP11_01163	6.32345	6.67115	5.1693	0			Additive	0.8294	0.063413	0.305972	-0.303062	0.193544	-0.366475	0.0957448	-0.291847	0.494161	0.40822	unexpected
JP19	0.3M NaCl	JP11_01164	6.59824	6.17618	13.729	0			NDE-TUR	0.71287	-0.106248	3.97459e-05	1.04328	4.53059e-06	1.14953	2.56739e-14	1.1388	0.52391	0.472448	conserved
JP19	0.3M NaCl	JP11_01165	2.74481	4.81022	4.41065	0			Additive	0.00320317	0.79616	0.0183579	0.67475	0.686409	-0.12141	0.147835	0.267048	0.370214	0.545569	conserved
JP19	0.3M NaCl	JP11_01166	6.06291	3.97173	6.55628	0			Additive	0.0126177	-0.622929	0.736746	0.097774	0.00420591	0.720703	0.00782282	0.422548	0.611131	0.65374	conserved
JP19	0.3M NaCl	JP11_01167	7.91165	0	22.3607	-1	DE-TUR	3		1.54885e-14	-9.40304	3.82259e-19	1.48438	5.22034e-19	10.8874	1.6869e-94	2.52109	1	1	cis
JP19	0.3M NaCl	JP11_01168	102.386	120.941	100.45	0			Additive	0.00620407	0.227564	0.6793	-0.0415453	0.00132691	-0.26911	0.0156497	-0.109231	0.465897	0.464913	conserved
JP19	0.3M NaCl	JP11_01169	9.55201	17.7855	27.4034	0			NDE-TUR	2.35047e-07	0.882216	2.49415e-19	1.50634	0.000161624	0.62412	2.99728e-25	1.05259	0.356495	0.459455	conserved
JP19	0.3M NaCl	JP11_01170	143.708	703.281	40.4439	1	DE-TDR	-1.36908		2.73072e-05	2.28397	0.0011505	-1.84184	1.80637e-14	-4.12581	1.17358e-15	-3.33703	0.17329	0.260302	cis
JP19	0.3M NaCl	JP11_01171	454.385	278.106	725.251	0			Additive	0.120751	-0.72238	0.176648	0.665021	0.00226298	1.3874	0.000850154	1.02171	0.627627	0.571457	conserved
JP19	0.3M NaCl	JP11_01172	143.185	110.667	128.678	0			Additive	0.0165873	-0.38433	0.34887	-0.166953	0.19816	0.217376	0.546859	0.0585786	0.571406	0.600943	cis
JP19	0.3M NaCl	JP11_01173	9.1083	4.17181	5.6809	-1	Additive	-0.388597		1.11433e-06	-1.14116	0.00385278	-0.695553	0.0837028	0.445612	0.223884	-0.191995	0.692477	0.573644	trans
JP19	0.3M NaCl	JP11_01174	41.5271	18.2142	42.2012	-1	ELD	1.05783		6.18369e-11	-1.2017	0.967761	0.00994859	5.70445e-11	1.21165	1.07272e-05	0.530437	0.701486	0.561697	trans
JP19	0.3M NaCl	JP11_01175	455.997	285.799	305.97	0			Additive	0.000201092	-0.687768	0.00217993	-0.588168	0.639624	0.0996	0.028606	-0.240819	0.621944	0.487786	conserved
JP19	0.3M NaCl	JP11_01176	6.34716	0.273339	20.7752	-1	DE-TUR	3		7.33473e-18	-4.53346	7.56307e-07	1.69562	4.55571e-33	6.22908	5.91222e-34	2.66367	0.959803	0.990677	cis
JP19	0.3M NaCl	JP11_01177	35.9432	40.2645	52.5935	0			Additive	0.315277	0.151177	0.000202146	0.535699	0.00735861	0.384522	1.55838e-10	0.507979	0.478957	0.466799	conserved
JP19	0.3M NaCl	JP11_01178	58.0072	50.4877	73.2603	0			Additive	0.0688441	-0.212433	0.00567848	0.323207	1.93464e-06	0.53564	4.13725e-12	0.472925	0.542035	0.483625	conserved
JP19	0.3M NaCl	JP11_01179	75.1918	84.8728	65.9563	0			Additive	0.305954	0.161467	0.215796	-0.204176	0.0168977	-0.365643	0.00679436	-0.236978	0.477323	0.527722	conserved
JP19	0.3M NaCl	JP11_01180	38.4451	52.6019	52.4395	0			Additive	0.000187794	0.438801	0.000336854	0.434288	0.977851	-0.00451365	0.000174784	0.24893	0.429626	0.4612	conserved
JP19	0.3M NaCl	JP11_01181	87.8427	75.7469	93.7737	0			Additive	0.0384636	-0.227678	0.520009	0.080427	0.00490317	0.308105	0.000155056	0.237511	0.544623	0.487764	conserved
JP19	0.3M NaCl	JP11_01182	35.8935	42.6851	32.0756	0			Additive	0.0430098	0.237669	0.168164	-0.176541	0.000407186	-0.41421	0.000540709	-0.24933	0.464121	0.563	conserved
JP19	0.3M NaCl	JP11_01183	19.8334	28.8521	17.0966	0			Additive	0.00109859	0.526033	0.213748	-0.226976	3.7092e-06	-0.753009	9.36196e-06	-0.465931	0.41483	0.451736	cis
JP19	0.3M NaCl	JP11_01184	133.974	239.448	93.2826	0			NDE-TDR	9.24454e-05	0.825186	0.0166449	-0.536055	7.87325e-11	-1.36124	5.98539e-15	-0.954701	0.365571	0.437289	cis
JP19	0.3M NaCl	JP11_01185	39.3462	33.7328	26.8266	0			Additive	0.156924	-0.23515	0.000604949	-0.567253	0.0480415	-0.332103	1.57031e-05	-0.406355	0.545861	0.546295	conserved
JP19	0.3M NaCl	JP11_01189	3.31256	0	0.219704	-1	ELD	-0.867351		3.44535e-09	-8.14715	1.6525e-06	-3.97208	0.00569608	4.17506	6.65077e-07	-2.92056			no_data
JP19	0.3M NaCl	JP11_01190	8.26629	13.1282	8.07824	0			Additive	0.0279751	0.654421	0.900485	-0.0476987	0.0201575	-0.70212	0.0691839	-0.357907	0.393468	0.33724	cis
JP19	0.3M NaCl	JP11_01191	136.652	146.255	221.138	0			NDE-TUR	0.601667	0.0844136	3.62285e-06	0.681314	4.07778e-05	0.5969	2.88678e-16	0.687223	0.490619	0.526682	conserved
JP19	0.3M NaCl	JP11_01192	416.932	456.488	497.784	0			Additive	0.473033	0.117002	0.138297	0.242349	0.44971	0.125347	0.00312762	0.232021	0.485057	0.581199	unexpected
JP19	0.3M NaCl	JP11_01193	55.8713	58.7242	50.2929	0			Additive	0.782477	0.0586846	0.443925	-0.166103	0.27034	-0.224788	0.241835	-0.145394	0.494972	0.412961	conserved
JP19	0.3M NaCl	JP11_01194	57.8071	51.0678	62.7898	0			Additive	0.294947	-0.191573	0.603737	0.105891	0.100119	0.297465	0.0216456	0.247062	0.538258	0.498194	conserved
JP19	0.3M NaCl	JP11_01195	46.5922	38.2272	43.3904	0			Additive	0.122073	-0.298772	0.59513	-0.1173	0.374566	0.181472	0.525977	0.0735002	0.556631	0.556938	conserved
JP19	0.3M NaCl	JP11_01196	116.874	86.4219	105.513	0			Additive	0.192367	-0.45243	0.683978	-0.162801	0.42801	0.289629	0.668584	0.0913486	0.583083	0.0364669	unexpected
JP19	0.3M NaCl	JP11_01197	41.7207	30.6894	29.8895	0			Additive	0.0278564	-0.45717	0.0212634	-0.495908	0.877937	-0.0387378	0.077028	-0.23816	0.583627	0.478962	conserved
JP19	0.3M NaCl	JP11_01198	46.4222	68.0042	39.1655	0			Additive	0.00232998	0.537574	0.184413	-0.259169	6.16931e-06	-0.796743	1.69732e-05	-0.500241	0.413048	0.441383	cis
JP19	0.3M NaCl	JP11_01199	34.2793	21.6249	27.9947	0			Additive	0.000317825	-0.67766	0.134717	-0.305649	0.0600065	0.372011	0.713992	0.0400108	0.620387	0.636081	cis
JP19	0.3M NaCl	JP11_01200	492.759	84.6049	179.907	-1	ELD	-0.533011		7.13977e-26	-2.55234	3.90797e-09	-1.46739	1.42047e-05	1.08495	5.00026e-10	-0.657076	0.856982	0.795584	cis
JP19	0.3M NaCl	JP11_01201	8.00715	7.15069	9.1776	0			Additive	0.400426	-0.177749	0.406224	0.183482	0.0792654	0.361231	0.0163532	0.315929	0.535975	0.49265	conserved
JP19	0.3M NaCl	JP11_01202	22.3958	13.5801	20.4998	0			Additive	0.000876115	-0.732491	0.580697	-0.142268	0.00896076	0.590223	0.0794569	0.225151	0.629259	0.481482	trans
JP19	0.3M NaCl	JP11_01203	492.472	978.223	866.16	0			Additive	1.32557e-05	0.975482	0.000547444	0.801952	0.489985	-0.17353	0.0313841	0.285083	0.341828	0.436261	trans
JP19	0.3M NaCl	JP11_01204	2.79002	4.9384	3.3957	0			Additive	0.0163941	0.811183	0.501547	0.26673	0.119449	-0.544453	0.495054	-0.14543	0.368317	0.284943	cis
JP19	0.3M NaCl	JP11_01205	90.0944	82.1642	117.009	0			Additive	0.340075	-0.147039	0.0163679	0.363601	0.00044364	0.510639	6.18927e-09	0.483362	0.530735	0.544251	conserved
JP19	0.3M NaCl	JP11_01209	11.2069	0.172117	6.13447	-1	Additive	0.080649		2.38168e-26	-6.04768	0.000677454	-0.884369	3.66824e-19	5.16331	0.474744	0.130787	0.985344	1	cis
JP19	0.3M NaCl	JP11_01210	12.1594	5.24831	13.4616	-1	ELD	1.37685		1.00882e-08	-1.22177	0.584948	0.131904	2.58396e-10	1.35367	1.97339e-08	0.6626	0.704562	0.507051	conserved
JP19	0.3M NaCl	JP11_01213	3.25787	2.41966	1.89864	0			Additive	0.359291	-0.447383	0.116912	-0.791057	0.515373	-0.343674	0.0721973	-0.537657	0.58167	0.570917	conserved
JP19	0.3M NaCl	JP11_01214	7.28936	1.68141	12.0664	-1	DE-TUR	2.70365		2.07279e-16	-2.12571	0.00117634	0.712812	6.54156e-29	2.83852	6.02771e-24	1.45851			no_data
JP19	0.3M NaCl	JP11_01216	26.6618	15.8963	42.4198	0			NDE-TUR	0.00258509	-0.757346	0.0111115	0.655239	9.61231e-09	1.41258	3.49348e-10	1.03162	0.633128	0.480523	conserved
JP19	0.3M NaCl	JP11_01217	9.70474	4.20305	76.3467	-1	DE-TUR	3		6.96691e-07	-1.21652	5.64305e-42	2.96093	4.95516e-73	4.17745	1.57528e-125	3.49026	0.703941	0.0480442	unexpected
JP19	0.3M NaCl	JP11_01218	5.20779	1.4079	32.2141	-1	DE-TUR	3		1.57457e-06	-1.89999	1.14809e-13	2.61304	1.44852e-32	4.51302	2.59676e-37	3.31417	0.792266	0.0502998	cis+trans
JP19	0.3M NaCl	JP11_01221	66.4675	113.508	100.928	0			Additive	4.05327e-09	0.757971	9.95076e-06	0.588673	0.22575	-0.169298	0.00508205	0.212635	0.376576	0.439977	cis
JP19	0.3M NaCl	JP11_01222	24.6696	28.7095	26.8557	0			Additive	0.257167	0.204506	0.597328	0.107618	0.620496	-0.0968879	0.598933	0.0531182	0.469719	0.324952	unexpected
JP19	0.3M NaCl	JP11_01223	1.34572	4.16323	2.66591	1	Additive	-0.0628708		5.3894e-05	1.61567	0.0263001	0.968489	0.109953	-0.647179	1	8.27662e-08	0.250015	1	cis+trans
JP19	0.3M NaCl	JP11_01224	816.968	193.773	276.124	-1	ELD	-0.735715		7.02654e-16	-2.08788	2.37359e-09	-1.57957	0.0660417	0.508306	1.30123e-07	-0.846333	0.812835	0.701129	cis
JP19	0.3M NaCl	JP11_01225	0.642475	7.84557	13.1328	1	DE-TUR	2.46805		8.24896e-29	3.59456	5.30441e-42	4.33932	0.000475667	0.744769	2.35459e-33	1.69707	0.0777838	0.0202396	cis
JP19	0.3M NaCl	JP11_01227	3.17002	8.29077	4.79576	1	Additive	-0.365038		9.90629e-09	1.37293	0.029544	0.584552	0.000983449	-0.788379	0.22532	-0.197232	0.282676	0.21597	cis
JP19	0.3M NaCl	JP11_01228	15.9514	69.4039	29.8795	1	ELD	-0.478859		5.87573e-45	2.10973	2.03269e-08	0.892167	2.83905e-16	-1.21757	1.00932e-05	-0.459118	0.191361	0.353034	cis
JP19	0.3M NaCl	JP11_01229	64.0978	0	20.9401	-1	ELD	-0.34662		1.2525e-24	-12.4216	1.64865e-33	-1.62874	9.49944e-19	10.7928	9.94846e-11	-0.594087	1	1	cis
JP19	0.3M NaCl	JP11_01230	85.3303	78.7755	63.4695	0			Additive	0.34692	-0.128104	0.00085426	-0.441028	0.0180352	-0.312924	1.31253e-05	-0.330175	0.527431	0.519351	conserved
JP19	0.3M NaCl	JP11_01231	1.11048	1.08306	1.09509	0			Additive	0.931463	-0.0443382	0.960182	-0.0294727	0.982001	0.0148654	0.842207	0.0683871	0.513531	0.828115	unexpected
JP19	0.3M NaCl	JP11_01232	117.545	129.013	191.211	0			NDE-TUR	0.391017	0.119994	1.34214e-07	0.687497	1.18461e-05	0.567503	3.77234e-22	0.675914	0.484565	0.514528	conserved
JP19	0.3M NaCl	JP11_01233	101.021	104.987	124.915	0			Additive	0.775707	0.0414385	0.0323043	0.292229	0.0616294	0.250791	7.10005e-06	0.320335	0.498151	0.474568	conserved
JP19	0.3M NaCl	JP11_01234	920.762	244.582	868.669	-1	ELD	0.84592		1.24172e-13	-1.92678	0.764438	-0.0981099	2.52921e-12	1.82867	0.00343462	0.603799	0.795257	0.687416	cis
JP19	0.3M NaCl	JP11_01235	9.91436	86.6792	52.7031	1	Additive	0.1148		8.00524e-54	3.11496	1.44345e-31	2.39567	0.000369448	-0.719281	0.183834	0.185111			no_data
JP19	0.3M NaCl	JP11_01236	2.25779	42.8462	21.4451	1	Additive	-0.0545422		1.18615e-75	4.23254	3.54991e-43	3.23322	4.55593e-07	-0.999324	0.933281	-0.0116485	0.0515538	0.113874	cis
JP19	0.3M NaCl	JP11_01239	1.82216	0	0.716172	-1	Additive	-0.213929		2.44096e-07	-7.28388	0.0962639	-1.36622	4.38667e-05	5.91766	0.532377	-0.334419	1	1	cis
JP19	0.3M NaCl	JP11_01241	0.700595	8.00278	6.01173	1	Additive	0.454669		1.88368e-20	3.49916	1.23194e-15	3.08792	0.212291	-0.411244	0.0197089	0.527247	0.0828503	0.0694055	cis
JP19	0.3M NaCl	JP11_01245	2.90162	2.38694	6.68975	0			NDE-TUR	0.385546	-0.292936	6.84118e-05	1.19224	7.56466e-07	1.48518	1.83179e-11	1.37587	0.555908	0.553747	conserved
JP19	0.3M NaCl	JP11_01246	171.86	128.48	84.5027	0			NDE-TDR	0.00178975	-0.432016	3.55115e-14	-1.03863	1.25601e-05	-0.606613	3.7199e-28	-0.792139	0.579407	0.547732	conserved
JP19	0.3M NaCl	JP11_01247	37.1189	28.1768	33.0195	0			Additive	0.00126883	-0.409475	0.189473	-0.182387	0.0911323	0.227088	0.472678	0.0550662	0.575699	0.494192	conserved
JP19	0.3M NaCl	JP11_01249	73.1418	2.98656	39.7699	-1	Additive	0.0486281		7.1182e-89	-4.62507	2.24431e-05	-0.892916	2.74743e-57	3.73216	0.622175	0.0859343	0.961841	1	cis+trans
JP19	0.3M NaCl	JP11_01253	14.4551	31.106	27.7712	1	ELD	0.59945		5.55373e-14	1.0915	4.75687e-10	0.928611	0.298023	-0.162885	0.000134925	0.336197	0.323882	0.340237	cis
JP19	0.3M NaCl	JP11_01254	2.80734	1.2106	3.0732	-1	ELD	1.333		0.00109186	-1.23682	0.785662	0.116302	0.000399799	1.35312	0.00540845	0.643856	0.705708	0.900024	unexpected
JP19	0.3M NaCl	JP11_01255	42.2314	37.1346	43.1765	0			Additive	0.190976	-0.197938	0.923064	0.0178388	0.160675	0.215776	0.0646753	0.160987	0.539469	0.553613	conserved
JP19	0.3M NaCl	JP11_01256	69.6863	106.121	72.5606	0			Additive	7.1744e-06	0.594625	0.789898	0.0444867	4.06255e-05	-0.550138	0.00533753	-0.230987	0.40349	0.543528	conserved
JP19	0.3M NaCl	JP11_01257	13.9603	12.3175	11.2318	0			Additive	0.303534	-0.193981	0.0875038	-0.330672	0.500522	-0.136691	0.106165	-0.18705	0.538787	0.61066	unexpected
JP19	0.3M NaCl	JP11_01258	47.7117	40.4256	44.4854	0			Additive	0.0259817	-0.253111	0.363576	-0.114516	0.252899	0.138595	0.424311	0.0540272	0.548898	0.482907	conserved
JP19	0.3M NaCl	JP11_01259	6.73388	11.8525	6.07481	0			Additive	0.0195302	0.804474	0.69865	-0.162223	0.00542137	-0.966698	0.00784303	-0.56704	0.368814	0.403415	cis
JP19	0.3M NaCl	JP11_01260	129.628	231.708	239.204	0			Additive	4.73068e-08	0.824565	1.37869e-08	0.870827	0.79919	0.046262	8.24197e-07	0.453168	0.365797	0.465398	conserved
JP19	0.3M NaCl	JP11_01261	164.385	231.925	100.28	0			NDE-TDR	0.0400386	0.483812	0.00238522	-0.725748	1.2129e-07	-1.20956	1.3165e-10	-0.938043	0.422019	0.424512	conserved
JP19	0.3M NaCl	JP11_01262	192.452	128.459	163.314	0			Additive	2.00092e-11	-0.596825	0.00780596	-0.25123	0.000162969	0.345595	0.208206	0.0626375	0.606994	0.513473	trans
JP19	0.3M NaCl	JP11_01263	10.3163	6.99112	6.9338	0			Additive	0.00308059	-0.574871	0.0037465	-0.585883	0.966744	-0.0110128	0.0395184	-0.283109	0.60322	0.554371	conserved
JP19	0.3M NaCl	JP11_01264	115.975	167.796	201.138	0			Additive	0.000530904	0.518923	2.13628e-07	0.780759	0.094462	0.261836	7.34821e-10	0.549773	0.416239	0.430749	cis
JP19	0.3M NaCl	JP11_01265	112.763	103.309	112.744	0			Additive	0.4309	-0.140747	0.949916	-0.0136424	0.491082	0.127105	0.308445	0.102425	0.529644	0.568189	conserved
JP19	0.3M NaCl	JP11_01266	31.8872	33.0828	28.0084	0			Additive	0.892764	0.0379576	0.481215	-0.19951	0.375531	-0.237467	0.27772	-0.170042	0.498675	0.545078	conserved
JP19	0.3M NaCl	JP11_01267	48.5313	62.4662	37.9811	0			Additive	0.0162998	0.350175	0.0163564	-0.367827	6.41137e-07	-0.718001	9.18844e-09	-0.50346	0.444781	0.510485	conserved
JP19	0.3M NaCl	JP11_01268	61.0759	48.4075	41.5434	0			Additive	0.0173888	-0.348749	0.000123163	-0.569885	0.15338	-0.221136	8.18383e-05	-0.358348	0.56533	0.742827	unexpected
JP19	0.3M NaCl	JP11_01269	71.5507	75.0569	25.6425	0			NDE-TDR	0.850992	0.057283	2.84935e-08	-1.4933	5.02219e-09	-1.55059	7.43297e-17	-1.47441	0.495316	1	unexpected
JP19	0.3M NaCl	JP11_01270	336.105	254.132	384.548	0			Additive	6.75746e-06	-0.416314	0.0710879	0.180227	8.69633e-11	0.59654	1.861e-21	0.420185	0.576791	0.521787	trans
JP19	0.3M NaCl	JP11_01271	39.9475	34.1047	36.1928	0			Additive	0.0759085	-0.241236	0.287999	-0.156937	0.576483	0.0842994	0.94841	0.00490297	0.546881	0.70657	unexpected
JP19	0.3M NaCl	JP11_01272	89.6473	94.6067	95.8015	0			Additive	0.731251	0.0649354	0.68592	0.0823032	0.933502	0.0173678	0.332597	0.0982173	0.493907	0.468241	conserved
JP19	0.3M NaCl	JP11_01273	5.08901	19.2145	25.226	1	ELD	1.85115		7.9525e-22	1.90236	2.81478e-31	2.29546	0.0418361	0.393101	1.47845e-29	1.10858	0.214731	0.464942	trans
JP19	0.3M NaCl	JP11_01274	0.11688	1.05375	0.494543	1	Additive	-0.193774		0.0017126	3.1645	0.0615359	2.0718	0.234404	-1.0927	0.79539	-0.169925	0.102316	1	cis+trans
JP19	0.3M NaCl	JP11_01275	120.324	93.0841	100.786	0			Additive	0.00245226	-0.38235	0.0434323	-0.269986	0.419195	0.112364	0.529529	-0.0445405	0.571037	0.469243	trans
JP19	0.3M NaCl	JP11_01276	2.50624	6.08617	4.51489	1	Additive	0.122174		0.00120524	1.26773	0.0478962	0.83411	0.295814	-0.433618	0.563228	0.119299	0.298191	0.336479	cis
JP19	0.3M NaCl	JP11_01277	4.57971	0.413693	5.75936	-1	ELD	1.56632		2.19103e-13	-3.50276	0.437327	0.316905	1.2428e-15	3.81967	8.38158e-08	1.23266	0.919813	1	cis+trans
JP19	0.3M NaCl	JP11_01278	6.84363	0.81738	8.92656	-1	ELD	1.69129		7.00329e-23	-3.08643	0.125723	0.369187	1.97169e-28	3.45561	2.38116e-16	1.24628	0.89631	1	cis+trans
JP19	0.3M NaCl	JP11_01279	98.0467	94.4647	81.1915	0			Additive	0.860321	-0.067222	0.463516	-0.282402	0.569842	-0.21518	0.380662	-0.204766	0.516838	0.481437	conserved
JP19	0.3M NaCl	JP11_01280	38.6921	77.9184	244.647	0			NDE-TUR	0.00295079	0.994298	6.12212e-16	2.64739	4.96757e-07	1.65309	2.64958e-24	2.11797	0.339176	0.441207	conserved
JP19	0.3M NaCl	JP11_01281	59.7599	82.7154	138.013	0			NDE-TUR	0.0714162	0.454103	1.22241e-06	1.19439	0.0027392	0.74029	4.77538e-10	1.00053	0.427302	0.499496	conserved
JP19	0.3M NaCl	JP11_01283	3.11597	0	0.43326	-1	ELD	-0.72191		5.53004e-09	-8.05904	0.000160355	-2.88403	0.00036877	5.17501	4.36232e-05	-1.8365			no_data
JP19	0.3M NaCl	JP11_01284	48.8071	0.0633281	11.9857	-1	ELD	-0.510816		1.91083e-28	-9.58587	2.50809e-31	-2.03761	6.90738e-18	7.54825	3.98892e-15	-1.00922	0.99874	1	cis
JP19	0.3M NaCl	JP11_01285	1.87124	0.512483	0.612896	-1	Additive	-0.852199		0.0478058	-1.88706	0.105527	-1.6188	0.816382	0.268257	0.042674	-0.86821	0.790251	1	unexpected
JP19	0.3M NaCl	JP11_01286	597.953	878.886	148.142	0			NDE-TDR	0.0170361	0.542177	3.17726e-20	-2.02946	3.5991e-32	-2.57164	2.65188e-73	-2.27288	0.412233	0.409663	conserved
JP19	0.3M NaCl	JP11_01287	317.243	176.927	281.403	0			Additive	1.27664e-05	-0.856075	0.407491	-0.186623	0.000801312	0.669452	0.064517	0.222183	0.648926	0.489994	trans
JP19	0.3M NaCl	JP11_01288	423.333	436.872	746.154	0			NDE-TUR	0.922244	0.0322621	0.00709796	0.803135	0.00826171	0.770873	1.01529e-07	0.835	0.499848	0.502985	conserved
JP19	0.3M NaCl	JP11_01289	32.4546	101.301	61.2373	1	Additive	-0.163855		9.31777e-60	1.62904	3.95025e-18	0.901825	2.56255e-13	-0.727212	0.249217	-0.0743858	0.248252	0.225663	cis
JP19	0.3M NaCl	JP11_01290	335.676	74.5423	675.79	-1	DE-TUR	3		5.93904e-08	-2.18802	0.021205	0.993514	2.2049e-15	3.18154	2.41735e-07	1.74463	0.823349	0.587648	trans
JP19	0.3M NaCl	JP11_01291	1.67789	2.1255	3.73225	0			NDE-TUR	0.400155	0.325129	0.00140716	1.1421	0.0198963	0.816974	1.03619e-05	1.02385			no_data
JP19	0.3M NaCl	JP11_01292	12.8265	16.9806	57.9943	0			NDE-TUR	0.0645481	0.389845	1.43236e-28	2.16317	5.86541e-20	1.77333	4.60146e-57	2.00892	0.437868	0.213415	unexpected
JP19	0.3M NaCl	JP11_01293	466.748	276.749	837.672	0			NDE-TUR	3.76374e-07	-0.767976	6.21674e-08	0.829464	7.43031e-27	1.59744	2.84124e-42	1.208	0.634999	0.522012	conserved
JP19	0.3M NaCl	JP11_01294	14.5285	12.9108	14.1222	0			Additive	0.295602	-0.183612	0.788137	-0.0550074	0.490168	0.128604	0.428997	0.0826463	0.537083	0.424783	conserved
JP19	0.3M NaCl	JP11_01295	1368.66	1008.85	1615.98	0			Additive	0.00858665	-0.453736	0.233117	0.225825	7.06265e-05	0.679561	1.38487e-09	0.481907	0.583225	0.525231	conserved
JP19	0.3M NaCl	JP11_01296	350.276	414.671	1116.2	0			NDE-TUR	0.191544	0.229256	4.11059e-24	1.65767	2.47354e-18	1.42841	7.47229e-80	1.58853	0.465725	0.508717	conserved
JP19	0.3M NaCl	JP11_01297	93.4167	88.3097	67.1782	0			Additive	0.590281	-0.0945553	0.00299839	-0.490218	0.0156372	-0.395663	3.37936e-05	-0.395639	0.521724	0.595423	conserved
JP19	0.3M NaCl	JP11_01298	1.36564	0.0211094	1.72383	-1	ELD	1.53281		6.27475e-06	-5.90644	0.576297	0.318019	2.09202e-06	6.22446	0.000134052	1.35176	0.985203	1	cis
JP19	0.3M NaCl	JP11_01299	2.02151	0.111405	1.02078	-1	Additive	-0.0478295		0.0398268	-4.21337	0.660873	-1.0046	0.130043	3.20877	0.928332	-0.0571435			no_data
JP19	0.3M NaCl	JP11_01301	2.5914	12.1732	8.89619	1	Additive	0.315989		5.39984e-18	2.2171	2.77958e-11	1.76494	0.0714108	-0.452159	0.0591791	0.32608	0.180143	0.199382	cis
JP19	0.3M NaCl	JP11_01302	38.8175	46.0467	45.0528	0			Additive	0.0689614	0.233934	0.142854	0.200442	0.823376	-0.0334919	0.0867415	0.128393	0.464718	0.513968	conserved
JP19	0.3M NaCl	JP11_01303	21.3296	43.5719	31.4525	1	Additive	-0.0897616		1.10199e-08	1.01636	0.00389128	0.546387	0.0104643	-0.469976	0.966579	0.0051651	0.335547	0.504487	trans
JP19	0.3M NaCl	JP11_01304	27.2336	29.1445	27.8524	0			Additive	0.659967	0.0865855	0.937307	0.0181837	0.741149	-0.0684018	0.812979	0.0240321	0.490195	0.6464	unexpected
JP19	0.3M NaCl	JP11_01305	106.053	44.8823	166.697	-1	DE-TUR	2.98281		2.75886e-37	-1.25453	5.15698e-11	0.638507	2.36612e-84	1.89304	1.60881e-91	1.17597	0.70901	0.789015	cis
JP19	0.3M NaCl	JP11_01306	69.4513	53.2019	54.6996	0			Additive	0.00155653	-0.397887	0.0061344	-0.358452	0.793123	0.0394355	0.0946704	-0.126137	0.573675	0.608171	cis
JP19	0.3M NaCl	JP11_01307	113.645	74.5756	76.3574	0			Additive	0.0317515	-0.622011	0.0534137	-0.585035	0.9168	0.0369761	0.167975	-0.26474	0.611067	0.526434	conserved
JP19	0.3M NaCl	JP11_01308	96.8736	82.2998	96.0511	0			Additive	0.12501	-0.248038	0.898084	-0.0255988	0.180171	0.222439	0.127334	0.140469	0.547973	0.467224	conserved
JP19	0.3M NaCl	JP11_01309	429.412	221.682	258.793	0			Additive	6.79366e-12	-0.966615	2.67581e-07	-0.743919	0.144083	0.222696	0.00122762	-0.295988	0.666132	0.493577	conserved
JP19	0.3M NaCl	JP11_01310	197.817	174	213.579	0			Additive	0.0269528	-0.198762	0.32811	0.0967949	0.000906302	0.295557	3.92416e-08	0.240883	0.539611	0.528136	conserved
JP19	0.3M NaCl	JP11_01311	125.253	168.111	119.945	0			Additive	0.000530888	0.412092	0.58715	-0.0770003	4.18575e-05	-0.489092	0.000415778	-0.245965	0.434288	0.487459	conserved
JP19	0.3M NaCl	JP11_01312	14.2142	0.1732	16.5315	-1	ELD	1.33008		1.78533e-31	-6.39063	0.329598	0.202146	2.90128e-33	6.59278	3.34659e-24	1.21823	0.988355	0.629718	trans
JP19	0.3M NaCl	JP11_01313	5.03429	5.51287	4.94707	0			Additive	0.72438	0.117134	0.924541	-0.0363439	0.653743	-0.153478	0.806829	-0.046731	0.484995	0.311453	conserved
JP19	0.3M NaCl	JP11_01314	50.6821	40.0173	75.2111	0			NDE-TUR	0.00267319	-0.35505	1.84678e-06	0.555631	1.78062e-15	0.910681	1.89081e-33	0.769481	0.566338	0.531003	conserved
JP19	0.3M NaCl	JP11_01315	65.4037	45.221	57.5131	0			Additive	2.8031e-05	-0.545158	0.16272	-0.199501	0.0103768	0.345657	0.201481	0.0932291	0.598384	0.552518	cis
JP19	0.3M NaCl	JP11_01316	41.9855	56.8115	51.7169	0			Additive	0.000569001	0.423337	0.0287335	0.285914	0.301816	-0.137423	0.142458	0.11021	0.432323	0.390646	cis
JP19	0.3M NaCl	JP11_01317	42.4236	275.295	37.2083	1	ELD	-1.04479		0.00042571	2.68229	0.833834	-0.199857	0.000165179	-2.88215	2.8629e-05	-2.02999	0.137197	0.636128	trans
JP19	0.3M NaCl	JP11_01318	4.5915	5.04451	2.8068	0			Additive	0.781571	0.126103	0.108509	-0.719688	0.0490011	-0.845792	0.00533973	-0.727526	0.483312	0.670217	conserved
JP19	0.3M NaCl	JP11_01319	0.330377	1.04084	0.764323	1	Additive	0.221591		0.00734463	1.64561	0.0769577	1.18999	0.454523	-0.455623	0.620921	0.206451	0.245818	0.496816	conserved
JP19	0.3M NaCl	JP11_01320	73.1972	62.7596	107.462	0			NDE-TUR	0.00803991	-0.235368	3.3034e-10	0.539701	8.92725e-20	0.775069	1.18962e-43	0.700834	0.545902	0.411005	unexpected
JP19	0.3M NaCl	JP11_01321	385.025	370.519	504.286	0			Additive	0.639248	-0.0689519	0.00620025	0.37608	0.000831658	0.445032	1.40558e-11	0.458321	0.517199	0.807008	unexpected
JP19	0.3M NaCl	JP11_01322	11.7645	13.7232	17.2977	0			Additive	0.391604	0.210386	0.0240836	0.541911	0.169215	0.331526	0.000813374	0.483723	0.469013	0.450953	conserved
JP19	0.3M NaCl	JP11_01323	1.4034	4.71388	1.86471	1	Additive	-0.721305		1.80919e-05	1.73701	0.42295	0.394099	0.00099385	-1.34291	0.0212343	-0.659226	0.234898	0.649469	trans
JP19	0.3M NaCl	JP11_01324	121.113	246.609	116.967	1	ELD	-1.06607		1.25885e-13	1.01364	0.710338	-0.0636484	4.3646e-15	-1.07729	8.155e-13	-0.603919	0.335972	0.480628	trans
JP19	0.3M NaCl	JP11_01325	11.2574	2.72034	5.67482	-1	Additive	-0.307844		2.59638e-12	-2.06253	0.000668494	-1.00086	0.00067926	1.06167	0.0783022	-0.275973	0.810091	0.897713	cis
JP19	0.3M NaCl	JP11_01326	8.56473	28.5452	8.44124	1	ELD	-1.01236		6.68253e-17	1.72499	0.908557	-0.0328933	4.91652e-17	-1.75789	3.0141e-14	-1.08571	0.236024	0.432001	trans
JP19	0.3M NaCl	JP11_01327	65.2255	171.026	56.3795	1	ELD	-1.16722		2.08108e-14	1.37753	0.281117	-0.224378	8.0812e-19	-1.60191	1.38453e-24	-1.01444	0.282072	0.402807	cis
JP19	0.3M NaCl	JP11_01328	41.8271	80.8784	71.2708	0			Additive	2.13037e-20	0.937331	3.161e-13	0.754939	0.0889925	-0.182392	5.61439e-05	0.265146	0.347795	0.442839	trans
JP19	0.3M NaCl	JP11_01329	159.387	112.372	149.275	0			Additive	1.04372e-08	-0.517822	0.286714	-0.109166	9.13536e-06	0.408656	0.00058026	0.173151	0.593873	0.477441	conserved
JP19	0.3M NaCl	JP11_01331	9.92728	1.13157	24.6507	-1	ELD	3		7.69496e-06	-3.15591	0.0776341	1.29333	2.02302e-10	4.44924	5.88909e-09	2.18165	0.900966	0.535158	trans
JP19	0.3M NaCl	JP11_01332	4.10586	3.40648	4.0456	0			Additive	0.489674	-0.285764	0.938979	-0.0377067	0.566889	0.248057	0.541067	0.145541			no_data
JP19	0.3M NaCl	JP11_01333	6.21258	15.2248	12.3355	1	Additive	0.358791		4.1256e-12	1.27941	4.0862e-07	0.975207	0.108682	-0.304207	0.0360524	0.25518			no_data
JP19	0.3M NaCl	JP11_01334	26.8108	38.9888	26.3354	0			Additive	1.86156e-05	0.527339	0.798793	-0.0401447	5.66636e-06	-0.567484	0.00050434	-0.274928	0.414764	0.531486	trans
JP19	0.3M NaCl	JP11_01335	17.8391	16.0564	21.039	0			Additive	0.312233	-0.166348	0.181097	0.224917	0.0136191	0.391265	0.000271749	0.353598	0.533994	0.46423	conserved
JP19	0.3M NaCl	JP11_01336	9.0952	38.5798	15.5757	1	ELD	-0.560414		3.44394e-17	2.07285	0.00418675	0.762341	1.08183e-07	-1.31051	0.00388831	-0.562338	0.195253	0.409365	trans
JP19	0.3M NaCl	JP11_01337	5.38775	46.8709	2.82958	1	DE-TDR	-1.12334		1.70675e-25	3.10727	0.00625422	-0.953076	2.04508e-38	-4.06034	1.2362e-75	-3.1368	0.105945	1	cis+trans
JP19	0.3M NaCl	JP11_01338	19.891	144.974	19.2029	1	ELD	-1.011		3.89685e-53	2.85343	0.7877	-0.0665305	1.14161e-54	-2.91996	3.71002e-73	-2.04749	0.123824	0.363711	trans
JP19	0.3M NaCl	JP11_01339	0.136899	0.0653103	1.56365	0			NDE-TUR	0.400477	-1.09966	6.86226e-05	3.50322	2.2803e-05	4.60288	5.00023e-09	3.93546			no_data
JP19	0.3M NaCl	JP11_01340	0.505835	0	2.40927	-1	DE-TUR	3		5.61575e-05	-5.43688	0.000114544	2.2363	5.45e-09	7.67318	3.52387e-13	3.13386			no_data
JP19	0.3M NaCl	JP11_01343	66.1299	55.9071	50.1275	0			Additive	0.0502053	-0.256186	0.00173201	-0.414833	0.253112	-0.158647	0.00207795	-0.244423	0.54942	0.408587	conserved
JP19	0.3M NaCl	JP11_01344	118.228	98.0056	87.3517	0			Additive	0.0038966	-0.283314	5.64259e-06	-0.450737	0.106204	-0.167424	5.7342e-07	-0.267667	0.554106	0.475163	conserved
JP19	0.3M NaCl	JP11_01345	46.0195	31.4714	57.9655	0			Additive	0.000145728	-0.562182	0.0404056	0.318963	1.72701e-09	0.881145	3.60519e-11	0.618147	0.601322	0.636584	cis
JP19	0.3M NaCl	JP11_01346	6.50782	12.3101	6.14532	0			Additive	4.05337e-05	0.905214	0.735844	-0.0959054	8.75167e-06	-1.00112	0.000257136	-0.568843	0.352937	0.514968	conserved
JP19	0.3M NaCl	JP11_01347	21.4135	42.7963	13.8137	0			NDE-TDR	5.14831e-08	0.984733	0.00101126	-0.646117	7.6888e-19	-1.63085	2.65998e-18	-1.17064	0.340316	0.265807	cis
JP19	0.3M NaCl	JP11_01348	145.729	90.6013	273.595	0			Additive	0.15506	-0.7003	0.0772645	0.89623	0.000806174	1.59653	1.29633e-08	1.25054	0.623996	0.426048	conserved
JP19	0.3M NaCl	JP11_01349	90.6081	57.3899	109.292	0			Additive	0.242708	-0.673623	0.694615	0.259947	0.103754	0.933571	0.0251576	0.60187	0.619555	0.510574	conserved
JP19	0.3M NaCl	JP11_01350	272.838	210.512	484.535	0			Additive	0.560887	-0.388982	0.223615	0.818883	0.0559072	1.20786	0.000239891	1.04525	0.572156	0.543337	conserved
JP19	0.3M NaCl	JP11_01351	149.719	128.454	154.812	0			Additive	0.537461	-0.235936	0.934461	0.0372182	0.480842	0.273154	0.370171	0.196721	0.546036	0.572509	conserved
JP19	0.3M NaCl	JP11_01352	191.212	110.099	323.245	0			Additive	0.136973	-0.811402	0.196896	0.746181	0.00343116	1.55758	3.43447e-06	1.13964	0.641871	0.465871	conserved
JP19	0.3M NaCl	JP11_01353	1.35879	0.543775	1.52943	0			Additive	0.0740347	-1.3466	0.854343	0.160052	0.0473359	1.50665	0.0579377	0.749593	0.720824	0.840733	cis
JP19	0.3M NaCl	JP11_01354	1.41979	2.49121	0.571494	0			NDE-TDR	0.0533952	0.795217	0.0087655	-1.3238	6.35894e-06	-2.11901	7.61171e-06	-1.77649	0.370097	0.423352	conserved
JP19	0.3M NaCl	JP11_01355	20.7792	36.626	27.4928	0			Additive	0.000133421	0.804658	0.0885171	0.390783	0.0592225	-0.413875	0.923104	-0.013341	0.369022	0.497936	conserved
JP19	0.3M NaCl	JP11_01356	0.408379	1.11688	0.712198	1	Additive	-0.142356		0.0125752	1.43387	0.231976	0.786207	0.261144	-0.647659	1	1.28007e-07	0.273708	0.431264	trans
JP19	0.3M NaCl	JP11_01357	122.349	82.3619	138.996	0			Additive	8.38776e-06	-0.584495	0.246564	0.169398	8.26255e-09	0.753892	3.66612e-09	0.478991	0.604972	0.671415	cis
JP19	0.3M NaCl	JP11_01358	6.72293	21.5554	25.9149	1	ELD	1.58784		1.35357e-28	1.66631	4.19176e-38	1.93233	0.0666423	0.266019	4.77758e-24	0.930098	0.243421	0.360805	cis
JP19	0.3M NaCl	JP11_01359	47.6385	131.299	9.6854	1	DE-TDR	-1.90731		0.0145176	1.45724	0.000132077	-2.31232	9.61493e-11	-3.76956	2.31194e-17	-3.15923	0.271196	0.8157	unexpected
JP19	0.3M NaCl	JP11_01360	0.954481	0.125573	0.618495	-1	Additive	0.189329		0.000421342	-2.91556	0.361189	-0.640137	0.00877125	2.27542	0.617505	0.234465	0.886317	1	cis+trans
JP19	0.3M NaCl	JP11_01361	4.98713	0.0422187	2.84084	-1	Additive	0.13192		3.53011e-10	-6.88115	0.0174758	-0.829712	4.99244e-08	6.05144	0.415928	0.189661	0.991845	1	cis
JP19	0.3M NaCl	JP11_01362	21.8074	55.7565	44.9545	1	ELD	0.363632		1.90028e-18	1.34147	5.44955e-11	1.03044	0.0521697	-0.311026	0.00179246	0.2652	0.287174	0.386206	cis
JP19	0.3M NaCl	JP11_01363	84.0809	54.0513	62.7121	0			Additive	1.50885e-10	-0.6506	3.09007e-05	-0.437554	0.0507618	0.213046	0.07819	-0.102339	0.615806	0.58635	cis
JP19	0.3M NaCl	JP11_01364	34.1839	27.2944	56.5312	0			NDE-TUR	0.0483612	-0.338406	2.04037e-05	0.71215	1.3087e-10	1.05056	2.47275e-17	0.918871	0.563557	0.568303	conserved
JP19	0.3M NaCl	JP11_01365	29.1315	29.3607	30.7824	0			Additive	0.99949	-0.000373886	0.765779	0.066408	0.752903	0.0667818	0.283101	0.115637	0.50525	0.459342	conserved
JP19	0.3M NaCl	JP11_01367	0.566335	1.61563	0.965406	1	Additive	-0.239356		0.0168519	1.49822	0.289768	0.755574	0.247461	-0.742642	0.800646	-0.101538	0.265637	0.352115	cis
JP19	0.3M NaCl	JP11_01368	95.6749	105.646	74.9811	0			Additive	0.217213	0.129222	0.000391851	-0.366679	7.31643e-07	-0.495901	1.66781e-10	-0.382515	0.482859	0.526162	conserved
JP19	0.3M NaCl	JP11_01369	41.3432	29.4708	29.1296	0			Additive	0.000876353	-0.501625	0.000822765	-0.520353	0.922018	-0.0187279	0.00628761	-0.243498	0.5911	0.545949	cis
JP19	0.3M NaCl	JP11_01370	372.051	254.802	285.558	0			Additive	0.000805455	-0.559563	0.0244925	-0.396268	0.371409	0.163296	0.198792	-0.0967549	0.600992	0.576876	cis
JP19	0.3M NaCl	JP11_01371	1.11154	0.448882	0.931182	-1	Additive	0.455657		0.0244413	-1.32328	0.680151	-0.263402	0.0866786	1.05987	0.394863	0.329706	0.718813	0.817719	cis
JP19	0.3M NaCl	JP11_01372	45.1011	30.4227	52.5758	0			Additive	0.00027831	-0.580689	0.239966	0.206369	7.46733e-07	0.787058	7.91058e-07	0.514333	0.604332	0.469949	trans
JP19	0.3M NaCl	JP11_01373	48.9582	37.6279	27.241	0			Additive	0.0062122	-0.392264	2.27915e-09	-0.861173	0.00145485	-0.468909	2.18263e-13	-0.63115	0.572721	0.474884	conserved
JP19	0.3M NaCl	JP11_01375	44.1231	35.7142	40.6803	0			Additive	0.0161479	-0.317588	0.369949	-0.131763	0.183197	0.185825	0.40334	0.0656643	0.559972	0.588623	cis
JP19	0.3M NaCl	JP11_01377	13.6299	0	0.329009	-1	ELD	-0.951723		0.000298943	-10.187	0.0485722	-5.39706	0.109716	4.78991	1.88388e-19	-4.31535			no_data
JP19	0.3M NaCl	JP11_01378	94.2535	88.6661	105.966	0			Additive	0.281292	-0.101923	0.107586	0.154935	0.00468469	0.256858	1.13835e-06	0.253382	0.522877	0.476633	conserved
JP19	0.3M NaCl	JP11_01379	95.6758	123.775	115.949	0			Additive	0.0203656	0.358446	0.111266	0.262491	0.577558	-0.0959547	0.204676	0.124491	0.443406	0.370551	cis
JP19	0.3M NaCl	JP11_01380	19.0396	26.1084	11.413	0			NDE-TDR	0.0264725	0.444581	0.000321919	-0.749987	2.1428e-09	-1.19457	1.38145e-13	-0.940621	0.428745	0.438338	conserved
JP19	0.3M NaCl	JP11_01381	19.3092	4.7506	5.41263	-1	ELD	-0.909054		1.1465e-17	-2.03482	1.24586e-14	-1.84809	0.519602	0.186726	6.21515e-10	-1.12111	0.807338	0.714799	cis
JP19	0.3M NaCl	JP11_01382	178.941	142.838	128.667	0			Additive	0.000147809	-0.339023	5.5575e-08	-0.49045	0.111623	-0.151427	1.02646e-08	-0.283461	0.563663	0.536186	conserved
JP19	0.3M NaCl	JP11_01383	88.8852	54.3377	68.4426	0			Additive	1.04552e-14	-0.724078	5.48534e-05	-0.391075	0.000682772	0.333003	0.576541	-0.0290084	0.627807	0.568704	cis
JP19	0.3M NaCl	JP11_01384	2.44937	2.77762	2.68646	0			Additive	0.728741	0.162684	0.823844	0.116191	0.92902	-0.0464922	0.707671	0.096027	0.476448	0.816392	unexpected
JP19	0.3M NaCl	JP11_01385	108.025	108.606	139.588	0			Additive	0.966348	-0.00585089	0.00316591	0.356269	0.00217267	0.362119	1.79951e-09	0.407908	0.506284	0.500173	conserved
JP19	0.3M NaCl	JP11_01386	276.448	379.881	83.8097	0			NDE-TDR	0.00318818	0.445828	9.34366e-32	-1.73574	4.61378e-50	-2.18157	8.10922e-118	-1.92434	0.428539	0.471242	conserved
JP19	0.3M NaCl	JP11_01388	128.978	167.537	104.578	0			Additive	0.210439	0.363213	0.310905	-0.314472	0.016879	-0.677685	0.0135076	-0.45815	0.442757	0.542701	conserved
JP19	0.3M NaCl	JP11_01389	105.744	190.059	127.151	0			Additive	0.36863	0.827778	0.811473	0.254954	0.555445	-0.572824	0.746605	-0.167153	0.36584	0.549117	conserved
JP19	0.3M NaCl	JP11_01390	0.409661	4.4668	8.7729	1	DE-TUR	3		4.05967e-15	3.43897	2.44826e-24	4.40715	0.00215047	0.968174	9.48892e-17	1.90438	0.0863025	0.0263274	cis
JP19	0.3M NaCl	JP11_01391	43.8099	32.2606	26.9016	0			Additive	0.0524021	-0.45316	0.00237714	-0.718794	0.284908	-0.265634	0.000564025	-0.461124	0.582958	0.468519	conserved
JP19	0.3M NaCl	JP11_01392	27.9601	30.6411	31.4776	0			Additive	0.524548	0.116952	0.412226	0.157304	0.842573	0.0403519	0.13796	0.147276	0.485017	0.498417	conserved
JP19	0.3M NaCl	JP11_01393	34.88	51.5018	46.9606	0			Additive	5.11997e-05	0.549199	0.0034795	0.415393	0.367412	-0.133806	0.0403205	0.16722	0.411067	0.39264	cis
JP19	0.3M NaCl	JP11_01394	205.792	225.929	251.127	0			Additive	0.498144	0.120994	0.124892	0.273208	0.396741	0.152214	0.00455811	0.261838	0.484432	0.477231	conserved
JP19	0.3M NaCl	JP11_01396	5.07665	4.37239	15.1951	0			NDE-TUR	0.596452	-0.223306	3.11752e-05	1.56938	1.37791e-06	1.79269	3.70838e-16	1.72859	0.544009	0.700369	conserved
JP19	0.3M NaCl	JP11_01397	6.14293	23.4279	6.8521	1	ELD	-0.917943		7.36131e-30	1.91828	0.504825	0.147411	3.80313e-25	-1.77087	9.35846e-18	-1.05166	0.212833	1	cis+trans
JP19	0.3M NaCl	JP11_01398	283.222	125.305	248.86	-1	ELD	0.564807		3.72052e-10	-1.19099	0.361042	-0.199629	2.49367e-07	0.991361	0.00477408	0.318319	0.699924	0.54329	trans
JP19	0.3M NaCl	JP11_01399	48.4091	46.8941	38.9875	0			Additive	0.664448	-0.0591805	0.0120319	-0.325871	0.0380541	-0.266691	0.00122059	-0.248903	0.515509	0.483605	conserved
JP19	0.3M NaCl	JP11_01400	2011.78	288.485	852.592	-1	Additive	-0.345316		1.18655e-15	-2.81415	0.000722541	-1.25169	1.38028e-05	1.56246	0.200833	-0.403128	0.87769	0.265955	cis+trans
JP19	0.3M NaCl	JP11_01401	20.5976	29.8584	70.4801	0			NDE-TUR	0.0422824	0.520243	8.12755e-13	1.7605	4.33936e-07	1.24025	1.23117e-23	1.52775	0.416148	0.0826534	unexpected
JP19	0.3M NaCl	JP11_01402	12.5069	25.5352	19.41	1	Additive	0.0597105		3.80909e-14	1.01699	1.34279e-05	0.62012	0.00360788	-0.396873	0.370049	0.0788469	0.335426	0.444123	trans
JP19	0.3M NaCl	JP11_01403	7.5965	8.44331	5.34002	0			NDE-TDR	0.4889	0.138629	0.010581	-0.521024	0.00077409	-0.659654	0.000160365	-0.545741	0.481165	0.359301	unexpected
JP19	0.3M NaCl	JP11_01404	119.001	93.028	93.0031	0			Additive	0.000276395	-0.3673	0.000379236	-0.369678	0.98819	-0.00237751	0.00410416	-0.1501	0.568489	0.530051	cis
JP19	0.3M NaCl	JP11_01405	39.3702	20.4318	26.3109	0			Additive	1.58176e-07	-0.959681	0.00176936	-0.596136	0.0633471	0.363544	0.135294	-0.149479	0.665007	0.492167	trans
JP19	0.3M NaCl	JP11_01406	26.4365	29.5844	18.1202	0			NDE-TDR	0.475608	0.149417	0.00597343	-0.560688	0.000308813	-0.710105	1.69942e-06	-0.585776	0.479386	0.351059	unexpected
JP19	0.3M NaCl	JP11_01407	0.624439	3.00812	0.933831	1	Additive	-0.740408		3.70028e-08	2.25797	0.265091	0.574411	2.2301e-05	-1.68356	0.00614281	-0.887106	0.176233	0.0282807	cis+trans
JP19	0.3M NaCl	JP11_01408	19.3223	11.4098	12.9624	0			Additive	0.000109719	-0.771728	0.00445173	-0.590435	0.421524	0.181292	0.100615	-0.208193	0.635586	0.596758	cis
JP19	0.3M NaCl	JP11_01409	218.065	407.266	162.465	0			Additive	4.08875e-05	0.888673	0.0611569	-0.437734	7.06661e-10	-1.32641	9.48117e-14	-0.897192	0.355525	0.567454	trans
JP19	0.3M NaCl	JP11_01410	12.2428	7.34636	9.14724	0			Additive	7.85828e-05	-0.749381	0.0291826	-0.434706	0.128342	0.314675	0.631684	-0.0598584	0.631974	0.749114	cis
JP19	0.3M NaCl	JP11_01411	156.634	115.851	110.475	0			Additive	3.72423e-05	-0.448212	3.02355e-06	-0.517504	0.579622	-0.0692914	1.08663e-05	-0.263657	0.582222	0.477974	trans
JP19	0.3M NaCl	JP11_01412	65.9574	93.7861	110.064	0			Additive	0.020074	0.492772	0.000722623	0.724313	0.304561	0.231541	0.000200731	0.509436	0.420715	0.507523	conserved
JP19	0.3M NaCl	JP11_01413	179.175	237.356	273.129	0			Additive	0.562641	0.389836	0.391065	0.59672	0.774294	0.206884	0.16248	0.437719	0.438509	0.563466	conserved
JP19	0.3M NaCl	JP11_01414	27.5157	70.4081	153.573	1	DE-TUR	3		2.87495e-07	1.34086	1.81933e-21	2.46433	1.81008e-05	1.12347	9.51883e-21	1.70152	0.287563	1	cis+trans
JP19	0.3M NaCl	JP11_01415	24.0582	35.9149	87.7819	0			NDE-TUR	0.0164753	0.565054	3.47672e-16	1.85219	1.34849e-08	1.28714	2.26921e-23	1.59609	0.408448	0.82977	unexpected
JP19	0.3M NaCl	JP11_01416	12.4378	3.56876	27.7844	-1	DE-TUR	3		1.13672e-07	-1.81292	0.000724258	1.14438	1.52365e-18	2.9573	4.01972e-18	1.82901	0.782137	0.854282	cis
JP19	0.3M NaCl	JP11_01417	171.23	262.528	101.288	0			NDE-TDR	1.17721e-05	0.603698	4.17253e-08	-0.770292	6.63774e-24	-1.37399	1.4109e-40	-1.05182	0.401874	0.467673	conserved
JP19	0.3M NaCl	JP11_01419	17.2989	72.6292	14.6057	1	ELD	-1.09735		4.81099e-67	2.05765	0.0723145	-0.260797	2.64289e-79	-2.31844	2.08165e-66	-1.56871	0.197031	0.288564	cis
JP19	0.3M NaCl	JP11_01420	252.992	386.908	893.153	0			Additive	0.56788	0.604995	0.080118	1.81019	0.24364	1.20519	0.000250953	1.53115	0.401515	0.257409	conserved
JP19	0.3M NaCl	JP11_01421	3.96931	60.8936	19.8709	1	Additive	-0.441308		1.10174e-09	3.92815	0.000619287	2.31355	0.0153518	-1.6146	0.028483	-0.644568	0.0628647	0.0976689	cis
JP19	0.3M NaCl	JP11_01422	78.4896	47.7001	34.9841	0			Additive	0.143248	-0.731303	0.02013	-1.17575	0.399655	-0.444446	0.00107977	-0.814742	0.629144	0.634177	cis
JP19	0.3M NaCl	JP11_01423	2.10093	12.7656	3.89875	1	ELD	-0.662848		6.9827e-26	2.58738	0.00186062	0.874609	2.03807e-13	-1.71277	8.36453e-07	-0.875501	0.145053	0.222447	cis
JP19	0.3M NaCl	JP11_01424	28.3305	33.3765	21.729	0			Additive	0.349038	0.225106	0.107479	-0.396301	0.00727873	-0.621407	0.000819337	-0.461095	0.466171	0.466711	conserved
JP19	0.3M NaCl	JP11_01425	35.1141	32.0977	47.3911	0			Additive	0.338731	-0.142522	0.00353024	0.418555	5.63825e-05	0.561077	2.28433e-11	0.536333	0.530072	0.509757	conserved
JP19	0.3M NaCl	JP11_01429	1.20768	322.078	5.02029	1	ELD	-0.976236		2.67689e-36	8.04057	0.00324623	2.04161	7.74792e-22	-5.99896	4.52973e-14	-4.92715	0.003869	0.145534	trans
JP19	0.3M NaCl	JP11_01430	70.949	49.2425	79.3543	0			Additive	0.000160639	-0.540591	0.362106	0.146982	1.5199e-06	0.687573	2.51215e-06	0.439074	0.597696	0.655732	conserved
JP19	0.3M NaCl	JP11_01431	8.74949	10.5006	7.70728	0			Additive	0.338731	0.252327	0.495786	-0.199364	0.0855125	-0.451691	0.0687839	-0.279544	0.461648	0.409631	conserved
JP19	0.3M NaCl	JP11_01432	35.3285	44.1393	34.7245	0			Additive	0.0083777	0.308003	0.787961	-0.0391143	0.00337942	-0.347118	0.0360891	-0.151111	0.452037	0.500783	conserved
JP19	0.3M NaCl	JP11_01433	204.725	43.4883	128.936	-1	Additive	0.0599019		6.15517e-138	-2.2474	1.84764e-14	-0.680914	8.21013e-66	1.56649	0.0649427	0.0828254	0.829053	0.727993	cis
JP19	0.3M NaCl	JP11_01434	135.402	92.8554	119.635	0			Additive	1.4093e-07	-0.557949	0.0949139	-0.193043	0.000815334	0.364906	0.112707	0.105039	0.600609	0.614491	cis
JP19	0.3M NaCl	JP11_01435	6.9209	4.16325	4.24939	0			Additive	0.00635784	-0.746756	0.0121395	-0.71632	0.930723	0.0304357	0.0524062	-0.353637	0.631467	1	cis+trans
JP19	0.3M NaCl	JP11_01436	103.774	49.5104	63.1126	-1	ELD	-0.498658		9.08415e-22	-1.08065	1.81428e-10	-0.73158	0.00346388	0.349067	0.000953142	-0.245725	0.683506	0.585892	cis
JP19	0.3M NaCl	JP11_01437	446.863	219.36	251.408	-1	Additive	-0.718264		0.000669193	-1.03903	0.00826856	-0.842154	0.569708	0.196875	0.0924967	-0.36882	0.677015	0.495492	trans
JP19	0.3M NaCl	JP11_01438	0.643192	0.212265	0.091653	0			Additive	0.192035	-1.61445	0.0442755	-2.82689	0.425434	-1.21244	0.0223741	-2.152			no_data
JP19	0.3M NaCl	JP11_01439	115.776	81.2571	184.046	0			NDE-TUR	6.88365e-05	-0.523061	7.22709e-07	0.653615	5.86541e-20	1.17668	1.35503e-33	0.938733	0.594787	0.480624	conserved
JP19	0.3M NaCl	JP11_01440	2.92298	0.256555	3.34756	-1	ELD	1.31846		3.87557e-11	-3.52464	0.662825	0.181109	4.33536e-12	3.70575	1.2364e-05	1.09576	0.921607	0.83618	cis
JP19	0.3M NaCl	JP11_01441	85.4108	0	0.43344	-1	ELD	-0.98985		4.43444e-26	-12.8357	6.41149e-95	-7.62838	6.24849e-05	5.2073	3.38454e-63	-6.61786			no_data
JP19	0.3M NaCl	JP11_01442	3.59973	0	0	-1	ELD	-1		2.03257e-10	-8.26633	6.50476e-10	-8.16036	1	0	2.38802e-08	-6.7157			no_data
JP19	0.3M NaCl	JP11_01443	0.702425	0	0	-1	ELD	-1		0.000310525	-5.90917	0.00058096	-5.8032	1	0	0.000753649	-4.31716			no_data
JP19	0.3M NaCl	JP11_01444	16.1669	7.35762	3.49259	0			Additive	0.41902	-1.14843	0.121283	-2.22539	0.46232	-1.07696	0.0140963	-1.71529			no_data
JP19	0.3M NaCl	JP11_01445	8.2334	0.330699	1.48069	-1	ELD	-0.708963		0.000146169	-4.66711	0.04928	-2.48653	0.0947602	2.18058	0.000648264	-1.48683			no_data
JP19	0.3M NaCl	JP11_01446	7.23684	0	0	-1	ELD	-1		2.47449e-13	-9.27375	8.76052e-13	-9.16778	1	0	1.07989e-10	-7.72809	1	1	cis
JP19	0.3M NaCl	JP11_01447	87.6193	150.633	20.5692	0			NDE-TDR	0.168827	0.766821	0.000124066	-2.10097	6.34018e-08	-2.86779	3.27276e-17	-2.48417			no_data
JP19	0.3M NaCl	JP11_01448	9.36063	0	0	-1	ELD	-1		8.96447e-15	-9.64602	3.38324e-14	-9.54005	1	0	9.42432e-12	-8.08654			no_data
JP19	0.3M NaCl	JP11_01449	23.0088	0.0633281	12.8968	-1	Additive	0.118612		1.45991e-21	-8.50134	0.00228033	-0.848048	1.4856e-17	7.65329	0.422637	0.17897			no_data
JP19	0.3M NaCl	JP11_01452	133.572	3.91769	17.7129	-1	ELD	-0.787199		1.74217e-237	-5.10671	8.90258e-123	-2.92865	9.32932e-40	2.17807	1.06745e-122	-1.93512	0.972345	1	cis+trans
JP19	0.3M NaCl	JP11_01454	36.6328	35.2299	0.42814	0			NDE-TDR	0.766819	-0.0703389	5.11425e-60	-6.40896	7.76147e-59	-6.33862	1.28003e-56	-6.34451			no_data
JP19	0.3M NaCl	JP11_01458	15.8563	27.8046	10.8603	0			NDE-TDR	5.55153e-05	0.798533	0.0096764	-0.559853	1.38182e-11	-1.35839	1.42899e-12	-0.960755	0.370065	0.496472	trans
JP19	0.3M NaCl	JP11_01459	35.8438	41.3841	35.9651	0			Additive	0.370738	0.194901	0.977433	-0.0078717	0.362735	-0.202773	0.627224	-0.0586476	0.471383	0.522115	conserved
JP19	0.3M NaCl	JP11_01460	28.9042	24.0502	26.1819	0			Additive	0.106814	-0.27771	0.407297	-0.157003	0.520387	0.120707	0.806044	0.0232744	0.553086	0.393544	unexpected
JP19	0.3M NaCl	JP11_01461	56.545	49.0877	76.1934	0			Additive	0.0408797	-0.216841	6.38719e-05	0.416068	4.73876e-10	0.632909	1.89012e-20	0.568224	0.542807	1	unexpected
JP19	0.3M NaCl	JP11_01462	1.83481	28.6191	37.7305	1	ELD	1.68036		7.60587e-46	3.94983	3.23735e-55	4.3488	0.121367	0.398969	3.10577e-12	1.37282	0.0621131	1	cis+trans
JP19	0.3M NaCl	JP11_01463	13.9526	35.3088	14.2083	1	ELD	-0.976057		6.77766e-14	1.32726	0.958972	0.0126346	2.21837e-13	-1.31463	1.57277e-14	-0.743804	0.289156	0.116746	cis+trans
JP19	0.3M NaCl	JP11_01464	12.8612	34.3572	33.1804	1	ELD	0.890507		9.6844e-09	1.40393	6.25449e-08	1.35189	0.861257	-0.0520358	0.00102467	0.542266	0.278553	0.333324	cis
JP19	0.3M NaCl	JP11_01465	5.93967	6.10607	1.17131	0			NDE-TDR	0.944368	0.025206	8.51375e-11	-2.35594	3.58048e-11	-2.38115	6.57572e-17	-2.32698			no_data
JP19	0.3M NaCl	JP11_01466	3.07444	0	8.58518	-1	DE-TUR	3		2.13245e-10	-8.03985	5.8547e-05	1.46577	4.92923e-14	9.50562	1.72251e-22	2.51457	1	0.164023	trans
JP19	0.3M NaCl	JP11_01467	4.57961	0	9.6455	-1	DE-TUR	3		6.89904e-12	-8.61437	0.00174995	1.05989	1.27507e-14	9.67426	1.41159e-20	2.08975	1	1	cis
JP19	0.3M NaCl	JP11_01468	8.44543	2.43673	24.5164	-1	DE-TUR	3		7.82475e-10	-1.80732	1.24292e-08	1.52284	1.8076e-31	3.33016	1.74587e-32	2.20091	0.781365	0.640542	conserved
JP19	0.3M NaCl	JP11_01469	8.33463	0	0.764927	-1	ELD	-0.816446		4.55609e-14	-9.47872	1.33979e-16	-3.44367	3.66977e-06	6.03505	1.01668e-12	-2.49185	1	1	cis
JP19	0.3M NaCl	JP11_01470	19.8783	0	6.74194	-1	ELD	-0.321679		1.47349e-18	-10.7325	9.75093e-18	-1.57356	9.98194e-14	9.15895	5.60283e-05	-0.542626			no_data
JP19	0.3M NaCl	JP11_01471	48.2758	45.1237	48.7528	0			Additive	0.505504	-0.111154	1	-8.12155e-06	0.517637	0.111145	0.262391	0.103105	0.524354	0.516003	conserved
JP19	0.3M NaCl	JP11_01472	5.43032	49.8899	26.5056	1	Additive	-0.0519325		1.72132e-48	3.18722	2.15535e-24	2.27388	1.52577e-05	-0.913337	0.987202	-0.00166687	0.100936	0.146303	cis
JP19	0.3M NaCl	JP11_01473	43.5311	29.793	32.5457	0			Additive	1.55134e-06	-0.561836	0.000337479	-0.434222	0.331451	0.127614	0.0595125	-0.13272	0.601063	0.641311	cis
JP19	0.3M NaCl	JP11_01474	8.25638	0.555328	0.235007	-1	ELD	-1.08319		1.14212e-13	-3.90695	1.34894e-15	-5.17358	0.0918054	-1.26663	1.93518e-14	-4.14296			no_data
JP19	0.3M NaCl	JP11_01475	1.26811	0	0.32576	-1	Additive	-0.486226		4.15853e-07	-6.76202	0.00463721	-1.98493	0.000719843	4.77709	0.110539	-0.862496			no_data
JP19	0.3M NaCl	JP11_01476	25.1287	0	13.616	-1	Additive	0.0837005		2.33463e-18	-11.0712	0.0290656	-0.898034	1.38473e-15	10.1732	0.63951	0.136205			no_data
JP19	0.3M NaCl	JP11_01478	0.174741	4.47116	0.56577	1	ELD	-0.817974		2.99647e-13	4.6645	0.0251952	1.68799	4.24736e-09	-2.9765	6.07879e-06	-1.93529	0.038608	0.166702	cis
JP19	0.3M NaCl	JP11_01479	9.89111	5.86675	8.74507	0			Additive	0.00182939	-0.764934	0.495156	-0.189985	0.0241679	0.57495	0.198994	0.185192	0.634618	0.685063	cis
JP19	0.3M NaCl	JP11_01480	3.75431	0	3.65603	-1	ELD	0.947644		1.55147e-10	-8.32844	0.932013	-0.0529501	2.46457e-10	8.27549	0.00422629	1			no_data
JP19	0.3M NaCl	JP11_01481	0.431877	0	0.692372	-1	Additive	2.20634		0.00220981	-5.20811	0.640775	0.662804	0.000549205	5.87092	0.0228193	1.71621			no_data
JP19	0.3M NaCl	JP11_01482	0.194424	0.429394	0.519068	0			Additive	0.277841	1.12518	0.189576	1.40386	0.79654	0.27868	0.188731	0.765535			no_data
JP19	0.3M NaCl	JP11_01483	10.6365	5.57178	14.6073	0			Additive	8.96029e-05	-0.946108	0.0742002	0.444101	5.48074e-09	1.39021	1.1006e-08	0.883591	0.662979	0.497908	trans
JP19	0.3M NaCl	JP11_01484	0.618625	0.469358	1.47724	0			Additive	0.684698	-0.408693	0.191899	1.23909	0.0727781	1.64778	0.00209268	1.49923			no_data
JP19	0.3M NaCl	JP11_01485	1.91487	0	0.0735764	-1	ELD	-0.923152		1.45534e-07	-7.35684	2.17496e-05	-4.78658	0.142553	2.57026	0.000241446	-3.95419			no_data
JP19	0.3M NaCl	JP11_01486	1.9196	0.128999	0.446942	-1	Additive	-0.644876		7.45116e-06	-3.91642	0.00468516	-2.10052	0.0618557	1.8159	0.0217137	-1.22239			no_data
JP19	0.3M NaCl	JP11_01487	3.02517	0	3.68616	-1	ELD	1.43699		3.95681e-10	-8.0168	0.587305	0.270171	1.13614e-10	8.28697	6.36036e-06	1.32193			no_data
JP19	0.3M NaCl	JP11_01490	169.678	91.0924	342.996	0			NDE-TUR	0.00884266	-0.912964	0.00513016	1.00208	1.91031e-08	1.91504	4.57121e-09	1.42897	0.657921	0.415742	conserved
JP19	0.3M NaCl	JP11_01491	0	0.566521	0.676945	1	Additive	1.38983		0.0002284	5.71689	0.00017694	5.95621	0.839577	0.239326	0.0495314	1.28951			no_data
JP19	0.3M NaCl	JP11_01492	49.3334	44.5966	145.64	0			NDE-TUR	0.585839	-0.157687	2.57116e-09	1.54843	2.88879e-11	1.70612	6.30686e-26	1.67262	0.532831	0.31263	conserved
JP19	0.3M NaCl	JP11_01493	121.106	116.651	165.14	0			Additive	0.712517	-0.0671436	0.0105724	0.434104	0.00230955	0.501247	6.69627e-08	0.514765	0.517012	0.498113	conserved
JP19	0.3M NaCl	JP11_01494	198.088	192.942	184.844	0			Additive	0.756382	-0.0514964	0.507794	-0.113933	0.715936	-0.0624368	0.629798	-0.0403627	0.514293	0.516282	conserved
JP19	0.3M NaCl	JP11_01495	15.3115	61.2808	15.5467	1	ELD	-0.989769		3.87617e-07	1.98946	0.989516	0.00668052	5.16983e-07	-1.98278	3.97753e-05	-1.24738	0.204381	0.575575	trans
JP19	0.3M NaCl	JP11_01496	15.8112	19.9189	17.9971	0			Additive	0.13297	0.319979	0.464156	0.173904	0.525661	-0.146075	0.668839	0.0559611	0.449951	0.568067	conserved
JP19	0.3M NaCl	JP11_01497	44.0775	57.852	32.7948	0			Additive	0.0121683	0.380608	0.00549084	-0.440252	4.63684e-08	-0.82086	1.53522e-10	-0.59259	0.439522	0.516982	conserved
JP19	0.3M NaCl	JP11_01498	55.6201	101.032	33.4889	0			NDE-TDR	0.000151638	0.848724	0.00147958	-0.74567	7.65246e-13	-1.59439	1.70276e-15	-1.17832	0.361851	0.39047	cis
JP19	0.3M NaCl	JP11_01499	323.691	856.763	1936.52	1	DE-TUR	3		5.05682e-09	1.38987	1.3827e-27	2.56746	9.22286e-07	1.17759	7.55156e-30	1.76725	0.280576	0.336296	cis
JP19	0.3M NaCl	JP11_01500	23.8333	67.9993	40.7655	1	Additive	-0.233247		2.01583e-15	1.49745	0.000133429	0.759838	0.000123774	-0.737608	0.415215	-0.117645	0.265693	0.403723	trans
JP19	0.3M NaCl	JP11_01501	407.918	317.913	314.728	0			Additive	0.014597	-0.374094	0.0143883	-0.38812	0.939885	-0.0140262	0.0265642	-0.165834	0.569699	0.558928	conserved
JP19	0.3M NaCl	JP11_01502	105.628	71.6773	79.0514	0			Additive	6.60866e-07	-0.573109	0.000297095	-0.432485	0.268546	0.140625	0.0598683	-0.128419	0.603138	0.465014	trans
JP19	0.3M NaCl	JP11_01503	53.7721	78.0334	41.6496	0			Additive	5.02046e-05	0.523793	0.00543475	-0.383029	2.35109e-12	-0.906822	8.22824e-14	-0.616256	0.415341	0.396595	cis
JP19	0.3M NaCl	JP11_01504	124.354	331.566	80.6807	1	DE-TDR	-1.42153		5.02137e-08	1.40278	0.0211546	-0.637323	1.7896e-15	-2.0401	1.49359e-19	-1.44865	0.278604	0.537968	trans
JP19	0.3M NaCl	JP11_01505	64.707	47.6682	32.9681	0			NDE-TDR	0.00692693	-0.454758	4.47548e-09	-0.987774	0.00189988	-0.533016	5.77623e-13	-0.731048	0.583183	0.534301	conserved
JP19	0.3M NaCl	JP11_01506	111.491	92.2634	118.877	0			Additive	0.314339	-0.286838	0.805932	0.0815339	0.197994	0.368372	0.141622	0.262886	0.554684	0.489308	conserved
JP19	0.3M NaCl	JP11_01507	50.4733	213.411	214.396	1	Additive	1.0121		0.00038159	2.06445	0.000515134	2.0753	0.991017	0.0108496	0.0896264	0.759484	0.196515	0.189012	cis
JP19	0.3M NaCl	JP11_01508	3.2069	0.0211094	1.59374	-1	Additive	-0.0127227		0.000398598	-7.13945	0.591375	-1.01958	0.00285869	6.11987	0.988978	0.00927827			no_data
JP19	0.3M NaCl	JP11_01509	1.59834	0.0656712	1.07718	-1	Additive	0.319934		2.10735e-06	-4.65021	0.310406	-0.583375	4.97043e-05	4.06684	0.304027	0.392317	0.961867	0.768934	trans
JP19	0.3M NaCl	JP11_01510	12.1639	0.27496	5.30524	-1	Additive	-0.153788		1.69324e-33	-5.46695	9.96947e-08	-1.21166	4.68775e-20	4.25529	0.171161	-0.217591	0.978481	0.878867	cis+trans
JP19	0.3M NaCl	JP11_01511	8.28043	33.2392	19.3143	1	Additive	-0.115834		3.31025e-38	1.99138	7.92178e-14	1.207	1.53889e-07	-0.784377	0.623834	-0.0480442	0.204373	0.268813	cis
JP19	0.3M NaCl	JP11_01512	125.335	82.88	107.956	0			Additive	2.38644e-06	-0.609355	0.102839	-0.229645	0.00435413	0.37971	0.258382	0.0894446	0.609041	0.555976	cis
JP19	0.3M NaCl	JP11_01513	6.8416	24.3108	7.05287	1	ELD	-0.975811		1.18973e-19	1.81744	0.917105	0.0291913	1.45979e-18	-1.78825	1.47721e-15	-1.08391	0.224552	0.605452	trans
JP19	0.3M NaCl	JP11_01514	2.62009	2.89695	2.62909	0			Additive	0.829038	0.127379	0.989516	-0.00882462	0.82791	-0.136204	0.945424	-0.0221956	0.483352	1	unexpected
JP19	0.3M NaCl	JP11_01515	13.6178	27.093	13.6729	0			Additive	2.21014e-07	0.979541	0.977934	-0.00737584	2.61293e-07	-0.986917	4.07368e-05	-0.523047	0.341225	0.376832	cis
JP19	0.3M NaCl	JP11_01516	0.932111	0.916436	0.450616	0			Additive	0.961206	-0.0347992	0.140929	-1.04986	0.144483	-1.01506	0.044683	-0.967578	0.510954	0.380653	conserved
JP19	0.3M NaCl	JP11_01517	5.37278	4.33376	3.8054	0			Additive	0.293208	-0.319752	0.10575	-0.509623	0.571808	-0.189872	0.110939	-0.309464	0.560603	0.656971	unexpected
JP19	0.3M NaCl	JP11_01520	19.9519	9.36452	15.7858	-1	Additive	0.212997		7.28879e-07	-1.10485	0.147268	-0.35087	0.0010763	0.753983	0.346048	0.140121	0.687116	0.527345	trans
JP19	0.3M NaCl	JP11_01521	2.76971	0.891812	1.82126	-1	Additive	-0.0101172		5.98944e-05	-1.64211	0.135888	-0.615277	0.0192292	1.02683	0.952646	0.0163945	0.76174	0.234482	cis+trans
JP19	0.3M NaCl	JP11_01522	107.725	42.606	36.3902	-1	ELD	-1.19091		0.00804321	-1.35421	0.00256339	-1.58017	0.699985	-0.225957	0.00080056	-1.01553	0.723088	0.566892	trans
JP19	0.3M NaCl	JP11_01523	2.88731	10.5109	3.8847	1	ELD	-0.738341		1.75319e-10	1.85287	0.231472	0.412371	7.22657e-07	-1.4405	0.000231588	-0.741538	0.220673	0.18402	cis
JP19	0.3M NaCl	JP11_01524	132.984	122.878	121.809	0			Additive	0.327638	-0.127445	0.304372	-0.141043	0.92902	-0.0135981	0.67151	-0.0304291	0.527224	0.47586	conserved
JP19	0.3M NaCl	JP11_01525	63.4665	39.292	77.2722	0			Additive	4.21995e-08	-0.705933	0.0491375	0.269765	2.61389e-14	0.975697	1.28043e-20	0.625016	0.624913	0.572654	cis
JP19	0.3M NaCl	JP11_01526	25.6076	18.3217	30.2465	0			Additive	0.0104945	-0.497196	0.284356	0.227059	0.000170371	0.724255	2.20209e-05	0.500429	0.590261	0.512477	conserved
JP19	0.3M NaCl	JP11_01527	25.8077	23.952	17.4211	0			Additive	0.602782	-0.120826	0.00837473	-0.582486	0.0354132	-0.46166	0.000160579	-0.475353	0.52613	0.683156	unexpected
JP19	0.3M NaCl	JP11_01528	33.5463	45.1639	22.4917	0			NDE-TDR	0.148684	0.416849	0.0472248	-0.590595	0.000327468	-1.00744	3.66674e-05	-0.764261	0.433195	0.575868	conserved
JP19	0.3M NaCl	JP11_01529	38.4247	54.308	95.7907	0			NDE-TUR	0.011099	0.483771	2.15425e-12	1.30282	1.06575e-05	0.819045	6.35903e-23	1.0917	0.422179	0.474756	conserved
JP19	0.3M NaCl	JP11_01530	0.800355	0.672967	0.732324	0			Additive	0.741216	-0.251578	0.867869	-0.142863	0.898395	0.108715	0.928817	0.0406421			no_data
JP19	0.3M NaCl	JP11_01531	1.40325	1.77261	1.53925	0			Additive	0.445872	0.325367	0.812699	0.118522	0.649602	-0.206845	1	8.70975e-08	0.449226	0.366538	conserved
JP19	0.3M NaCl	JP11_01532	3.72355	0.0837155	2.9701	-1	Additive	0.585999		6.1617e-11	-5.46049	0.472362	-0.336087	1.21501e-09	5.1244	0.0278681	0.646363	0.978539	0.890858	cis
JP19	0.3M NaCl	JP11_01533	54.5257	49.5279	43.0748	0			Additive	0.113995	-0.151887	0.000219503	-0.355384	0.0381123	-0.203498	9.2024e-05	-0.232923	0.531502	0.495398	conserved
JP19	0.3M NaCl	JP11_01534	29.9535	49.4359	35.7661	0			Additive	1.76983e-06	0.709784	0.143559	0.242425	0.00212457	-0.46736	0.21919	-0.102582	0.384307	0.441917	cis
JP19	0.3M NaCl	JP11_01535	44.5141	44.4085	66.5791	0			NDE-TUR	0.893699	-0.0163842	7.0617e-08	0.566248	2.13777e-08	0.582632	2.00432e-24	0.623688	0.508109	0.500577	conserved
JP19	0.3M NaCl	JP11_01536	11.6275	12.604	7.56013	0			NDE-TDR	0.740235	0.104824	0.0377091	-0.633383	0.011944	-0.738207	0.00040337	-0.635342	0.486944	0.348227	unexpected
JP19	0.3M NaCl	JP11_01537	70.8608	51.8626	96.0813	0			Additive	0.000949111	-0.46295	0.00307681	0.424919	1.06038e-10	0.887868	7.61583e-15	0.685271	0.584735	0.489517	trans
JP19	0.3M NaCl	JP11_01538	100.806	74.9474	92.6359	0			Additive	4.64698e-07	-0.441488	0.160955	-0.135545	0.000696191	0.305943	0.024432	0.114722	0.581021	0.461615	conserved
JP19	0.3M NaCl	JP11_01539	91.2261	135.08	351.38	0			NDE-TUR	0.388308	0.551563	0.0016844	1.9311	0.0243947	1.37954	9.04203e-09	1.68281	0.411174	0.509526	conserved
JP19	0.3M NaCl	JP11_01540	27.3618	0.17239	16.9806	-1	Additive	0.236376		2.32054e-38	-7.3356	0.0048215	-0.703471	2.9191e-31	6.63213	0.0302889	0.321059	0.993941	1	cis+trans
JP19	0.3M NaCl	JP11_01541	20.9869	22.0519	11.8327	0			NDE-TDR	0.777922	0.0579579	1.01812e-05	-0.843368	1.54438e-06	-0.901326	4.13491e-12	-0.820466	0.495096	0.628299	conserved
JP19	0.3M NaCl	JP11_01542	71.9988	58.4096	70.7733	0			Additive	0.0103494	-0.31472	0.797782	-0.0383639	0.0277678	0.276356	0.0316641	0.157477	0.559466	0.533985	conserved
JP19	0.3M NaCl	JP11_01543	12.6243	8.52605	11.2802	0			Additive	0.00180089	-0.578356	0.391704	-0.176983	0.0388539	0.401374	0.289097	0.124459	0.604002	0.64411	cis
JP19	0.3M NaCl	JP11_01544	11.9955	6.49236	12.9624	0			Additive	1.33475e-06	-0.898738	0.64877	0.0975478	1.02625e-07	0.996286	1.45154e-05	0.521427	0.655596	0.584617	cis
JP19	0.3M NaCl	JP11_01545	50.8322	29.4605	66.2712	0			Additive	5.14917e-07	-0.800687	0.0285682	0.367982	1.53248e-13	1.16867	1.50749e-12	0.758941	0.640154	0.652483	cis
JP19	0.3M NaCl	JP11_01546	19.0375	8.43332	20.2883	-1	ELD	1.23591		1.32788e-07	-1.18571	0.773222	0.0784054	2.21552e-08	1.26412	4.02079e-05	0.596999	0.69916	0.805362	cis
JP19	0.3M NaCl	JP11_01547	114.159	70.495	72.721	0			Additive	0.0044675	-0.706166	0.0102291	-0.662927	0.886954	0.0432395	0.0323093	-0.30873	0.624892	0.49583	conserved
JP19	0.3M NaCl	JP11_01548	60.6527	30.2686	49.4807	-1	Additive	0.264618		5.99589e-13	-1.01466	0.0422016	-0.30718	9.32974e-07	0.707485	0.0959316	0.157243	0.673547	0.62826	cis
JP19	0.3M NaCl	JP11_01549	119.143	118.072	98.9267	0			Additive	0.8655	-0.0264024	0.053133	-0.282314	0.0731339	-0.255911	0.0058898	-0.220602	0.509762	0.436609	conserved
JP19	0.3M NaCl	JP11_01550	23.3219	11.1752	22.6803	-1	ELD	0.894354		7.04563e-16	-1.07337	0.722443	-0.0557512	5.08843e-14	1.01762	5.4231e-07	0.427017	0.682586	0.702523	cis
JP19	0.3M NaCl	JP11_01551	3.23914	2.46081	5.08506	0			NDE-TUR	0.185662	-0.410433	0.0313156	0.637569	0.000332645	1.048	4.18967e-06	0.872539	0.576049	0.496607	conserved
JP19	0.3M NaCl	JP11_01552	125.373	67.3745	63.9928	0			Additive	8.92099e-17	-0.909495	5.5254e-19	-0.984231	0.563207	-0.0747361	7.55166e-20	-0.555398	0.65733	0.673031	cis
JP19	0.3M NaCl	JP11_01553	131.182	121.771	134.709	0			Additive	0.271779	-0.120872	0.850715	0.0245968	0.190203	0.145469	0.0230851	0.132053	0.526129	0.473622	conserved
JP19	0.3M NaCl	JP11_01554	111.435	129.592	66.6482	0			NDE-TDR	0.225377	0.206407	4.73275e-06	-0.755121	2.21875e-09	-0.961528	2.51636e-18	-0.811205	0.469483	0.473007	conserved
JP19	0.3M NaCl	JP11_01555	29.5003	20.7425	20.7398	0			Additive	0.000950615	-0.51947	0.00128895	-0.523344	0.987892	-0.00387376	0.00804739	-0.24057	0.594299	0.727625	unexpected
JP19	0.3M NaCl	JP11_01557	27.1408	0.236617	36.5726	-1	ELD	1.70113		5.78726e-45	-6.86455	0.0752506	0.414514	2.66857e-50	7.27907	3.67306e-19	1.43793	0.991631	1	cis+trans
JP19	0.3M NaCl	JP11_01558	26.4842	0	31.0959	-1	ELD	1.34826		3.69296e-19	-11.147	0.555109	0.214878	9.43013e-20	11.3619	5.70948e-09	1.25255	1	0.997162	cis
JP19	0.3M NaCl	JP11_01559	120.937	194.412	76.3947	0			NDE-TDR	1.58448e-08	0.673136	3.88842e-08	-0.676479	6.83878e-30	-1.34961	5.80701e-39	-0.999228	0.390437	0.989185	unexpected
JP19	0.3M NaCl	JP11_01560	1.52282	0	0.042302	-1	ELD	-0.944442		3.27174e-07	-7.02644	7.06245e-05	-5.08212	0.307752	1.94432	0.000203448	-4.53979			no_data
JP19	0.3M NaCl	JP11_01561	2.46367	0.487225	1.04718	-1	Additive	-0.433371		0.000741742	-2.34647	0.0775427	-1.24843	0.148604	1.09804	0.341885	-0.415037			no_data
JP19	0.3M NaCl	JP11_01562	1.14829	0.0207484	1.06176	-1	Additive	0.846513		2.17305e-05	-5.65639	0.864637	-0.119766	3.89518e-05	5.53663	0.0274414	0.906891	0.982614	1	cis
JP19	0.3M NaCl	JP11_01563	118.141	188.208	207.696	0			Additive	0.000164835	0.659272	6.85136e-06	0.800017	0.468971	0.140746	8.92882e-08	0.486407	0.392643	0.541095	conserved
JP19	0.3M NaCl	JP11_01564	0.05902	0.952797	0.157456	1	Additive	-0.779731		0.000570664	4.01324	0.322502	1.42549	0.00830515	-2.58775	0.0294536	-1.67807			no_data
JP19	0.3M NaCl	JP11_01565	10.8947	12.4224	5.50566	0			NDE-TDR	0.546661	0.177055	0.000437408	-1.00278	2.08711e-05	-1.17983	2.84666e-09	-1.03823	0.474544	0.368007	conserved
JP19	0.3M NaCl	JP11_01566	19.9368	17.1421	13.1123	0			Additive	0.242533	-0.229528	0.00155659	-0.618532	0.0496972	-0.389004	4.98265e-05	-0.458205	0.544948	0.600514	cis
JP19	0.3M NaCl	JP11_01567	73.5929	85.2749	82.2539	0			Additive	0.0939798	0.198755	0.250623	0.146954	0.696775	-0.0518012	0.145481	0.094245	0.470749	0.50116	conserved
JP19	0.3M NaCl	JP11_01568	18.1048	14.1195	10.9399	0			Additive	0.160719	-0.371283	0.0054928	-0.741009	0.178677	-0.369726	0.000673253	-0.523327	0.569121	0.530031	conserved
JP19	0.3M NaCl	JP11_01569	18.866	10.1557	9.28805	0			Additive	0.00936405	-0.905945	0.00387703	-1.03724	0.748279	-0.13129	0.000316946	-0.608575	0.656534	0.49609	trans
JP19	0.3M NaCl	JP11_01570	124.017	71.697	82.3806	0			Additive	6.09559e-11	-0.804161	1.72044e-06	-0.604642	0.135063	0.199519	0.00594678	-0.213001	0.640726	0.467955	trans
JP19	0.3M NaCl	JP11_01571	37.863	19.3065	25.1923	0			Additive	2.92728e-06	-0.983077	0.00617972	-0.603077	0.0909544	0.38	0.176028	-0.149013	0.668745	0.668753	cis
JP19	0.3M NaCl	JP11_01572	4.90758	0.236617	4.83788	-1	ELD	0.970154		2.01122e-18	-4.39655	0.91146	-0.0367601	6.43693e-18	4.35979	8.35264e-07	0.934547	0.955368	0.874402	cis
JP19	0.3M NaCl	JP11_01573	4.44378	22.5908	13.2137	1	Additive	-0.033454		8.99264e-43	2.33188	2.63269e-18	1.55656	7.76342e-07	-0.77532	0.826487	0.0236236	0.168699	1	cis+trans
JP19	0.3M NaCl	JP11_01574	0.877059	0.586083	1.57408	0			Additive	0.360189	-0.606878	0.189419	0.83465	0.0207188	1.44153	0.00278568	1.14886	0.607558	0.135646	unexpected
JP19	0.3M NaCl	JP11_01576	9.10309	0	5.35513	-1	Additive	0.176552		1.49951e-14	-9.60556	0.0202718	-0.783841	2.35109e-12	8.82172	0.228033	0.243271	1	1	cis
JP19	0.3M NaCl	JP11_01577	2.86729	0	3.12382	-1	ELD	1.17894		2.68158e-10	-7.9388	0.798793	0.107091	1.82131e-10	8.04589	3.6967e-06	1.14886	1	1	cis
JP19	0.3M NaCl	JP11_01578	2.16264	9.91227	5.86042	1	Additive	-0.0456892		5.30712e-23	2.18391	1.47799e-09	1.42606	0.000159649	-0.757849	0.892702	0.0201779	0.183601	0.0824024	cis
JP19	0.3M NaCl	JP11_01579	8.82305	23.0278	6.76965	1	ELD	-1.28911		4.16204e-11	1.37184	0.105283	-0.394547	1.44492e-16	-1.76639	1.68712e-16	-1.18172	0.282991	0.620947	trans
JP19	0.3M NaCl	JP11_01580	0.638905	0.126384	1.08116	-1	ELD	2.7258		0.0179793	-2.33589	0.404216	0.74034	0.00154297	3.07623	0.00378589	1.58496	0.838231	0.86249	cis
JP19	0.3M NaCl	JP11_01581	3.00465	0.0656712	3.40866	-1	ELD	1.27494		9.6298e-10	-5.56271	0.661005	0.169244	3.39592e-10	5.73195	7.98773e-07	1.17315	0.979369	0.842983	cis
JP19	0.3M NaCl	JP11_01582	11.6373	4.77621	11.0021	-1	ELD	0.814829		1.73627e-05	-1.29481	0.792716	-0.0957664	8.86038e-05	1.19904	0.00139476	0.454417	0.714957	0.866035	cis
JP19	0.3M NaCl	JP11_01583	0.27473	10.2403	3.7751	1	Additive	-0.297505		1.00601e-31	5.21633	3.303e-16	3.77776	2.93345e-09	-1.43857	0.0174698	-0.417967	0.0269735	0.00326398	cis+trans
JP19	0.3M NaCl	JP11_01584	6.36053	57.1159	22.8434	1	ELD	-0.350499		8.33558e-84	3.15344	3.43543e-27	1.83036	2.14117e-18	-1.32308	3.16934e-05	-0.416975	0.102893	0.0727427	cis
JP19	0.3M NaCl	JP11_01585	149.321	102.992	90.5748	0			Additive	0.373089	-0.552633	0.250655	-0.740569	0.783941	-0.187936	0.142188	-0.443099	0.59999	0.680763	conserved
JP19	0.3M NaCl	JP11_01586	180.375	289.771	248.129	0			Additive	0.00173726	0.670283	0.0492202	0.447649	0.337598	-0.222635	0.352562	0.124996	0.390997	0.560662	trans
JP19	0.3M NaCl	JP11_01587	22.3165	32.0336	41.0943	0			Additive	0.0115745	0.509472	1.70941e-05	0.866873	0.0833945	0.3574	2.31177e-07	0.641503	0.417636	0.364277	cis
JP19	0.3M NaCl	JP11_01588	5.9812	9.20817	6.81937	0			Additive	0.110153	0.609536	0.695422	0.176224	0.276532	-0.433311	0.646652	-0.112475			no_data
JP19	0.3M NaCl	JP11_01589	1.03051	8.72139	5.17099	1	Additive	0.0767242		8.4254e-19	3.06911	1.46343e-10	2.31113	0.0154546	-0.757984	0.544632	0.143492	0.108385	0.474113	trans
JP19	0.3M NaCl	JP11_01590	80.8937	101.936	95.5463	0			Additive	0.0212182	0.320295	0.130347	0.225428	0.537041	-0.094867	0.215569	0.107794	0.449979	0.558053	conserved
JP19	0.3M NaCl	JP11_01591	30.2467	47.6136	45.246	0			Additive	8.28708e-05	0.64246	0.00079722	0.567572	0.690953	-0.0748878	0.00501871	0.263425	0.395402	0.400446	cis
JP19	0.3M NaCl	JP11_01592	37.8984	27.4457	50.635	0			Additive	0.000422087	-0.479107	0.00350418	0.40362	3.60242e-11	0.882727	4.49058e-16	0.669944	0.587485	0.709687	unexpected
JP19	0.3M NaCl	JP11_01593	18.5223	38.735	68.5075	1	DE-TUR	3		4.984e-09	1.05078	4.22288e-26	1.87189	3.64298e-06	0.821115	2.44307e-29	1.30854	0.330291	0.0610661	cis+trans
JP19	0.3M NaCl	JP11_01594	0.234798	0.471613	0.875682	0			Additive	0.234268	0.993312	0.0184013	1.89521	0.232556	0.901895	0.00641783	1.35548	0.3394	0.666812	conserved
JP19	0.3M NaCl	JP11_01595	67.1787	174.719	48.1504	1	ELD	-1.35388		6.77913e-11	1.36874	0.0305748	-0.494238	7.27519e-19	-1.86298	4.61259e-15	-1.27861	0.283337	0.56922	trans
JP19	0.3M NaCl	JP11_01596	1.76985	1.21061	1.68231	0			Additive	0.180953	-0.556003	0.866316	-0.0821724	0.279236	0.473831	0.529571	0.179979	0.60053	0.530026	conserved
JP19	0.3M NaCl	JP11_01597	54.1125	8.32299	10.4263	-1	ELD	-0.90813		3.08303e-60	-2.71134	5.76957e-48	-2.38963	0.0953651	0.321707	1.62376e-48	-1.55687	0.87003	0.724211	cis
JP19	0.3M NaCl	JP11_01599	28.8271	47.4242	20.3549	0			Additive	0.00475859	0.704019	0.0531347	-0.517643	8.38604e-07	-1.22166	5.23705e-07	-0.859556	0.385478	0.446397	cis
JP19	0.3M NaCl	JP11_01600	56.7359	108.027	79.9627	0			Additive	5.95002e-14	0.914917	0.000181388	0.480582	0.000512234	-0.434335	0.940948	0.00554458	0.351372	0.481545	trans
JP19	0.3M NaCl	JP11_01601	24.728	34.8234	16.0115	0			NDE-TDR	0.0110347	0.48126	0.00116989	-0.642768	2.44847e-09	-1.12403	6.91054e-12	-0.850656	0.422438	0.469579	conserved
JP19	0.3M NaCl	JP11_01602	98.7185	110.335	126.361	0			Additive	0.471528	0.149104	0.0948098	0.343348	0.349245	0.194244	0.00761737	0.315727	0.479412	0.469781	conserved
JP19	0.3M NaCl	JP11_01603	30.828	67.2664	28.3986	1	ELD	-1.13334		1.35215e-12	1.11363	0.480452	-0.133969	3.53225e-15	-1.2476	1.4385e-11	-0.739456	0.320637	0.436485	trans
JP19	0.3M NaCl	JP11_01604	313.467	243.657	275.169	0			Additive	0.00171105	-0.375938	0.121007	-0.201334	0.169646	0.174604	0.72904	0.0216456	0.569961	0.501302	trans
JP19	0.3M NaCl	JP11_01605	51.8809	48.712	53.9742	0			Additive	0.446618	-0.102859	0.780373	0.0429291	0.281552	0.145788	0.0482688	0.141718	0.523177	0.461654	conserved
JP19	0.3M NaCl	JP11_01606	11.8971	2.2894	14.2565	-1	ELD	1.49114		2.35672e-13	-2.39932	0.489683	0.245837	6.96866e-16	2.64516	5.72729e-08	1.03454	0.843184	0.41555	trans
JP19	0.3M NaCl	JP11_01607	63.9723	11.1461	52.483	-1	Additive	0.565014		7.03744e-06	-2.538	0.661053	-0.299379	8.97465e-05	2.23862	0.0321485	0.507804	0.855926	1	cis+trans
JP19	0.3M NaCl	JP11_01608	68.7551	18.0207	53.6026	-1	Additive	0.40267		7.49945e-05	-1.94938	0.516234	-0.373455	0.00165305	1.57592	0.17648	0.332219	0.797951	0.542938	trans
JP19	0.3M NaCl	JP11_01609	50.4586	47.0224	38.9975	0			Additive	0.525886	-0.113557	0.0264849	-0.385517	0.116862	-0.271959	0.00460637	-0.280819	0.524811	0.457804	conserved
JP19	0.3M NaCl	JP11_01610	61.4099	49.2472	69.2971	0			Additive	0.0173732	-0.330131	0.293002	0.159992	0.000368214	0.490123	9.34294e-06	0.36403	0.562187	0.515749	trans
JP19	0.3M NaCl	JP11_01611	34.1409	18.7785	15.3753	0			Additive	0.00376779	-0.874559	0.000155159	-1.16581	0.380968	-0.291251	4.69459e-07	-0.750151	0.6517	0.671641	cis
JP19	0.3M NaCl	JP11_01612	52.9407	18.698	32.0942	-1	Additive	-0.217577		3.32543e-19	-1.51284	2.1249e-05	-0.736641	9.43729e-06	0.776203	0.142546	-0.127405	0.744693	0.799566	cis
JP19	0.3M NaCl	JP11_01613	34.261	50.7459	15.1464	0			NDE-TDR	0.0145575	0.554465	2.3348e-07	-1.19188	6.29532e-15	-1.74634	7.82763e-22	-1.44252	0.409943	0.80856	unexpected
JP19	0.3M NaCl	JP11_01614	59.0651	44.5341	39.1297	0			Additive	0.0378676	-0.419775	0.00307234	-0.608369	0.387454	-0.188593	0.00253886	-0.366459	0.577237	0.422827	conserved
JP19	0.3M NaCl	JP11_01615	155.147	116.087	231.086	0			NDE-TUR	0.0030132	-0.431729	0.000139268	0.560914	2.74625e-12	0.992642	1.43939e-24	0.807307	0.579288	0.358987	conserved
JP19	0.3M NaCl	JP11_01616	15.8402	12.453	6.77616	0			NDE-TDR	0.211181	-0.35951	1.2916e-05	-1.24228	0.00205113	-0.882767	3.03722e-09	-1.02588	0.56718	0.444613	conserved
JP19	0.3M NaCl	JP11_01617	14.6178	19.4592	17.2635	0			Additive	0.0344587	0.399586	0.277682	0.226172	0.392527	-0.173414	0.557074	0.0646352	0.436255	0.473861	conserved
JP19	0.3M NaCl	JP11_01618	51.5218	76.6122	43.5025	0			Additive	0.0245547	0.557743	0.352045	-0.257163	0.000945767	-0.814906	0.00165185	-0.510605	0.409765	0.65146	unexpected
JP19	0.3M NaCl	JP11_01619	23.2874	26.7882	24.9799	0			Additive	0.297983	0.189777	0.680773	0.0856839	0.595333	-0.104093	0.726364	0.0371016	0.472364	0.435826	conserved
JP19	0.3M NaCl	JP11_01620	60.3546	60.6668	74.2755	0			Additive	0.961464	-0.00595195	0.00846441	0.284848	0.00596549	0.2908	2.44206e-08	0.336251	0.506263	0.485401	conserved
JP19	0.3M NaCl	JP11_01621	164.449	166.368	288.092	0			NDE-TUR	0.995407	0.00154558	7.75078e-05	0.794482	5.84941e-05	0.792936	9.77681e-14	0.842971	0.50514	0.563647	conserved
JP19	0.3M NaCl	JP11_01622	6.35989	1.93049	2.85054	-1	Additive	-0.584571		1.02123e-06	-1.72979	0.00108257	-1.17396	0.161206	0.555831	0.0279349	-0.512503	0.772437	1	cis+trans
JP19	0.3M NaCl	JP11_01623	61.763	73.3079	55.7931	0			Additive	0.258355	0.232192	0.47513	-0.161251	0.0520767	-0.393443	0.0419672	-0.232441	0.465212	0.512133	conserved
JP19	0.3M NaCl	JP11_01625	219.48	440.403	174.642	0			Additive	6.10823e-10	0.992826	0.049858	-0.343101	7.47314e-17	-1.33593	4.82271e-21	-0.869648	0.339148	0.505119	trans
JP19	0.3M NaCl	JP11_01626	91.1111	95.8774	91.8737	0			Additive	0.678417	0.0608384	0.990736	-0.00196504	0.680026	-0.0628035	0.83291	0.0163037	0.49467	0.521546	conserved
JP19	0.3M NaCl	JP11_01627	0.975064	2.27427	3.0814	1	ELD	2.2425		0.00368593	1.21407	8.32778e-05	1.64664	0.292014	0.432567	0.000150912	0.971431	0.306047	0.275092	cis
JP19	0.3M NaCl	JP11_01629	45.7797	77.3696	74.2585	0			Additive	0.110151	0.742893	0.162944	0.685862	0.918725	-0.0570307	0.199519	0.319499	0.379303	0.350511	cis
JP19	0.3M NaCl	JP11_01630	23.5796	24.9812	15.2426	0			NDE-TDR	0.777194	0.0719063	0.00691085	-0.644152	0.00201114	-0.716059	5.20179e-06	-0.630988	0.492687	0.4938	conserved
JP19	0.3M NaCl	JP11_01631	9.6248	14.8294	6.64028	0			Additive	0.029917	0.611394	0.0720341	-0.548966	3.85169e-05	-1.16036	8.20831e-06	-0.834638	0.400631	0.483933	trans
JP19	0.3M NaCl	JP11_01632	73.4742	61.7443	58.4523	0			Additive	0.161236	-0.262587	0.0755951	-0.343569	0.698057	-0.0809819	0.0971797	-0.170345	0.550516	0.464559	conserved
JP19	0.3M NaCl	JP11_01633	32.6701	68.411	23.3592	1	ELD	-1.52102		0.00430404	1.04986	0.220785	-0.49781	2.35525e-05	-1.54767	0.000302899	-1.06388	0.329898	1	unexpected
JP19	0.3M NaCl	JP11_01634	33.2169	0	4.81697	-1	ELD	-0.709969		1.91931e-20	-11.4728	3.00753e-22	-2.79634	4.48932e-12	8.67641	1.04228e-25	-1.75692	1	1	cis
JP19	0.3M NaCl	JP11_01636	42.2323	0.0211094	19.2046	-1	Additive	-0.0910696		2.66056e-18	-10.8584	0.000192527	-1.1513	8.95775e-15	9.70705	0.581888	-0.119372			no_data
JP19	0.3M NaCl	JP11_01637	2.04713	0	1.37487	-1	Additive	0.343214		6.50345e-09	-7.4525	0.231852	-0.595082	1.32927e-07	6.85742	0.209814	0.415038	1	1	cis
JP19	0.3M NaCl	JP11_01639	0.233271	0	0.232661	0			Additive	0.223202	-4.31466	0.998561	-0.00888713	0.233842	4.30578	0.647853	0.999996			no_data
JP19	0.3M NaCl	JP11_01642	52.2837	0.0211094	39.1432	-1	ELD	0.497136		7.76335e-20	-11.1654	0.0460481	-0.430366	2.5304e-18	10.735	2.22759e-05	0.603138	0.999608	1	cis
JP19	0.3M NaCl	JP11_01644	12.6674	0.420921	7.95086	-1	Additive	0.229734		1.83464e-30	-4.90694	0.0262034	-0.687811	2.46576e-22	4.21913	0.0859506	0.300275	0.968649	1	cis+trans
JP19	0.3M NaCl	JP11_01645	0.935452	0.150109	2.86989	-1	DE-TUR	3		0.00339468	-2.65717	0.0324449	1.60438	1.26373e-06	4.26155	8.33237e-07	2.42368	0.865198	1	cis+trans
JP19	0.3M NaCl	JP11_01646	51.7868	55.4122	46.0983	0			Additive	0.559882	0.0856934	0.220946	-0.182319	0.0554835	-0.268013	0.025591	-0.176841	0.490425	0.460229	conserved
JP19	0.3M NaCl	JP11_01648	175.406	343.458	166.476	0			Additive	0.000124052	0.955156	0.777905	-0.0870456	3.02728e-05	-1.0422	0.000344451	-0.589913	0.345045	0.969236	unexpected
JP19	0.3M NaCl	JP11_01649	45.2431	61.3005	65.5477	0			Additive	0.00183828	0.424725	0.000176274	0.521368	0.523978	0.0966425	2.51599e-05	0.344759	0.432152	0.425141	conserved
JP19	0.3M NaCl	JP11_01650	25.2475	18.1682	23.6545	0			Additive	0.0620205	-0.487679	0.72825	-0.1075	0.159765	0.380179	0.335477	0.160832	0.588862	0.549534	conserved
JP19	0.3M NaCl	JP11_01651	2.53558	3.43037	7.50457	0			NDE-TUR	0.213685	0.422108	7.66377e-07	1.55169	0.000239156	1.12958	4.36109e-13	1.38205	0.432558	1	unexpected
JP19	0.3M NaCl	JP11_01652	42.4471	304.593	326.446	1	ELD	1.16673		3.0776e-21	2.82886	2.13352e-22	2.93009	0.779384	0.10123	0.000394664	0.972272	0.125816	0.199586	cis
JP19	0.3M NaCl	JP11_01653	2.64838	6.49395	2.74171	1	Additive	-0.951461		0.00348878	1.27781	0.959358	0.0298754	0.00504054	-1.24793	0.0146528	-0.684138	0.296453	0.646025	conserved
JP19	0.3M NaCl	JP11_01654	41.4903	25.2281	59.9077	0			NDE-TUR	2.93589e-06	-0.731076	0.00122232	0.515665	5.98005e-16	1.24674	1.32479e-25	0.8801	0.628941	0.523842	trans
JP19	0.3M NaCl	JP11_01655	46.5323	74.6772	52.1619	0			Additive	0.000404176	0.668803	0.497215	0.150027	0.00720297	-0.518776	0.188902	-0.168354	0.39118	0.453909	cis
JP19	0.3M NaCl	JP11_01656	121.832	90.3624	134.042	0			Additive	0.000332973	-0.444732	0.377264	0.123721	4.33301e-06	0.568452	4.81588e-09	0.375688	0.581518	0.511622	trans
JP19	0.3M NaCl	JP11_01657	4.12813	8.03418	7.40195	0			Additive	0.00415669	0.946867	0.0168752	0.828553	0.754158	-0.118315	0.102534	0.330434	0.346488	0.430631	conserved
JP19	0.3M NaCl	JP11_01658	206.464	198.896	386.786	0			NDE-TUR	0.784927	-0.067855	7.00173e-05	0.891008	1.23782e-05	0.958863	1.24284e-15	0.97375	0.517278	0.486505	conserved
JP19	0.3M NaCl	JP11_01659	102.585	144.018	211.835	0			NDE-TUR	0.000246021	0.476533	7.41703e-16	1.03305	1.68658e-05	0.556522	2.50628e-29	0.826654	0.423204	0.402387	conserved
JP19	0.3M NaCl	JP11_01660	575.341	373.121	1007.09	0			NDE-TUR	0.00019085	-0.638589	4.94344e-06	0.792636	1.50596e-17	1.43123	6.13015e-40	1.12399	0.613987	0.630399	cis
JP19	0.3M NaCl	JP11_01661	59.2406	50.8381	53.796	0			Additive	0.022229	-0.234204	0.165627	-0.15302	0.472257	0.081184	0.914239	0.00686673	0.545719	0.511326	conserved
JP19	0.3M NaCl	JP11_01662	112.205	62.6137	227.03	0			Additive	0.10506	-0.858057	0.0663451	1.00445	0.000286259	1.8625	2.22706e-09	1.41311	0.64957	0.705686	cis
JP19	0.3M NaCl	JP11_01663	3.28629	3.39293	3.73056	0			Additive	0.931358	0.0292893	0.640032	0.164409	0.691774	0.13512	0.297508	0.207361	0.499714	1	unexpected
JP19	0.3M NaCl	JP11_01664	2.1786	5.36102	3.32008	1	Additive	-0.282631		2.39765e-06	1.28338	0.0523665	0.594709	0.0115142	-0.688669	0.492535	-0.135883	0.295278	0.177292	cis
JP19	0.3M NaCl	JP11_01665	23.2696	33.9535	27.5764	0			Additive	0.124279	0.531189	0.551891	0.233508	0.41652	-0.297681	0.969541	-0.0085429	0.413927	0.429536	conserved
JP19	0.3M NaCl	JP11_01666	25.5519	34.112	26.492	0			Additive	0.00746368	0.404837	0.841606	0.0379846	0.0176953	-0.366852	0.173707	-0.127246	0.435465	0.502081	conserved
JP19	0.3M NaCl	JP11_01667	26.0547	17.337	24.6358	0			Additive	0.000362417	-0.601296	0.637133	-0.0941345	0.00330672	0.507162	0.0331106	0.219501	0.607561	0.306286	cis+trans
JP19	0.3M NaCl	JP11_01668	40.6722	41.3253	45.9611	0			Additive	0.954132	0.00935096	0.292985	0.162629	0.30713	0.153278	0.010871	0.206599	0.50372	0.477334	conserved
JP19	0.3M NaCl	JP11_01669	118.186	73.568	93.669	0			Additive	4.52074e-10	-0.696551	0.00293357	-0.349383	0.00281608	0.347168	0.964585	0.00299299	0.623376	0.502325	conserved
JP19	0.3M NaCl	JP11_01670	81.4979	112.493	80.1509	0			Additive	0.00222934	0.451251	0.840373	-0.0372841	0.0010223	-0.488535	0.0110709	-0.229547	0.427616	0.533317	conserved
JP19	0.3M NaCl	JP11_01671	13.612	4.78207	7.96423	-1	Additive	-0.279235		1.62351e-07	-1.52455	0.00923072	-0.786161	0.0167767	0.738391	0.345908	-0.179589	0.746017	0.848449	cis
JP19	0.3M NaCl	JP11_01672	274.629	269.809	377.454	0			Additive	0.756337	-0.0386286	7.70179e-05	0.445192	1.13926e-05	0.48382	1.4695e-19	0.513536	0.511992	0.480321	conserved
JP19	0.3M NaCl	JP11_01673	1.06916	4.7311	1.06351	1	ELD	-1.00309		1.99585e-10	2.13044	0.955425	-0.0289984	5.41939e-10	-2.15944	2.52283e-06	-1.37322			no_data
JP19	0.3M NaCl	JP11_01674	103.229	56.3413	30.1103	0			NDE-TDR	3.70395e-06	-0.887451	1.2404e-20	-1.79099	4.16943e-06	-0.903537	6.49511e-42	-1.36919	0.65369	0.481764	conserved
JP19	0.3M NaCl	JP11_01675	25.9396	54.1131	76.1428	1	ELD	2.56387		5.05455e-08	1.04709	1.03205e-15	1.53909	0.0124656	0.491992	1.44686e-12	0.977135	0.330882	0.381485	cis
JP19	0.3M NaCl	JP11_01676	5.86291	8.2428	8.47613	0			Additive	0.0447839	0.479974	0.0371147	0.518095	0.893168	0.0381206	0.0360312	0.30547	0.4227	0.504892	conserved
JP19	0.3M NaCl	JP11_01677	11.84	0	0	-1	ELD	-1		6.77272e-16	-9.98453	2.70326e-15	-9.87856	1	0	1.06077e-12	-8.43515	1	0.451202	trans
JP19	0.3M NaCl	JP11_01679	19.0437	16.0336	21.8706	0			Additive	0.300291	-0.259412	0.492743	0.186691	0.0698775	0.446104	0.00870375	0.357088	0.549878	0.483842	conserved
JP19	0.3M NaCl	JP11_01680	40.317	44.0746	25.7759	0			Additive	0.758205	0.114124	0.0638676	-0.657312	0.0236572	-0.771436	0.00328601	-0.669099	0.485497	0.485164	conserved
JP19	0.3M NaCl	JP11_01681	76.7874	62.1038	67.5403	0			Additive	0.00121564	-0.319397	0.058631	-0.199159	0.26251	0.120238	0.987945	-0.000872898	0.560365	0.481739	conserved
JP19	0.3M NaCl	JP11_01682	15.1012	0	9.91662	-1	Additive	0.313356		4.45675e-17	-10.336	0.0110657	-0.621244	4.00808e-15	9.7148	0.0195676	0.415038	1	0.678826	trans
JP19	0.3M NaCl	JP11_01683	11.9226	14.9461	19.787	0			Additive	0.240856	0.311252	0.00597498	0.717028	0.122494	0.405777	7.26592e-05	0.601836	0.451551	0.471747	conserved
JP19	0.3M NaCl	JP11_01684	46.3953	40.7853	25.233	0			NDE-TDR	0.210795	-0.199772	8.10088e-09	-0.8932	7.90127e-06	-0.693428	1.09126e-15	-0.747793	0.539664	0.571744	conserved
JP19	0.3M NaCl	JP11_01685	5.41976	0.59502	3.54262	-1	Additive	0.221867		5.85512e-17	-3.19355	0.0442347	-0.625853	6.81337e-11	2.5677	0.174268	0.273019	0.903607	0.716286	cis
JP19	0.3M NaCl	JP11_01687	310.238	896.751	1233.02	1	ELD	2.14667		1.2826e-08	1.51618	1.66183e-13	1.97542	0.106211	0.459236	2.01633e-15	1.08287	0.26332	0.264766	cis
JP19	0.3M NaCl	JP11_01688	26.3598	16.3121	25.8489	0			Additive	8.1389e-06	-0.704754	0.833889	-0.0409323	3.51226e-05	0.663822	0.00148119	0.314247	0.624763	0.709945	cis
JP19	0.3M NaCl	JP11_01689	116.701	87.9586	151.783	0			Additive	1.42345e-05	-0.421308	0.000229467	0.365111	1.96496e-16	0.786419	1.07202e-26	0.60728	0.577661	0.601771	conserved
JP19	0.3M NaCl	JP11_01691	0.0584401	0.732493	0.0668275	1	Additive	-0.975114		0.00190689	3.63144	0.908557	0.21291	0.00396741	-3.41853	0.0148695	-2.70044			no_data
JP19	0.3M NaCl	JP11_01693	22.712	38.9001	29.5629	0			Additive	1.227e-13	0.762428	0.00095523	0.366287	0.000153655	-0.396141	0.871909	-0.0114165	0.375746	0.451288	trans
JP19	0.3M NaCl	JP11_01694	2.79757	7.15866	4.88006	1	Additive	-0.0449672		8.27845e-07	1.34275	0.007419	0.790217	0.0453453	-0.552535	0.903122	0.0213286	0.286777	0.291143	cis
JP19	0.3M NaCl	JP11_01695	65.4124	41.775	55.9098	0			Additive	3.36979e-06	-0.660763	0.121304	-0.240644	0.00424154	0.420118	0.284152	0.0979538	0.617454	0.59532	conserved
JP19	0.3M NaCl	JP11_01696	0.786395	0	2.8171	-1	ELD	3		0.00621684	-6.07742	0.37787	1.82328	0.000340052	7.9007	0.00210169	2.82312			no_data
JP19	0.3M NaCl	JP11_01697	0	2.4682	0.792223	1	Additive	-0.358057		1.44502e-09	7.8285	4.75838e-06	6.18113	0.00137549	-1.64736	0.122648	-0.604071			no_data
JP19	0.3M NaCl	JP11_01699	580.704	195.839	452.087	-1	Additive	0.331625		1.20542e-11	-1.58077	0.15011	-0.374035	3.23331e-07	1.20673	0.0800527	0.251775	0.753211	0.385511	trans
JP19	0.3M NaCl	JP11_01700	53.6085	35.967	42.0563	0			Additive	2.81094e-07	-0.589152	0.00238187	-0.364189	0.0676769	0.224963	0.43841	-0.0533309	0.605668	0.520586	conserved
JP19	0.3M NaCl	JP11_01701	39.1617	44.6604	27.0856	0			NDE-TDR	0.402176	0.176789	0.00818071	-0.547727	0.000277072	-0.724516	2.05738e-06	-0.588408	0.474654	0.343518	conserved
JP19	0.3M NaCl	JP11_01702	0.66286	0	0.300509	-1	Additive	-0.0932953		5.83121e-05	-5.82586	0.229296	-1.1615	0.00206419	4.66436	0.826937	-0.137503			no_data
JP19	0.3M NaCl	JP11_01703	0.409065	13.7663	8.42262	1	Additive	0.199883		1.16266e-44	5.05942	2.82834e-32	4.34882	0.000194725	-0.710598	0.0159406	0.313211	0.0296701	0.0379342	cis
JP19	0.3M NaCl	JP11_01704	11.607	15.8856	13.5472	0			Additive	0.0788786	0.439911	0.455833	0.209769	0.386986	-0.230142	0.841736	0.0263514	0.42935	0.449267	conserved
JP19	0.3M NaCl	JP11_01705	1.61398	0	0.228682	-1	ELD	-0.716624		6.79877e-08	-7.10984	5.92863e-05	-2.82925	0.00278126	4.28059	0.00309297	-1.8365			no_data
JP19	0.3M NaCl	JP11_01706	8.95849	3.1937	2.05489	-1	ELD	-1.39509		0.000700049	-1.49463	2.95811e-06	-2.13856	0.193077	-0.643929	2.29726e-06	-1.53382	0.742326	0.0714468	unexpected
JP19	0.3M NaCl	JP11_01707	1.05409	0	0.380414	-1	Additive	-0.278212		9.07852e-06	-6.49431	0.124164	-1.47362	0.000980481	5.0207	0.643323	-0.29956			no_data
JP19	0.3M NaCl	JP11_01708	1.9877	0.0207484	0.228983	-1	Additive	-0.788267		3.84996e-05	-6.44727	0.0054928	-3.13246	0.0518155	3.31481	0.0355994	-2.01495			no_data
JP19	0.3M NaCl	JP11_01712	2.8065	0.0422187	0.0658027	-1	ELD	-0.982937		2.01202e-06	-6.05605	2.54697e-06	-5.38034	0.708021	0.675705	6.59491e-05	-4.52356			no_data
JP19	0.3M NaCl	JP11_01715	3.31184	1.0965	0.335583	0			Additive	0.083704	-1.59723	0.000715422	-3.32953	0.0889615	-1.7323	2.83612e-07	-2.68353	0.756083	1	unexpected
JP19	0.3M NaCl	JP11_01717	6.48419	0.576438	3.9854	-1	Additive	0.154062		3.18243e-12	-3.50303	0.132373	-0.716519	6.02776e-08	2.78651	0.590099	0.19794	0.920414	1	cis+trans
JP19	0.3M NaCl	JP11_01718	0.639698	0.0633281	1.08448	-1	ELD	2.54339		0.00460342	-3.33758	0.41592	0.744595	0.000474676	4.08217	0.00300527	1.66985	0.912037	1	cis+trans
JP19	0.3M NaCl	JP11_01719	3.85276	11.4922	4.50446	1	Additive	-0.829386		0.000194884	1.56425	0.685675	0.21036	0.00148142	-1.35389	0.0104103	-0.715211	0.256656	0.357095	cis
JP19	0.3M NaCl	JP11_01720	3.3031	14.1917	2.99896	1	ELD	-1.05586		5.27186e-10	2.09184	0.722812	-0.157387	5.91075e-11	-2.24923	1.67592e-09	-1.48858	0.193178	0.638703	trans
JP19	0.3M NaCl	JP11_01722	48.996	59.3292	66.5122	0			Additive	0.0229721	0.262989	0.000238634	0.426841	0.172749	0.163852	7.57592e-08	0.339559	0.459781	0.491439	conserved
JP19	0.3M NaCl	JP11_01723	3.24646	18.9078	16.4709	1	ELD	0.688796		1.33882e-35	2.52773	1.31607e-29	2.32809	0.314647	-0.199639	2.05795e-07	0.624528	0.150225	0.369092	trans
JP19	0.3M NaCl	JP11_01724	24.3652	19.9553	19.7219	0			Additive	0.0552439	-0.301206	0.0519613	-0.318895	0.927249	-0.0176893	0.192594	-0.128706	0.557142	0.518552	conserved
JP19	0.3M NaCl	JP11_01725	0.581395	6.86857	2.37468	1	Additive	-0.429542		3.79083e-15	3.54926	3.5369e-05	2.01364	0.000121345	-1.53563	0.0377361	-0.584962	0.0800307	0.356622	trans
JP19	0.3M NaCl	JP11_01726	15.9119	0.0844375	6.32394	-1	Additive	-0.21156		5.09787e-21	-7.55538	7.28673e-05	-1.3452	2.10281e-14	6.21018	0.118357	-0.320994	0.994868	1	cis
JP19	0.3M NaCl	JP11_01727	6.88316	0	1.63573	-1	ELD	-0.524716		2.81636e-13	-9.20128	7.39358e-08	-2.08796	3.01761e-08	7.11332	0.00078728	-1.05344	1	1	cis
JP19	0.3M NaCl	JP11_01728	227.175	84.9954	149.347	-1	Additive	-0.0947818		1.53472e-13	-1.4295	0.00247912	-0.618344	4.33821e-05	0.811152	0.836413	-0.0310583	0.733343	0.690846	cis
JP19	0.3M NaCl	JP11_01729	0.193844	7.26904	1.92479	1	ELD	-0.510701		1.09031e-20	5.21066	2.80822e-08	3.2926	4.53316e-08	-1.91806	0.00054058	-0.880701	0.0267723	0.0460967	cis
JP19	0.3M NaCl	JP11_01730	0.642735	3.25899	3.68242	1	ELD	1.32369		9.24271e-10	2.33148	7.84595e-11	2.50281	0.626263	0.171324	1.94693e-05	0.956218	0.168907	0.291976	cis
JP19	0.3M NaCl	JP11_01731	8.54331	0.34027	6.87619	-1	Additive	0.593535		6.42913e-17	-4.6603	0.516016	-0.330314	1.37938e-14	4.32998	0.0966558	0.650551	0.962828	0.757072	trans
JP19	0.3M NaCl	JP11_01745	0.835889	0	2.60554	0			Additive	0.0674144	-6.15574	0.653765	1.63142	0.0203018	7.78716	0.184726	2.72582			no_data
JP19	0.3M NaCl	JP11_01757	3.99404	1.02829	2.26302	-1	Additive	-0.16734		2.79842e-08	-1.97235	0.0141816	-0.836695	0.00300592	1.13565	0.668544	-0.0991081	0.800156	0.889951	cis
JP19	0.3M NaCl	JP11_01758	0.642841	0.229676	0.184031	0			Additive	0.0984023	-1.47793	0.0609932	-1.81945	0.767586	-0.341515	0.0752396	-1.25634			no_data
JP19	0.3M NaCl	JP11_01759	2.47495	0.316457	1.05971	-1	Additive	-0.311318		7.51454e-08	-2.96656	0.0102013	-1.22749	0.00353337	1.73907	0.246424	-0.393664	0.889314	0.963243	cis
JP19	0.3M NaCl	JP11_01762	0.741304	0.884046	0.497317	0			Additive	0.740109	0.235068	0.451802	-0.579194	0.256077	-0.814262	0.244677	-0.556393	0.464014	0.869129	conserved
JP19	0.3M NaCl	JP11_01765	20.1536	5.54881	10.6365	-1	Additive	-0.303284		5.86066e-11	-1.87917	0.00148956	-0.937586	0.0017584	0.941585	0.0819968	-0.238881	0.789588	0.712025	conserved
JP19	0.3M NaCl	JP11_01767	3.88956	2.64313	1.23669	0			NDE-TDR	0.169201	-0.568147	0.000127255	-1.66572	0.0134967	-1.09757	1.8696e-05	-1.33361	0.602086	0.556654	conserved
JP19	0.3M NaCl	JP11_01769	0	0.592139	1.85663	1	DE-TUR	3		2.71134e-05	5.7766	6.27434e-08	7.41456	0.0122456	1.63796	6.01431e-08	2.73697			no_data
JP19	0.3M NaCl	JP11_01770	103.26	94.8459	277.44	0			NDE-TUR	0.560238	-0.138079	3.68949e-11	1.41206	1.95802e-13	1.55014	2.57414e-35	1.52699	0.529303	0.442624	conserved
JP19	0.3M NaCl	JP11_01771	22.3577	34.9291	15.1613	0			NDE-TDR	0.00177601	0.629151	0.00732763	-0.575501	2.29688e-09	-1.20465	2.07358e-13	-0.871812	0.397622	0.491096	conserved
JP19	0.3M NaCl	JP11_01772	14.2495	14.3935	12.8235	0			Additive	0.994588	0.00203657	0.531828	-0.167059	0.508677	-0.169095	0.4126	-0.120248	0.504965	0.390026	conserved
JP19	0.3M NaCl	JP11_01773	8.35166	11.9537	15.2186	0			Additive	0.0397327	0.501857	0.000466826	0.851484	0.159475	0.349627	1.59974e-05	0.627767	0.419081	0.581686	conserved
JP19	0.3M NaCl	JP11_01774	1.73587	1.91758	1.50093	0			Additive	0.757701	0.132262	0.642639	-0.218916	0.41784	-0.351178	0.398583	-0.243271	0.482785	0.592864	conserved
JP19	0.3M NaCl	JP11_01775	121.821	91.6261	28.4554	0			NDE-TDR	0.0981601	-0.420157	5.20813e-18	-2.11085	4.39627e-12	-1.6907	9.95858e-37	-1.86937	0.577468	0.602274	conserved
JP19	0.3M NaCl	JP11_01776	24.907	27.6696	31.1901	0			Additive	0.455291	0.139429	0.0930058	0.311676	0.358716	0.172246	0.00613354	0.290504	0.481002	0.290419	unexpected
JP19	0.3M NaCl	JP11_01777	55.4518	0.130982	61.0068	-1	ELD	1.20083		4.53181e-38	-8.76896	0.766711	0.121897	6.01232e-39	8.89085	0.000586733	1.15192			no_data
JP19	0.3M NaCl	JP11_01780	1.38442	0.822987	1.4849	0			Additive	0.154207	-0.754611	0.886031	0.088577	0.116946	0.843188	0.197228	0.415038	0.633829	1	unexpected
JP19	0.3M NaCl	JP11_01781	199.501	224.774	148.856	0			Additive	0.358503	0.160036	0.0108476	-0.436183	0.000285636	-0.596219	9.09725e-07	-0.468918	0.47765	0.544246	conserved
JP19	0.3M NaCl	JP11_01785	68.7431	0.545595	27.6788	-1	ELD	-0.204275		4.59872e-32	-6.97932	0.018452	-1.3267	3.21635e-21	5.65262	0.00020427	-0.302951	0.99233	1	cis+trans
JP19	0.3M NaCl	JP11_01788	23.2675	12.3183	34.4808	0			NDE-TUR	0.000464206	-0.934013	0.0481791	0.552634	1.61415e-08	1.48665	4.95975e-15	0.988919	0.661144	0.798623	cis
JP19	0.3M NaCl	JP11_01789	21.1137	26.8914	24.9245	0			Additive	0.0945654	0.334358	0.302973	0.224318	0.617945	-0.11004	0.388802	0.0980136	0.447377	0.54056	conserved
JP19	0.3M NaCl	JP11_01790	62.7852	64.1279	135.519	0			NDE-TUR	0.944807	0.0156055	1.24606e-08	1.09632	1.35412e-08	1.08072	5.64602e-22	1.13676	0.502666	0.521712	conserved
JP19	0.3M NaCl	JP11_01791	74.8381	78.7273	57.7959	0			Additive	0.83612	0.0604661	0.171178	-0.384867	0.097538	-0.445333	0.0306865	-0.368146	0.494716	0.418678	conserved
JP19	0.3M NaCl	JP11_01792	2.55188	3.94024	1.91659	0			Additive	0.100466	0.61314	0.321395	-0.425018	0.00644843	-1.03816	0.00617899	-0.695145	0.400239	0.0937637	unexpected
JP19	0.3M NaCl	JP11_01793	53.2776	37.4522	93.4133	0			NDE-TUR	0.0241206	-0.523465	0.000613995	0.796205	4.01289e-09	1.31967	2.32141e-17	1.08032	0.594974	0.633644	cis
JP19	0.3M NaCl	JP11_01795	6.11643	1.70712	2.13219	-1	ELD	-0.807193		1.70544e-07	-1.8531	1.96503e-05	-1.53466	0.452563	0.318442	0.00146132	-0.832649	0.786741	0.966922	cis
JP19	0.3M NaCl	JP11_01796	0.721194	0.0845261	0.233082	-1	Additive	-0.533334		0.00257476	-3.09227	0.0635795	-1.65383	0.221788	1.43845	0.337822	-0.62449			no_data
JP19	0.3M NaCl	JP11_01798	53.5079	97.5985	82.773	0			Additive	8.10467e-06	0.853813	0.00206235	0.616191	0.25127	-0.237622	0.103739	0.180857	0.361053	0.439753	cis
JP19	0.3M NaCl	JP11_01799	21.0346	36.103	22.7334	0			Additive	8.76878e-05	0.765227	0.680381	0.0987321	0.000774926	-0.666495	0.0228433	-0.279574	0.375244	0.460138	trans
JP19	0.3M NaCl	JP11_01800	42.0226	114.148	65.8533	1	ELD	-0.33919		1.12288e-30	1.42812	1.20495e-06	0.634275	2.23465e-10	-0.793842	0.00522344	-0.193904	0.275166	0.612082	trans
JP19	0.3M NaCl	JP11_01801	0.56635	1.04553	0.843499	0			Additive	0.26404	0.869214	0.527303	0.551951	0.705481	-0.317264	0.858626	0.0919227			no_data
JP19	0.3M NaCl	JP11_01802	1.20747	0.0445619	1.82259	-1	ELD	2.0579		3.39482e-05	-4.83045	0.302209	0.580415	3.34687e-06	5.41087	1.52685e-05	1.58496	0.965765	0.282175	trans
JP19	0.3M NaCl	JP11_01803	9.6014	0.0207484	10.6041	-1	ELD	1.20932		3.88929e-12	-8.72169	0.751607	0.128493	2.22979e-12	8.85019	6.3117e-06	1.16161	0.997894	1	cis
JP19	0.3M NaCl	JP11_01804	24.8158	0.0211094	12.1756	-1	Additive	-0.019591		1.3417e-16	-10.0906	1.65631e-10	-1.0405	1.73095e-13	9.05005	0.919467	-0.0108883	0.999174	1	cis
JP19	0.3M NaCl	JP11_01805	49.607	10.176	35.0233	-1	Additive	0.260291		5.96945e-24	-2.30068	0.0318989	-0.517045	1.227e-14	1.78363	0.183016	0.254972	0.834205	0.520904	trans
JP19	0.3M NaCl	JP11_01806	18.3264	9.11208	15.3426	-1	Additive	0.352341		0.000923954	-1.02411	0.43967	-0.271271	0.0182106	0.752839	0.348187	0.194295	0.675005	0.41702	conserved
JP19	0.3M NaCl	JP11_01807	32.2788	35.3043	120.406	0			NDE-TUR	0.594468	0.11433	7.65391e-24	1.88482	2.54589e-21	1.77049	6.80096e-67	1.87663	0.485542	0.494121	conserved
JP19	0.3M NaCl	JP11_01808	16.4937	199.707	63.9382	1	ELD	-0.482085		1.12413e-109	3.58437	8.4732e-32	1.94064	2.44548e-25	-1.64373	5.73379e-07	-0.696834	0.0785187	0.265337	trans
JP19	0.3M NaCl	JP11_01809	23.6369	70.5522	61.9614	1	ELD	0.633771		8.44575e-12	1.56418	4.05535e-09	1.37606	0.463348	-0.188121	0.0027805	0.449861	0.256809	0.339215	cis
JP19	0.3M NaCl	JP11_01810	195.741	182.343	165.691	0			Additive	0.310531	-0.116232	0.025908	-0.254274	0.234407	-0.138042	0.00797305	-0.14909	0.525334	0.639394	unexpected
JP19	0.3M NaCl	JP11_01811	133.437	175.932	164.223	0			Additive	0.0809805	0.383981	0.225559	0.286238	0.691396	-0.0977426	0.327902	0.131715	0.43917	0.455655	cis
JP19	0.3M NaCl	JP11_01812	212.627	208.289	356.655	0			Additive	0.916557	-0.0454377	0.0665487	0.734006	0.0439973	0.779443	0.000612502	0.80365	0.513489	0.531942	conserved
JP19	0.3M NaCl	JP11_01813	94.6769	134.57	79.9706	0			Additive	0.0144635	0.493798	0.246513	-0.257242	0.000176708	-0.75104	0.000187459	-0.474639	0.420355	0.607647	conserved
JP19	0.3M NaCl	JP11_01814	107.425	158.158	111.311	0			Additive	8.63537e-05	0.544283	0.829427	0.0375397	0.000302464	-0.506744	0.0121241	-0.208701	0.411896	0.610774	conserved
JP19	0.3M NaCl	JP11_01816	36.3949	110.347	152.152	1	ELD	2.1306		2.42289e-22	1.58633	2.40446e-36	2.04925	0.00587442	0.462921	7.95454e-20	1.10582	0.253902	0.352578	cis
JP19	0.3M NaCl	JP11_01817	5.3515	3.4146	3.6077	0			Additive	0.02204	-0.660006	0.0565297	-0.577922	0.816001	0.0820835	0.206399	-0.243201	0.617496	1	unexpected
JP19	0.3M NaCl	JP11_01818	1.5578	0.864918	1.52678	0			Additive	0.16276	-0.868718	0.956308	-0.0414932	0.197295	0.827225	0.372289	0.341691	0.650125	1	unexpected
JP19	0.3M NaCl	JP11_01819	1.24734	2.43827	3.09598	0			Additive	0.0324604	0.953461	0.00389021	1.29758	0.452787	0.344118	0.00178373	0.800231	0.345011	0.312688	cis
JP19	0.3M NaCl	JP11_01820	21.795	14.5465	15.1819	0			Additive	0.0263056	-0.595022	0.0568147	-0.535218	0.852437	0.0598044	0.113767	-0.222809	0.606508	0.517954	trans
JP19	0.3M NaCl	JP11_01821	37.8574	20.6551	32.9781	0			Additive	0.0247663	-0.890154	0.652391	-0.21008	0.0957637	0.680074	0.397109	0.207484	0.654056	0.576353	conserved
JP19	0.3M NaCl	JP11_01822	17.6323	13.2115	15.9977	0			Additive	0.0738924	-0.42935	0.570355	-0.155697	0.280897	0.273653	0.4852	0.0942154	0.578811	0.535366	conserved
JP19	0.3M NaCl	JP11_01823	3.69854	7.21222	4.32863	0			Additive	0.00166401	0.949132	0.564749	0.210554	0.016853	-0.738578	0.128747	-0.286713	0.345644	0.457361	trans
JP19	0.3M NaCl	JP11_01825	60.6808	30.5833	35.8595	-1	ELD	-0.649393		8.72726e-09	-1.00093	1.56696e-05	-0.773797	0.236947	0.227138	0.00360829	-0.314752	0.671515	0.555685	trans
JP19	0.3M NaCl	JP11_01826	147.207	125.666	124.025	0			Additive	0.0373738	-0.240878	0.0291811	-0.261465	0.882896	-0.0205872	0.119589	-0.0979818	0.546868	0.432097	conserved
JP19	0.3M NaCl	JP11_01827	10.6051	9.87152	6.52598	0			NDE-TDR	0.573747	-0.115217	0.000315511	-0.716263	0.00247255	-0.601046	6.24806e-06	-0.608106	0.525386	0.566672	conserved
JP19	0.3M NaCl	JP11_01828	45.3367	103.403	35.096	1	ELD	-1.35272		1.46185e-14	1.17802	0.0234913	-0.382637	4.78432e-24	-1.56066	2.35716e-20	-1.03321	0.311079	0.528375	conserved
JP19	0.3M NaCl	JP11_01830	7.12974	0.0844375	3.15867	-1	Additive	-0.127296		0.00217227	-6.41505	0.607083	-1.18668	0.0144872	5.22838	0.801719	-0.16168			no_data
JP19	0.3M NaCl	JP11_01831	778.342	2017.52	823.563	1	ELD	-0.927015		1.45831e-06	1.35971	0.850934	0.0675	5.54569e-06	-1.29221	1.86746e-05	-0.710713	0.284866	0.63891	conserved
JP19	0.3M NaCl	JP11_01832	0.491035	0	0.514365	-1	Additive	1.09502		0.00192862	-5.39538	0.980836	0.0410079	0.00199905	5.43638	0.164456	1.28011			no_data
JP19	0.3M NaCl	JP11_01833	63.679	128.331	108.595	0			Additive	1.10766e-08	0.997862	3.04855e-05	0.754256	0.196811	-0.243606	0.0577574	0.225633	0.338349	0.38126	cis
JP19	0.3M NaCl	JP11_01834	9.13874	0.891001	6.94857	-1	Additive	0.468904		7.37874e-16	-3.36597	0.321172	-0.410521	2.93343e-12	2.95545	0.0593701	0.498622	0.913456	0.883908	cis
JP19	0.3M NaCl	JP11_01835	57.6923	54.1205	80.4161	0			Additive	0.614442	-0.106623	0.0199488	0.465552	0.0030212	0.572175	2.26692e-06	0.565025	0.523822	0.440843	conserved
JP19	0.3M NaCl	JP11_01836	236.447	257.293	172.418	0			Additive	0.361849	0.109455	4.23482e-05	-0.470135	2.18935e-07	-0.579589	3.13696e-14	-0.475706	0.486276	0.547648	conserved
JP19	0.3M NaCl	JP11_01837	7.48072	0	3.86162	-1	Additive	0.0324205		4.77759e-14	-9.32251	0.000445347	-0.969513	2.1543e-11	8.353	0.711983	0.0703894	1	1	cis
JP19	0.3M NaCl	JP11_01838	1.44893	0.473956	0.865263	0			Additive	0.151293	-1.62661	0.552675	-0.746085	0.471251	0.880529	0.897942	-0.0962148			no_data
JP19	0.3M NaCl	JP11_01839	56.923	3.57503	34.3116	-1	Additive	0.152307		1.72409e-30	-4.00315	0.0408801	-0.745263	2.46525e-20	3.25789	0.295586	0.204965	0.94247	0.969713	cis
JP19	0.3M NaCl	JP11_01840	23.4688	11.173	14.5306	-1	Additive	-0.453851		4.15853e-07	-1.08157	0.00146401	-0.705483	0.10427	0.37609	0.123961	-0.21891	0.683692	0.467349	conserved
JP19	0.3M NaCl	JP11_01841	202.912	215.038	423.277	0			NDE-TUR	0.752615	0.0692966	9.09322e-08	1.04679	4.55105e-07	0.977495	8.12462e-22	1.06151	0.49341	0.479581	conserved
JP19	0.3M NaCl	JP11_01842	96.4033	34.3612	37.9988	-1	ELD	-0.882738		1.19692e-10	-1.49946	1.07552e-08	-1.35744	0.602151	0.142022	1.97408e-11	-0.752242	0.74276	0.502043	conserved
JP19	0.3M NaCl	JP11_01843	87.3447	74.9826	92.8115	0			Additive	0.019578	-0.233447	0.520145	0.0734888	0.00212833	0.306936	2.1976e-05	0.233316	0.545554	0.513501	conserved
JP19	0.3M NaCl	JP11_01844	0.583561	1.30282	0.184031	0			Additive	0.237895	1.15117	0.144261	-1.67781	0.00724036	-2.82898	0.00282615	-2.30581			no_data
JP19	0.3M NaCl	JP11_01845	45.5577	25.0429	27.4709	0			Additive	4.13278e-05	-0.876204	0.000784222	-0.742914	0.589169	0.133289	0.0184444	-0.325787	0.651948	0.699356	cis
JP19	0.3M NaCl	JP11_01846	16.6478	0.0211094	13.3418	-1	ELD	0.602335		9.06944e-15	-9.51481	0.124058	-0.335533	9.62962e-14	9.17927	1.06071e-07	0.698782	0.99877	1	cis
JP19	0.3M NaCl	JP11_01847	8.71718	10.1126	6.91109	0			Additive	0.335478	0.201086	0.111226	-0.350388	0.00750567	-0.551474	0.00352581	-0.39899	0.470348	0.475568	conserved
JP19	0.3M NaCl	JP11_01848	29.2142	29.2132	22.7348	0			Additive	0.950198	-0.0131148	0.0527805	-0.374203	0.0554373	-0.361088	0.00351742	-0.318554	0.50754	0.457123	conserved
JP19	0.3M NaCl	JP11_01849	4.63549	8.12201	7.04986	0			Additive	0.00105778	0.796543	0.0223845	0.592302	0.437757	-0.204241	0.241977	0.189661	0.370225	0.272713	cis
JP19	0.3M NaCl	JP11_01850	121.445	96.3251	102.25	0			Additive	0.0536441	-0.348389	0.171802	-0.26359	0.676867	0.0847988	0.619061	-0.0522511	0.565167	0.481129	conserved
JP19	0.3M NaCl	JP11_01851	101.734	279.59	176.617	0			Additive	0.0794311	1.44511	0.385849	0.786763	0.456166	-0.658348	0.915102	-0.0554849	0.273175	0.419962	conserved
JP19	0.3M NaCl	JP11_01852	28.7584	25.0535	25.8664	0			Additive	0.277414	-0.211351	0.425499	-0.167674	0.845417	0.0436773	0.863633	-0.0181402	0.541693	0.443832	conserved
JP19	0.3M NaCl	JP11_01853	80.5676	93.7233	121.192	0			Additive	0.107083	0.204606	3.2733e-06	0.574796	0.00277768	0.37019	1.19491e-14	0.519167	0.469938	0.420166	unexpected
JP19	0.3M NaCl	JP11_01854	164.862	282.519	223.626	0			Additive	3.9325e-08	0.764299	0.00375794	0.42558	0.0195328	-0.33872	0.608443	0.0460271	0.375416	0.471984	trans
JP19	0.3M NaCl	JP11_01855	86.6852	123.057	54.2028	0			NDE-TDR	0.013004	0.491493	0.000606329	-0.693098	9.49662e-10	-1.18459	1.48037e-13	-0.906745	0.42093	0.385578	cis
JP19	0.3M NaCl	JP11_01856	0.331904	2.42365	3.94538	1	ELD	2.45499		1.9285e-07	2.85368	7.73643e-11	3.55663	0.122211	0.702956	1.98354e-07	1.57382	0.124026	0.380187	trans
JP19	0.3M NaCl	JP11_01857	155.241	217.647	403.01	0			NDE-TUR	0.00142587	0.473086	5.0525e-21	1.36208	9.60868e-10	0.888996	3.85922e-53	1.1572	0.423926	0.51457	conserved
JP19	0.3M NaCl	JP11_01858	2.39548	6.34617	12.9814	1	DE-TUR	3		0.000789152	1.3906	3.18918e-09	2.42278	0.0107616	1.03218	1.14976e-08	1.62288	0.280432	0.0901547	cis+trans
JP19	0.3M NaCl	JP11_01859	7.4713	10.105	6.90722	0			Additive	0.0829031	0.424064	0.660972	-0.128215	0.0257172	-0.552278	0.0488687	-0.30516	0.43218	0.438859	conserved
JP19	0.3M NaCl	JP11_01860	36.9931	23.9162	32.1484	0			Additive	6.49305e-06	-0.641883	0.165308	-0.216276	0.00389998	0.425607	0.210136	0.114063	0.614412	0.629896	cis
JP19	0.3M NaCl	JP11_01861	112.218	84.5842	65.8597	0			Additive	0.197748	-0.417653	0.0166212	-0.779985	0.279693	-0.362333	0.0113325	-0.538134	0.576856	0.584046	conserved
JP19	0.3M NaCl	JP11_01862	0.428063	1.5027	0.949554	1	Additive	-0.029452		0.00803991	1.79733	0.132148	1.12858	0.331853	-0.668749	0.944324	0.0313643	0.22713	0.304636	cis
JP19	0.3M NaCl	JP11_01863	414.32	186.886	254.164	-1	Additive	-0.408375		2.78486e-09	-1.16362	0.000427172	-0.719412	0.0309391	0.444204	0.0448669	-0.207332	0.69589	0.422696	conserved
JP19	0.3M NaCl	JP11_01864	86.4122	82.7007	67.0955	0			Additive	0.486445	-0.0764638	0.000273828	-0.379631	0.00347295	-0.303167	1.28532e-06	-0.293818	0.518462	0.500128	conserved
JP19	0.3M NaCl	JP11_01865	110.91	84.0736	114.347	0			Additive	0.00303562	-0.412161	0.864599	0.0297553	0.00160882	0.441916	0.00226251	0.26877	0.576079	0.534844	cis
JP19	0.3M NaCl	JP11_01866	95.6134	1.00583	52.0784	-1	Additive	0.0796728		5.87375e-137	-6.58634	1.21048e-07	-0.890842	1.31991e-101	5.6955	0.244249	0.12785	0.989904	0.993135	cis
JP19	0.3M NaCl	JP11_01867	0.643421	0.339187	0.530941	0			Additive	0.186603	-0.928072	0.704575	-0.293671	0.405009	0.634401	0.635695	0.231326	0.661188	1	unexpected
JP19	0.3M NaCl	JP11_01868	1.1667	5.52433	2.79179	1	Additive	-0.254138		2.43402e-13	2.23017	0.000199626	1.2454	0.000437703	-0.984772	0.343045	-0.195256	0.178509	0.290343	cis
JP19	0.3M NaCl	JP11_01869	81.083	63.2456	55.9878	0			Additive	0.0266621	-0.37037	0.00120836	-0.548867	0.320167	-0.178498	0.00123403	-0.32713	0.568983	0.549802	conserved
JP19	0.3M NaCl	JP11_01870	40.2497	402.746	69.0972	1	ELD	-0.84084		1.27451e-48	3.30962	0.00164728	0.765841	3.6482e-29	-2.54378	4.47071e-16	-1.62274	0.0933209	0.559738	trans
JP19	0.3M NaCl	JP11_01871	9.01461	11.5947	4.72164	0			NDE-TDR	0.0885663	0.34993	1.30037e-05	-0.95469	6.36881e-10	-1.30462	6.71722e-13	-1.07899	0.444839	0.448907	conserved
JP19	0.3M NaCl	JP11_01872	4.99437	6.25169	3.22337	0			Additive	0.336945	0.310566	0.0558965	-0.648475	0.00273786	-0.959042	0.000274659	-0.761488	0.451636	0.525167	conserved
JP19	0.3M NaCl	JP11_01873	81.0214	81.5085	76.76	0			Additive	0.964985	-0.00445029	0.342341	-0.0919847	0.351643	-0.0875344	0.419202	-0.0407274	0.505985	0.534216	conserved
JP19	0.3M NaCl	JP11_01874	1.11035	1.23839	0.426091	0			NDE-TDR	0.801973	0.146451	0.0273923	-1.37674	0.0115442	-1.52319	0.00300764	-1.38904	0.480021	0.633426	conserved
JP19	0.3M NaCl	JP11_01875	35.0426	47.702	48.0551	0			Additive	0.00971656	0.431212	0.0106696	0.441272	0.962395	0.0100597	0.0115772	0.261195	0.430964	0.409803	conserved
JP19	0.3M NaCl	JP11_01876	85.6302	50.5218	81.7501	0			Additive	1.89856e-06	-0.774751	0.680381	-0.0813039	2.54008e-05	0.693447	0.000395245	0.299422	0.635912	0.597568	cis
JP19	0.3M NaCl	JP11_01877	23.6506	32.1319	29.574	0			Additive	0.00481288	0.429795	0.058657	0.307659	0.465517	-0.122136	0.161187	0.12975	0.431263	0.465977	conserved
JP19	0.3M NaCl	JP11_01878	43.1665	25.7071	45.3895	0			Additive	3.02284e-06	-0.759041	0.765779	0.0595313	5.5323e-07	0.818572	1.19689e-05	0.435202	0.633508	0.528872	trans
JP19	0.3M NaCl	JP11_01879	61.6236	49.4544	72.8387	0			Additive	0.041827	-0.330887	0.19006	0.227901	0.000473264	0.558788	1.99092e-05	0.430714	0.562247	0.531931	conserved
JP19	0.3M NaCl	JP11_01880	155.567	117.576	130.163	0			Additive	0.00329247	-0.417593	0.0737427	-0.271182	0.342806	0.146411	0.679197	-0.0312655	0.576919	0.57288	cis
JP19	0.3M NaCl	JP11_01882	14.5247	5.55266	7.42859	-1	ELD	-0.581829		5.55489e-10	-1.40082	1.96713e-05	-0.980851	0.0930243	0.419965	0.005622	-0.400056	0.729312	0.673821	cis
JP19	0.3M NaCl	JP11_01883	31.6444	8.5448	32.1903	-1	ELD	1.04726		7.5746e-29	-1.90262	0.965525	0.00942332	9.10897e-29	1.91205	6.57924e-10	0.708247	0.792502	0.671621	cis
JP19	0.3M NaCl	JP11_01884	26.278	5.6739	25.7852	-1	ELD	0.952168		6.16856e-34	-2.22422	0.842541	-0.0425401	3.22799e-32	2.18168	1.65402e-09	0.715962	0.826866	1	cis+trans
JP19	0.3M NaCl	JP11_01885	58.7077	117.387	153.497	0			Additive	6.56335e-12	0.985859	1.05216e-21	1.37265	0.00903812	0.386796	4.41403e-19	0.851344	0.340323	0.271991	cis
JP19	0.3M NaCl	JP11_01886	17.8105	176.976	15.1049	1	ELD	-1.034		1.57298e-68	3.30065	0.267261	-0.252848	3.82471e-77	-3.5535	6.45817e-158	-2.63113	0.0938703	0.249159	cis
JP19	0.3M NaCl	JP11_01887	16.5504	23.3424	14.6877	0			Additive	0.0409337	0.483964	0.490887	-0.187469	0.00460553	-0.671433	0.00843531	-0.396089	0.42213	0.383401	conserved
JP19	0.3M NaCl	JP11_01888	55.5134	57.3412	50.7029	0			Additive	0.786461	0.0344723	0.246173	-0.146095	0.131784	-0.180567	0.0914333	-0.113798	0.499369	0.321693	unexpected
JP19	0.3M NaCl	JP11_01889	68.4791	72.5732	131.826	0			NDE-TUR	0.530829	0.0701673	4.41664e-21	0.930735	2.56206e-18	0.860568	2.36667e-63	0.944707	0.493097	0.467835	conserved
JP19	0.3M NaCl	JP11_01890	282.054	133.568	104.281	-1	ELD	-1.39447		3.47145e-10	-1.0927	1.2241e-16	-1.45024	0.053654	-0.357542	6.18036e-20	-0.959951	0.685258	0.462952	trans
JP19	0.3M NaCl	JP11_01891	321.246	371.457	343.049	0			Additive	0.170065	0.196697	0.620134	0.0811463	0.446547	-0.115551	0.702983	0.0300803	0.471228	0.448249	conserved
JP19	0.3M NaCl	JP11_01892	8.05235	4.59055	5.22975	0			Additive	0.00115728	-0.826141	0.0172673	-0.63251	0.509585	0.193631	0.147265	-0.241661			no_data
JP19	0.3M NaCl	JP11_01893	159.049	89.501	118.243	0			Additive	5.03286e-19	-0.842995	6.45499e-06	-0.441233	4.11381e-05	0.401763	0.52953	-0.0359553	0.646859	0.573861	cis
JP19	0.3M NaCl	JP11_01894	1.82917	10.3875	6.48928	1	Additive	0.0890219		6.79503e-12	2.49436	1.71806e-06	1.81495	0.0609186	-0.679406	0.477206	0.141155	0.153325	1	cis+trans
JP19	0.3M NaCl	JP11_01895	42.727	44.6631	51.2813	0			Additive	0.803451	0.0523861	0.225499	0.248857	0.330353	0.196471	0.0167921	0.272036	0.496115	0.917343	unexpected
JP19	0.3M NaCl	JP11_01897	3.92135	2.45898	8.52096	0			NDE-TUR	0.152911	-0.695983	0.020391	1.10456	9.92698e-05	1.80055	6.66453e-10	1.45078	0.623045	0.969186	unexpected
JP19	0.3M NaCl	JP11_01898	95.8357	32.6546	170.584	-1	DE-TUR	3		6.21419e-13	-1.56989	0.000295079	0.817001	2.77568e-28	2.38689	1.40649e-29	1.43959	0.752025	0.999306	unexpected
JP19	0.3M NaCl	JP11_01899	4.30488	164.961	11.0046	1	ELD	-0.916596		7.71554e-191	5.24551	9.38616e-12	1.33987	4.04589e-126	-3.90564	5.55465e-88	-2.87957	0.0262101	0.967076	cis+trans
JP19	0.3M NaCl	JP11_01900	108.123	103.168	124.704	0			Additive	0.633051	-0.0806211	0.251696	0.193071	0.0844648	0.273692	0.00201956	0.28102	0.519131	0.524152	conserved
JP19	0.3M NaCl	JP11_01901	34.5208	57.0122	69.4689	0			Additive	0.00536666	0.708301	0.000111246	0.995034	0.292014	0.286732	0.000175651	0.650077	0.384846	0.502316	conserved
JP19	0.3M NaCl	JP11_01902	103.633	67.0785	169.345	0			NDE-TUR	3.06189e-05	-0.641634	8.03783e-06	0.694933	8.91095e-19	1.33657	3.69101e-36	1.026	0.614443	0.591425	cis
JP19	0.3M NaCl	JP11_01903	166.918	107.627	221.655	0			Additive	3.49745e-08	-0.646931	0.00117713	0.395444	3.05407e-19	1.04237	2.74512e-27	0.728124	0.615292	0.645761	cis
JP19	0.3M NaCl	JP11_01904	2.70447	0.746212	3.06795	-1	ELD	1.37123		4.57036e-05	-1.86957	0.737915	0.166006	1.00903e-05	2.03558	0.00301444	0.862497	0.788769	0.585472	trans
JP19	0.3M NaCl	JP11_01905	3.78297	2.80858	2.07182	0			Additive	0.158571	-0.439719	0.00703419	-0.877225	0.201725	-0.437506	0.00677235	-0.626783	0.581077	0.441849	conserved
JP19	0.3M NaCl	JP11_01906	0.796036	0.757301	0.722321	0			Additive	0.904712	-0.0940005	0.851192	-0.160889	0.937182	-0.0668885	0.928592	-0.0395282	0.520305	0.857033	unexpected
JP19	0.3M NaCl	JP11_01907	19.8998	16.1712	13.3034	0			Additive	0.156924	-0.311157	0.00744153	-0.594806	0.217413	-0.283649	0.00127007	-0.402489	0.558769	0.527602	conserved
JP19	0.3M NaCl	JP11_01908	52.4634	28.7649	33.0536	0			Additive	0.000302582	-0.8795	0.0072476	-0.682255	0.468655	0.197245	0.0794826	-0.26296	0.65252	0.572022	cis
JP19	0.3M NaCl	JP11_01909	39.5667	54.5715	54.491	0			Additive	0.00678272	0.451035	0.00975949	0.446646	0.986279	-0.00438847	0.00962925	0.254934	0.427602	0.494712	conserved
JP19	0.3M NaCl	JP11_01910	26.936	58.7144	29.3328	1	ELD	-0.849155		6.22835e-15	1.11191	0.539091	0.10746	2.93343e-12	-1.00445	3.63049e-07	-0.496725			no_data
JP19	0.3M NaCl	JP11_01911	60.4701	41.6795	49.6724	0			Additive	0.000380007	-0.550148	0.0717935	-0.298831	0.126504	0.251317	0.970169	-0.0035578	0.599257	0.524306	trans
JP19	0.3M NaCl	JP11_01914	0.391732	0.680718	1.35245	0			Additive	0.331843	0.79051	0.0234638	1.77672	0.195142	0.986209	0.00386043	1.3388	0.372551	0.638759	conserved
JP19	0.3M NaCl	JP11_01915	39.3269	170.555	262.148	1	DE-TUR	2.39593		1.49059e-33	2.10223	2.18774e-55	2.72231	0.000517251	0.620073	1.31195e-28	1.37713	0.192263	0.545957	trans
JP19	0.3M NaCl	JP11_01916	63.2668	149.68	253.683	1	DE-TUR	3		2.28582e-08	1.22772	1.04501e-19	1.98801	0.00068299	0.760294	1.47424e-16	1.30402	0.30385	0.492147	conserved
JP19	0.3M NaCl	JP11_01917	10.4539	11.7831	5.65945	0			NDE-TDR	0.538514	0.160801	0.000405837	-0.903577	1.83833e-05	-1.06438	5.06415e-09	-0.937235	0.477418	0.511927	conserved
JP19	0.3M NaCl	JP11_01918	80.7928	55.1345	57.0424	0			Additive	9.22572e-05	-0.565075	0.000544555	-0.516237	0.777689	0.0488379	0.0127068	-0.215729			no_data
JP19	0.3M NaCl	JP11_01919	2.25745	0.579231	8.70048	-1	DE-TUR	3		1.76517e-05	-1.97848	1.86183e-07	1.93391	5.03995e-19	3.91239	1.18354e-25	2.65232	0.800518	0.885615	cis
JP19	0.3M NaCl	JP11_01921	134.344	96.0022	109.437	0			Additive	0.000141649	-0.498282	0.0259536	-0.309014	0.177787	0.189269	0.65259	-0.0349995	0.590501	0.514077	conserved
JP19	0.3M NaCl	JP11_01922	149.517	81.871	90.0497	0			Additive	1.6707e-11	-0.882137	2.4377e-08	-0.746757	0.357651	0.13538	0.000157532	-0.326538	0.653058	0.509776	trans
JP19	0.3M NaCl	JP11_01923	138.725	201.426	213.539	0			Additive	1.87448e-09	0.524162	5.13084e-12	0.607979	0.386712	0.0838165	1.86329e-16	0.37383	0.415245	0.464193	conserved
JP19	0.3M NaCl	JP11_01924	34.08	43.7413	47.1748	0			Additive	0.014894	0.347036	0.00176129	0.453809	0.492857	0.106773	7.98043e-05	0.321225	0.445434	0.556499	conserved
JP19	0.3M NaCl	JP11_01925	1.1643	10.8749	3.83529	1	ELD	-0.449882		2.47558e-25	3.2082	3.63653e-07	1.7002	3.37464e-08	-1.508	0.000545365	-0.596458	0.0993068	0.18914	cis
JP19	0.3M NaCl	JP11_01926	6.70543	7.2921	5.82642	0			Additive	0.743268	0.108852	0.531837	-0.219584	0.313843	-0.328436	0.230886	-0.222392	0.486368	0.538135	conserved
JP19	0.3M NaCl	JP11_01927	138.229	112.25	153.089	0			Additive	0.0265032	-0.3129	0.397823	0.132841	0.001447	0.445741	3.67665e-05	0.32871	0.559139	0.47151	trans
JP19	0.3M NaCl	JP11_01928	86.4635	43.6001	33.0762	-1	ELD	-1.49104		0.00129207	-1.00178	9.05393e-06	-1.4013	0.233153	-0.399529	5.13567e-06	-0.943131	0.671487	0.631736	cis
JP19	0.3M NaCl	JP11_01929	54.8121	56.124	78.5912	0			Additive	0.9838	0.0170531	0.52773	0.50639	0.524931	0.489337	0.0972803	0.543336	0.501879	0.43295	conserved
JP19	0.3M NaCl	JP11_01930	15.969	21.8386	40.7468	0			NDE-TUR	0.0353811	0.437896	2.32707e-11	1.33632	6.43571e-06	0.898427	6.33664e-26	1.15212	0.429995	0.436125	conserved
JP19	0.3M NaCl	JP11_01931	31.1537	35.2496	29.7619	0			Additive	0.330236	0.166805	0.682742	-0.0799819	0.149839	-0.246787	0.227101	-0.115591	0.476446	0.59006	conserved
JP19	0.3M NaCl	JP11_01932	94.4347	73.2032	70.4962	0			Additive	0.016488	-0.379468	0.00744281	-0.435875	0.759244	-0.0564067	0.0152737	-0.210962	0.570655	0.655871	cis
JP19	0.3M NaCl	JP11_01933	122.198	128.457	148.055	0			Additive	0.59401	0.058531	0.0111222	0.263248	0.0463626	0.204717	4.9985e-08	0.28307	0.49508	0.519636	conserved
JP19	0.3M NaCl	JP11_01934	200.318	164.425	177.126	0			Additive	0.0283586	-0.297776	0.191272	-0.191707	0.473915	0.10607	0.963765	-0.00332647	0.556594	0.500102	conserved
JP19	0.3M NaCl	JP11_01935	19.0928	26.8824	18.0361	0			Additive	0.0116092	0.480193	0.680773	-0.0947179	0.00275395	-0.574911	0.00810382	-0.303026	0.422574	0.435945	conserved
JP19	0.3M NaCl	JP11_01936	11.3466	8.57096	23.4418	0			NDE-TUR	0.10994	-0.418616	3.60367e-05	1.03257	3.65429e-09	1.45119	8.06129e-17	1.27365	0.577046	0.255182	unexpected
JP19	0.3M NaCl	JP11_01937	99.0579	94.8623	123.9	0			Additive	0.4889	-0.0756212	0.00283102	0.308862	0.000129587	0.384483	2.42042e-12	0.395578	0.518362	0.446295	conserved
JP19	0.3M NaCl	JP11_01938	135.057	92.9897	113.654	0			Additive	0.0129433	-0.552783	0.286193	-0.261863	0.215979	0.290919	0.783431	0.0336076	0.599813	0.695641	cis
JP19	0.3M NaCl	JP11_01939	2.46683	3.38277	2.32104	0			Additive	0.261023	0.444547	0.822278	-0.107437	0.172344	-0.551984	0.215315	-0.31034	0.428511	0.340537	conserved
JP19	0.3M NaCl	JP11_01940	1.82818	0	1.59992	-1	Additive	0.750288		9.03885e-08	-7.28935	0.787911	-0.212394	2.67646e-07	7.07695	0.0390595	0.869939	1	1	cis
JP19	0.3M NaCl	JP11_01942	4.35562	31.9931	21.1522	1	ELD	0.215493		1.91633e-50	2.86309	7.83218e-31	2.26462	0.000873725	-0.598468	0.0027946	0.277323	0.122925	0.31127	cis+trans
JP19	0.3M NaCl	JP11_01943	1.09521	2.52648	1.78655	1	Additive	-0.0339466		0.00355919	1.19361	0.131765	0.688605	0.230648	-0.505008	0.951126	0.0166788	0.309206	0.542585	trans
JP19	0.3M NaCl	JP11_01944	11.0643	21.0548	17.0041	0			Additive	9.95255e-11	0.916296	5.47398e-05	0.60493	0.0326827	-0.311367	0.174218	0.128849	0.351208	0.30248	cis
JP19	0.3M NaCl	JP11_01946	94.6106	68.6846	50.4211	0			Additive	0.00259242	-0.475241	5.2933e-09	-0.922195	0.0056789	-0.446954	9.93319e-13	-0.656535	0.586566	0.490793	trans
JP19	0.3M NaCl	JP11_01947	6.63436	7.54862	7.09922	0			Additive	0.44954	0.174555	0.755014	0.0824585	0.71136	-0.092096	0.758386	0.0441998	0.475026	0.500135	conserved
JP19	0.3M NaCl	JP11_01948	7.3354	16.0967	7.05746	1	ELD	-1.06345		6.16305e-07	1.12233	0.8167	-0.0685428	2.00676e-07	-1.19087	4.31848e-06	-0.681987	0.319424	0.420706	cis
JP19	0.3M NaCl	JP11_01949	582.236	606.139	403.58	0			NDE-TDR	0.818584	0.0443006	0.00191717	-0.543214	0.000578118	-0.587514	2.95585e-09	-0.515556	0.497731	0.465607	conserved
JP19	0.3M NaCl	JP11_01950	19.0418	31.342	16.4143	0			Additive	0.000219555	0.707044	0.303978	-0.226198	1.31102e-06	-0.933242	2.49674e-06	-0.569327	0.384883	0.472733	conserved
JP19	0.3M NaCl	JP11_01951	129.642	18.6166	74.0028	-1	Additive	-0.00227979		3.87378e-19	-2.81557	0.0140389	-0.825911	4.5433e-10	1.98966	0.948881	0.0194706	0.877948	0.777671	cis
JP19	0.3M NaCl	JP11_01952	5.07705	0.749638	3.81872	-1	Additive	0.418437		8.77941e-09	-2.77706	0.38461	-0.429118	1.91797e-06	2.34794	0.231584	0.415038			no_data
JP19	0.3M NaCl	JP11_01953	177.308	56.5566	154.241	-1	Additive	0.617949		6.1595e-16	-1.6634	0.359655	-0.217162	3.03793e-12	1.44624	0.0126373	0.428134	0.76394	0.713436	cis
JP19	0.3M NaCl	JP11_01954	0.13632	0.893072	0.820727	1	Additive	0.808802		0.000643795	2.70325	0.00174995	2.58012	0.86689	-0.123133	0.10525	0.72514			no_data
JP19	0.3M NaCl	JP11_01955	29.4955	19.8363	10.6356	0			NDE-TDR	0.0096905	-0.583738	5.83433e-11	-1.48892	9.0405e-05	-0.905181	1.33626e-17	-1.18008			no_data
JP19	0.3M NaCl	JP11_01956	5.12303	0.23283	0.719131	-1	ELD	-0.801112		0.00239536	-4.46325	0.0603922	-2.84474	0.315824	1.61851	1.2801e-06	-1.84688	0.957636	1	cis+trans
JP19	0.3M NaCl	JP11_01957	7.61096	35.273	9.94084	1	ELD	-0.831547		8.5072e-45	2.20073	0.045491	0.371098	9.03933e-32	-1.82963	1.59615e-18	-1.05533	0.181777	0.255527	cis
JP19	0.3M NaCl	JP11_01958	13.0424	80.3522	25.2702	1	ELD	-0.636673		9.82537e-69	2.6107	3.86426e-09	0.939982	3.15203e-30	-1.67072	7.50079e-19	-0.827778	0.143295	0.227103	cis
JP19	0.3M NaCl	JP11_01959	208.376	248.706	158.637	0			Additive	0.0211753	0.241887	0.000120362	-0.407737	2.03215e-10	-0.649624	4.97319e-16	-0.482769	0.463387	0.505769	conserved
JP19	0.3M NaCl	JP11_01960	102.72	180.071	132.439	0			Additive	3.52695e-11	0.797949	0.0060553	0.352823	0.000310544	-0.445126	0.537179	-0.0473057	0.37008	0.515816	trans
JP19	0.3M NaCl	JP11_01961	64.3575	84.3226	94.2603	0			Additive	0.000496706	0.376618	8.36121e-07	0.536942	0.159921	0.160324	8.39285e-10	0.387516	0.440328	0.48171	conserved
JP19	0.3M NaCl	JP11_01962	11.8399	12.5554	6.46029	0			NDE-TDR	0.7826	0.0709787	0.000270434	-0.884507	5.74787e-05	-0.955486	9.53068e-09	-0.870111	0.492786	0.254096	unexpected
JP19	0.3M NaCl	JP11_01963	357.067	360.862	343.926	0			Additive	0.99077	0.00218963	0.705127	-0.0689805	0.681456	-0.0711701	0.81769	-0.0196688	0.504959	0.521953	conserved
JP19	0.3M NaCl	JP11_01964	31.2375	20.2332	27.2987	0			Additive	6.23787e-05	-0.641072	0.239591	-0.208219	0.00910658	0.432852	0.198426	0.121705	0.614182	0.478015	conserved
JP19	0.3M NaCl	JP11_01965	7.67694	10.6014	10.4072	0			Additive	0.0746098	0.452029	0.11454	0.422572	0.923002	-0.0294571	0.117754	0.230216	0.427515	0.375223	conserved
JP19	0.3M NaCl	JP11_01966	26.875	33.5145	20.9471	0			Additive	0.138279	0.30616	0.0852622	-0.373016	0.000797276	-0.679177	0.000109405	-0.481504	0.452229	0.407511	conserved
JP19	0.3M NaCl	JP11_01968	6.10805	0.894788	3.58383	-1	Additive	0.0316175		4.903e-08	-2.78391	0.132367	-0.782583	0.000146146	2.00132	0.856378	0.0587226			no_data
JP19	0.3M NaCl	JP11_01969	146.08	412.242	132.727	1	ELD	-1.10034		1.37134e-12	1.48551	0.546687	-0.152161	6.40049e-15	-1.63767	8.13536e-14	-1.02233	0.267275	0.393292	cis
JP19	0.3M NaCl	JP11_01970	19.1126	17.716	24.6429	0			Additive	0.566381	-0.121271	0.0862064	0.351985	0.0160151	0.473255	1.60066e-05	0.461227	0.526227	0.269255	unexpected
JP19	0.3M NaCl	JP11_01971	26.3346	26.9246	35.6161	0			Additive	0.943358	0.0201569	0.106545	0.420894	0.11402	0.400737	0.00174442	0.460053	0.50157	0.373411	conserved
JP19	0.3M NaCl	JP11_01972	82.5685	50.6865	54.9879	0			Additive	1.48762e-09	-0.71674	8.04313e-07	-0.599921	0.383546	0.116819	0.00165665	-0.239977	0.626663	0.526884	trans
JP19	0.3M NaCl	JP11_01973	70.952	7.94004	9.57495	-1	ELD	-0.948108		5.50502e-31	-3.17144	5.31259e-26	-2.90188	0.399597	0.26956	1.06875e-14	-2.018	0.901926	0.613269	trans
JP19	0.3M NaCl	JP11_01974	1.09252	0.964696	0.417413	0			NDE-TDR	0.736343	-0.195133	0.0224454	-1.40976	0.0487703	-1.21463	0.00585637	-1.32931			no_data
JP19	0.3M NaCl	JP11_01975	6.83328	4.92862	3.33111	0			Additive	0.164599	-0.489629	0.00342576	-1.05128	0.12944	-0.561649	0.00021171	-0.776136	0.588857	0.779035	unexpected
JP19	0.3M NaCl	JP11_01976	0.525152	0.834253	1.18234	0			Additive	0.23921	0.653105	0.032511	1.16132	0.336806	0.508211	0.0216164	0.85561	0.393483	0.668346	conserved
JP19	0.3M NaCl	JP11_01977	251.085	134.575	299.324	0			Additive	6.12359e-13	-0.912584	0.0834605	0.240137	8.38174e-20	1.15272	1.93487e-22	0.669339	0.657854	0.69977	cis
JP19	0.3M NaCl	JP11_01978	35.7161	30.5791	22.5442	0			Additive	0.0660669	-0.237379	1.35371e-07	-0.679617	0.000727867	-0.442238	2.88109e-10	-0.516861	0.546179	0.513376	conserved
JP19	0.3M NaCl	JP11_01979	174.766	96.1229	34.1739	0			NDE-TDR	3.17321e-08	-0.875574	2.0983e-50	-2.36794	1.69942e-20	-1.49237	9.64975e-72	-1.95009	0.651932	0.636447	cis
JP19	0.3M NaCl	JP11_01980	86.4249	54.922	117.414	0			Additive	2.03596e-08	-0.668492	0.00047403	0.427752	1.44255e-20	1.09624	3.55794e-27	0.769507	0.618822	0.650187	cis
JP19	0.3M NaCl	JP11_01981	55.0914	80.2281	40.3284	0			Additive	7.86028e-10	0.529244	4.84931e-07	-0.464042	1.28861e-29	-0.993286	1.82233e-32	-0.701649	0.414347	0.507159	conserved
JP19	0.3M NaCl	JP11_01982	10.6686	9.97724	8.69619	0			Additive	0.676137	-0.107858	0.237311	-0.307045	0.444406	-0.199187	0.171822	-0.2034	0.523978	0.539917	conserved
JP19	0.3M NaCl	JP11_01983	18.8612	33.9369	25.9704	0			Additive	5.699e-05	0.834144	0.0452897	0.447369	0.0741446	-0.386776	0.845163	0.0246229	0.36403	0.542795	conserved
JP19	0.3M NaCl	JP11_01984	13.4105	37.9296	17.0998	1	ELD	-0.699071		4.45675e-17	1.48826	0.0962639	0.334964	9.63666e-11	-1.1533	1.24543e-05	-0.536678	0.266925	0.350559	cis
JP19	0.3M NaCl	JP11_01985	42.0275	77.1049	42.382	0			Additive	5.43338e-14	0.863193	0.988546	-0.00220993	8.31363e-14	-0.865403	1.62851e-09	-0.443975	0.359578	0.488415	trans
JP19	0.3M NaCl	JP11_01986	76.8201	62.822	88.1121	0			Additive	0.000294889	-0.302607	0.0362065	0.183811	4.21029e-09	0.486417	1.2398e-14	0.374668	0.557533	0.422018	conserved
JP19	0.3M NaCl	JP11_01987	499.731	185.05	628.079	-1	ELD	1.81573		2.93951e-12	-1.44649	0.172643	0.316069	1.68113e-17	1.76256	1.30901e-16	0.90859	0.735763	0.605942	cis
JP19	0.3M NaCl	JP11_01988	0.837372	0.0211094	0.353235	-1	Additive	-0.186229		0.000474607	-5.20136	0.204855	-1.27401	0.0116741	3.92735	0.609473	-0.313158			no_data
JP19	0.3M NaCl	JP11_01989	2.1795	2.42211	3.62686	0			Additive	0.714447	0.135988	0.0358143	0.718736	0.0839042	0.582748	0.00114847	0.706054	0.481189	0.248961	unexpected
JP19	0.3M NaCl	JP11_01990	1.42443	1.8814	2.42928	0			Additive	0.321098	0.388093	0.0492433	0.758561	0.336665	0.370468	0.0174346	0.603341	0.43845	1	unexpected
JP19	0.3M NaCl	JP11_01991	2.64656	4.48556	4.69139	0			Additive	0.0337795	0.748431	0.0255105	0.815296	0.871002	0.0668652	0.0549935	0.437209			no_data
JP19	0.3M NaCl	JP11_01992	4.41228	5.24151	4.48307	0			Additive	0.520737	0.23428	0.98553	0.00792168	0.550078	-0.226359	0.741643	-0.0675632	0.465058	0.308809	conserved
JP19	0.3M NaCl	JP11_01993	1.3418	2.92285	2.41084	1	Additive	0.352307		0.00846663	1.10672	0.0641598	0.836534	0.551292	-0.270188	0.46551	0.205029	0.321359	1	unexpected
JP19	0.3M NaCl	JP11_01994	52.3516	87.0738	96.3935	0			Additive	8.44252e-10	0.72021	2.24804e-13	0.866515	0.249817	0.146305	4.16872e-13	0.515775	0.382634	0.517249	trans
JP19	0.3M NaCl	JP11_01995	8.67492	18.0737	9.13681	1	ELD	-0.901714		1.4869e-07	1.04742	0.808878	0.0629398	1.15517e-06	-0.984483	0.000196965	-0.495957	0.330859	0.492458	trans
JP19	0.3M NaCl	JP11_01996	15.2407	7.00782	10.5098	-1	Additive	-0.149273		2.18998e-07	-1.13194	0.0156952	-0.550832	0.0120421	0.581108	0.712421	-0.0511108	0.691368	0.669794	cis
JP19	0.3M NaCl	JP11_01997	22.9517	10.6654	13.3682	-1	Additive	-0.560042		8.78255e-08	-1.11854	0.000219867	-0.796695	0.161718	0.321842	0.0356574	-0.297007	0.689338	0.589325	cis
JP19	0.3M NaCl	JP11_01998	19.4028	10.6478	11.5431	0			Additive	4.46438e-05	-0.878774	0.000581662	-0.765479	0.655981	0.113295	0.0182198	-0.344457	0.652647	0.573726	conserved
JP19	0.3M NaCl	JP11_01999	4.99224	2.09411	2.48279	-1	Additive	-0.731775		0.000307543	-1.2662	0.00506345	-1.01501	0.545384	0.251187	0.0382119	-0.493989	0.710896	0.559089	trans
JP19	0.3M NaCl	JP11_02001	9.43582	1.01079	6.96267	-1	Additive	0.412904		1.77539e-08	-3.24084	0.476169	-0.451689	1.75801e-06	2.78915	0.242854	0.443438	0.906027	1	cis+trans
JP19	0.3M NaCl	JP11_02002	5.50968	2.95129	3.39733	0			Additive	0.000596672	-0.915386	0.00972724	-0.715743	0.525893	0.199642	0.140034	-0.278833	0.658084	0.858121	unexpected
JP19	0.3M NaCl	JP11_02003	4.37512	17.544	8.88119	1	Additive	-0.315648		4.26546e-25	1.98905	1.21538e-06	1.00771	1.13901e-07	-0.981336	0.0519413	-0.247753	0.2044	0.358005	cis
JP19	0.3M NaCl	JP11_02004	0.741091	0.558393	0.685623	0			Additive	0.532692	-0.425974	0.871623	-0.125533	0.682432	0.300442	0.804732	0.113657	0.578122	0.543072	conserved
JP19	0.3M NaCl	JP11_02005	10.5191	29.2842	14.6763	1	Additive	-0.556922		1.83161e-05	1.46421	0.223615	0.467748	0.00429319	-0.996465	0.0869342	-0.385368	0.270155	0.523528	trans
JP19	0.3M NaCl	JP11_02006	22.3801	30.3102	22.7971	0			Additive	0.0226881	0.426129	0.960697	0.012022	0.0296722	-0.414107	0.150263	-0.165531	0.431857	0.406149	cis
JP19	0.3M NaCl	JP11_02007	10.4973	16.3825	10.0075	0			Additive	0.00143433	0.63048	0.744751	-0.0811789	0.000402903	-0.711659	0.00354779	-0.378172	0.397504	0.513287	conserved
JP19	0.3M NaCl	JP11_02008	12.6791	29.8703	12.0817	1	ELD	-1.0695		9.9793e-06	1.22359	0.811089	-0.0843997	2.88646e-06	-1.30799	1.19844e-05	-0.765247	0.304224	0.254211	cis
JP19	0.3M NaCl	JP11_02009	58.8278	90.2106	77.6707	0			Additive	7.73034e-07	0.603014	0.00266852	0.386128	0.0929064	-0.216886	0.172613	0.105937	0.402095	0.565628	conserved
JP19	0.3M NaCl	JP11_02010	3.02259	15.7272	9.83805	1	Additive	0.0729143		2.07685e-17	2.36288	5.15934e-09	1.68936	0.014294	-0.673528	0.535693	0.130032	0.165702	0.417649	trans
JP19	0.3M NaCl	JP11_02013	33.3564	7.24524	19.7873	-1	Additive	-0.0393371		1.99581e-61	-2.21661	4.88134e-10	-0.766364	4.42422e-25	1.45025	0.910943	-0.00964519	0.825991	0.920286	cis
JP19	0.3M NaCl	JP11_02014	40.1253	73.1056	57.9025	0			Additive	3.00994e-07	0.852383	0.00332666	0.515739	0.0538614	-0.336645	0.452159	0.0801267	0.361299	0.327199	cis
JP19	0.3M NaCl	JP11_02015	77.5466	58.5871	57.8716	0			Additive	0.00318187	-0.417002	0.00282305	-0.43586	0.914471	-0.0188576	0.0192511	-0.195382	0.576778	0.514098	conserved
JP19	0.3M NaCl	JP11_02016	27.6291	12.9842	13.3265	-1	ELD	-0.953255		5.85169e-14	-1.10123	8.45051e-13	-1.06692	0.857576	0.0343127	7.85992e-09	-0.576814	0.686772	0.52262	trans
JP19	0.3M NaCl	JP11_02017	48.3378	39.7701	26.3437	0			NDE-TDR	0.200952	-0.29506	8.30251e-05	-0.890325	0.00872859	-0.595266	7.16486e-07	-0.702978	0.556131	0.585386	conserved
JP19	0.3M NaCl	JP11_02018	274.126	171.976	248.318	0			Additive	1.85982e-10	-0.685438	0.193587	-0.156561	1.26373e-06	0.528877	0.00190753	0.191755	0.621488	0.47816	conserved
JP19	0.3M NaCl	JP11_02019	10.9562	4.63378	5.31615	-1	ELD	-0.784142		3.20074e-07	-1.25538	2.74467e-05	-1.05606	0.492089	0.19932	0.00162146	-0.525374	0.709182	0.691824	cis
JP19	0.3M NaCl	JP11_02020	58.7023	114.485	47.4951	0			Additive	4.43397e-20	0.950513	0.00485358	-0.32083	7.11021e-34	-1.27134	3.0718e-35	-0.81774	0.345771	0.462731	trans
JP19	0.3M NaCl	JP11_02021	18.5236	28.555	26.7263	0			Additive	1.51413e-05	0.61275	0.000477087	0.515368	0.540072	-0.0973816	0.00808253	0.229672	0.400515	0.388488	cis
JP19	0.3M NaCl	JP11_02022	58.4886	97.8288	24.085	0			NDE-TDR	0.00402679	0.730615	5.04115e-07	-1.29371	5.36078e-16	-2.02432	2.39796e-22	-1.65094	0.380844	0.575531	conserved
JP19	0.3M NaCl	JP11_02023	224.237	713.229	186.771	1	ELD	-1.15324		1.3504e-15	1.658	0.241611	-0.277125	1.18427e-20	-1.93513	9.26673e-21	-1.27631	0.244538	0.556336	trans
JP19	0.3M NaCl	JP11_02024	314.895	948.401	279.934	1	ELD	-1.11037		7.72191e-14	1.57821	0.463543	-0.182805	8.17212e-17	-1.76101	1.77275e-17	-1.12286	0.254806	0.50395	trans
JP19	0.3M NaCl	JP11_02025	83.4119	64.6145	58.754	0			Additive	0.000100725	-0.380829	1.70459e-07	-0.520515	0.190988	-0.139686	3.19659e-07	-0.294972	0.570875	0.46355	conserved
JP19	0.3M NaCl	JP11_02026	86.7024	189.654	146.569	1	Additive	0.16301		4.50205e-10	1.11483	6.27886e-05	0.744026	0.0491685	-0.370804	0.242183	0.135222	0.320528	0.371755	cis
JP19	0.3M NaCl	JP11_02027	22.9781	0.477471	12.1338	-1	Additive	0.0360876		2.85549e-58	-5.62262	1.22277e-07	-0.937173	7.26792e-40	4.68544	0.528355	0.0696609	0.980308	0.803472	trans
JP19	0.3M NaCl	JP11_02028	55.8018	143.662	145.935	1	ELD	1.05176		1.5173e-18	1.35235	9.64258e-19	1.37235	0.91834	0.0200022	1.38567e-09	0.60035	0.285696	0.316969	cis
JP19	0.3M NaCl	JP11_02029	6.34284	0.0860587	3.46012	-1	Additive	0.0785281		2.77159e-14	-6.22551	0.0237321	-0.887658	1.21143e-10	5.33785	0.575947	0.133679	0.987012	1	cis
JP19	0.3M NaCl	JP11_02030	642.133	0.276765	147.693	-1	ELD	-0.540657		1.59029e-157	-11.1885	6.97713e-80	-2.13485	5.95087e-103	9.05363	2.5925e-89	-1.10107	0.999582	1	cis
JP19	0.3M NaCl	JP11_02033	5.40238	0	0.789453	-1	ELD	-0.707739		2.68597e-12	-8.85243	3.38795e-10	-2.77498	3.45283e-06	6.07745	4.49444e-07	-1.78241	1	1	cis
JP19	0.3M NaCl	JP11_02034	2.11968	0	1.30334	-1	Additive	0.229749		4.73352e-09	-7.50302	0.1345	-0.722417	1.79365e-07	6.7806	0.362359	0.304855	1	1	cis
JP19	0.3M NaCl	JP11_02036	237.489	236.988	190.746	0			Additive	0.896971	-0.0161304	0.00321867	-0.33052	0.00426522	-0.314389	1.15145e-05	-0.272779	0.508021	0.476465	conserved
JP19	0.3M NaCl	JP11_02037	0.487205	0.651843	0.329434	0			Additive	0.646516	0.397362	0.541954	-0.594308	0.26251	-0.99167	0.179012	-0.821029			no_data
JP19	0.3M NaCl	JP11_02038	73.8971	117.925	102.212	0			Additive	4.78437e-07	0.660404	0.000922211	0.454755	0.142228	-0.205649	0.0816369	0.139639	0.392481	0.501991	trans
JP19	0.3M NaCl	JP11_02039	20.0302	16.6468	18.2656	0			Additive	0.198363	-0.278807	0.542802	-0.147531	0.578706	0.131275	0.796176	0.0318705	0.553305	0.475184	conserved
JP19	0.3M NaCl	JP11_02040	21.9631	191.383	24.9112	1	ELD	-0.965197		8.60638e-43	3.11055	0.55462	0.166397	3.30934e-38	-2.94415	6.7634e-81	-2.0413	0.105757	0.154804	cis
JP19	0.3M NaCl	JP11_02041	0.136899	3.72951	0.929007	1	Additive	-0.559034		3.8799e-10	4.75813	0.000851398	2.75515	0.000504763	-2.00297	0.00930405	-1	0.0365021	0.206955	trans
JP19	0.3M NaCl	JP11_02042	0.0966323	1.18227	0.366012	1	Additive	-0.503741		6.58579e-05	3.58938	0.0644139	1.90117	0.020124	-1.68821	0.188916	-0.712718	0.0777739	0.0882368	cis
JP19	0.3M NaCl	JP11_02043	0.0986006	1.0494	0.240735	1	Additive	-0.701021		0.00117209	3.40791	0.299215	1.31085	0.0278954	-2.09706	0.0894091	-1.05247			no_data
JP19	0.3M NaCl	JP11_02044	5.43728	9.34334	3.99335	0			Additive	7.27781e-05	0.768797	0.0443104	-0.459016	1.93355e-09	-1.22781	2.00812e-07	-0.832826	0.374954	0.400791	cis
JP19	0.3M NaCl	JP11_02045	15.6916	12.7485	18.1606	0			Additive	0.0835208	-0.31226	0.303175	0.198705	0.00402558	0.510965	0.000418194	0.391404	0.559185	0.595091	conserved
JP19	0.3M NaCl	JP11_02046	99.4094	73.615	89.1253	0			Additive	0.00226469	-0.44591	0.292573	-0.171215	0.071104	0.274695	0.371797	0.0823455	0.581691	0.520349	conserved
JP19	0.3M NaCl	JP11_02047	65.6167	49.5977	54.0363	0			Additive	0.0377035	-0.416027	0.172817	-0.292623	0.579712	0.123404	0.67516	-0.0533152	0.576647	0.481917	conserved
JP19	0.3M NaCl	JP11_02048	0.700717	0.127828	0.707078	-1	Additive	1.02221		0.0241452	-2.46949	0.99649	0.0053412	0.0261469	2.47483	0.146681	0.812373	0.849776	1	cis+trans
JP19	0.3M NaCl	JP11_02049	110.953	120.046	193.105	0			NDE-TUR	0.509404	0.100053	1.38917e-08	0.785449	6.03171e-07	0.685396	3.54365e-22	0.785086	0.487974	0.337213	unexpected
JP19	0.3M NaCl	JP11_02050	64.7484	53.0383	56.5091	0			Additive	0.0314057	-0.300486	0.16034	-0.210336	0.563006	0.0901498	0.812307	-0.0199424	0.557039	0.549251	cis
JP19	0.3M NaCl	JP11_02051	0.91806	1.70288	1.08556	0			Additive	0.184521	0.881693	0.78203	0.222508	0.340547	-0.659185	0.552489	-0.251539	0.357406	0.466776	conserved
JP19	0.3M NaCl	JP11_02052	227.876	1714.06	324.418	1	ELD	-0.870081		7.02767e-10	2.89333	0.365021	0.489857	3.99666e-07	-2.40348	1.9267e-11	-1.52209	0.121	0.330784	trans
JP19	0.3M NaCl	JP11_02053	34.6938	67.8504	32.903	0			Additive	0.000306515	0.952085	0.779229	-0.0920563	8.28296e-05	-1.04414	0.00150394	-0.590182	0.345389	0.537336	conserved
JP19	0.3M NaCl	JP11_02054	35.7902	39.3456	30.6567	0			Additive	0.579776	0.124424	0.303222	-0.236404	0.0923482	-0.360828	0.0373261	-0.250153	0.483518	0.522368	conserved
JP19	0.3M NaCl	JP11_02055	47.0923	55.9875	47.4592	0			Additive	0.136703	0.237277	0.987582	-0.00306413	0.139207	-0.240341	0.424086	-0.0753513	0.464177	0.398536	unexpected
JP19	0.3M NaCl	JP11_02056	16.0499	7.6888	13.3004	-1	Additive	0.342317		2.31948e-12	-1.07476	0.0724877	-0.286482	7.39947e-07	0.788278	0.0581024	0.199309	0.682662	0.512834	trans
JP19	0.3M NaCl	JP11_02057	53.3765	0.106807	28.4709	-1	Additive	0.0649255		7.29703e-41	-8.97777	3.61487e-10	-0.920523	7.12767e-33	8.05725	0.295789	0.109788	0.99806	0.998091	cis
JP19	0.3M NaCl	JP11_02058	14.1654	19.9377	10.046	0			NDE-TDR	0.00327214	0.480281	0.00399871	-0.51055	2.69914e-09	-0.990831	3.33902e-10	-0.712198	0.422587	0.559875	conserved
JP19	0.3M NaCl	JP11_02059	105.661	79.7569	74.2575	0			Additive	0.00423088	-0.420354	0.00049263	-0.523416	0.532772	-0.103062	0.000327361	-0.281415	0.577345	0.542678	conserved
JP19	0.3M NaCl	JP11_02060	34.54	37.8454	26.1941	0			Additive	0.506396	0.119538	0.0190805	-0.412026	0.00164877	-0.531564	2.35994e-05	-0.423879	0.484444	0.802853	unexpected
JP19	0.3M NaCl	JP11_02061	1.46346	0.578059	1.05073	-1	Additive	0.0677094		0.00653244	-1.35487	0.343002	-0.4886	0.108088	0.866274	0.903171	0.0430688	0.723284	0.83735	cis
JP19	0.3M NaCl	JP11_02062	1.36414	0.404859	0.660497	-1	Additive	-0.467022		0.00114595	-1.7621	0.0483763	-1.05441	0.259895	0.707683	0.342956	-0.38187	0.776288	1	cis+trans
JP19	0.3M NaCl	JP11_02063	5.91808	10.1449	3.61221	0			NDE-TDR	9.77483e-05	0.763869	0.00138202	-0.7282	1.35242e-12	-1.49207	3.31692e-11	-1.10415			no_data
JP19	0.3M NaCl	JP11_02064	3.56302	0.981208	3.44596	-1	ELD	0.909322		2.08008e-08	-1.87263	0.859463	-0.0632455	1.05049e-07	1.80938	0.00302498	0.630354	0.789145	0.614755	trans
JP19	0.3M NaCl	JP11_02065	211.926	215.068	98.5927	0			NDE-TDR	0.975763	0.00949051	2.29875e-05	-1.12119	1.37826e-05	-1.13068	4.99499e-10	-1.07457	0.503721	0.58549	conserved
JP19	0.3M NaCl	JP11_02067	115.046	146.738	43.6341	0			NDE-TDR	0.0214238	0.3387	1.4489e-22	-1.41362	1.70741e-34	-1.75232	2.77474e-61	-1.54139	0.446869	0.71621	unexpected
JP19	0.3M NaCl	JP11_02068	4.13973	0.0422187	1.29719	-1	Additive	-0.387445		2.41846e-09	-6.61217	2.56218e-05	-1.68237	1.49355e-05	4.92979	0.0238002	-0.673772	0.990178	1	cis
JP19	0.3M NaCl	JP11_02069	60.5827	0.0422187	63.5457	-1	ELD	1.09788		1.85404e-23	-10.4828	0.682467	0.0547712	1.44415e-23	10.5376	3.3582e-56	1.08656	0.999323	1	cis
JP19	0.3M NaCl	JP11_02070	69.9323	0.126295	70.3728	-1	ELD	1.01262		2.3965e-50	-9.10545	0.976977	-0.00498892	4.17311e-50	9.10046	1.72831e-38	1.02664	0.998247	0.996908	cis
JP19	0.3M NaCl	JP11_02071	4.8371	1.34475	5.09887	-1	ELD	1.14991		1.66502e-09	-1.85827	0.8497	0.0640216	6.4004e-10	1.92229	4.82999e-05	0.750549	0.787551	1	unexpected
JP19	0.3M NaCl	JP11_02072	11.7401	8.25611	32.6786	0			NDE-TUR	0.11034	-0.52234	2.82309e-06	1.46075	1.08818e-10	1.98309	9.13283e-19	1.74678	0.594853	0.86509	unexpected
JP19	0.3M NaCl	JP11_02073	9.25489	3.60568	6.30175	-1	Additive	-0.0455048		2.68893e-08	-1.3676	0.0241141	-0.569438	0.00216187	0.79816	0.974875	0.00467652	0.725405	0.913812	unexpected
JP19	0.3M NaCl	JP11_02074	39.9429	24.5211	41.0083	0			Additive	0.000353395	-0.716765	0.925522	0.0239542	0.000251361	0.740719	0.0021081	0.384454	0.626678	0.624777	cis
JP19	0.3M NaCl	JP11_02075	111.858	114.639	76.2862	0			NDE-TDR	0.845449	0.0227668	4.24977e-08	-0.566735	7.60681e-09	-0.589502	4.17562e-18	-0.528773	0.501316	0.528981	conserved
JP19	0.3M NaCl	JP11_02076	61.5388	66.2391	38.5443	0			NDE-TDR	0.511944	0.0932589	2.2361e-07	-0.689728	2.13383e-09	-0.782987	1.79306e-18	-0.686512	0.489112	0.586389	conserved
JP19	0.3M NaCl	JP11_02077	18.8998	20.9821	11.4322	0			NDE-TDR	0.616972	0.138918	0.00504685	-0.74224	0.000592559	-0.881158	1.71198e-06	-0.763099	0.481196	0.4403	conserved
JP19	0.3M NaCl	JP11_02078	16.3316	22.7234	16.3041	0			Additive	0.0956401	0.462946	0.962186	-0.0169651	0.0889195	-0.479912	0.215455	-0.214623	0.425249	0.43913	conserved
JP19	0.3M NaCl	JP11_02079	24.8965	45.7007	24.009	0			Additive	8.4899e-05	0.864237	0.807917	-0.0674372	2.63752e-05	-0.931674	0.000868332	-0.509097	0.359367	0.428165	cis
JP19	0.3M NaCl	JP11_02080	99.3056	77.8184	102.859	0			Additive	3.44304e-06	-0.364762	0.704871	0.0361989	4.11597e-07	0.400961	2.32234e-08	0.254887	0.56811	0.514113	conserved
JP19	0.3M NaCl	JP11_02081	53.2392	82.2408	69.4479	0			Additive	1.40082e-05	0.616019	0.0142074	0.369672	0.0997912	-0.246347	0.350082	0.0816756	0.399925	0.516778	trans
JP19	0.3M NaCl	JP11_02082	1.9687	27.1162	9.1086	1	ELD	-0.432158		4.25104e-46	3.77122	2.67573e-15	2.19577	3.20811e-11	-1.57544	0.000648479	-0.614346	0.0696827	0.0882139	cis
JP19	0.3M NaCl	JP11_02083	23.9747	31.9021	20.9617	0			Additive	0.33628	0.399016	0.662971	-0.204931	0.143216	-0.603947	0.170101	-0.372161	0.436369	0.374103	cis
JP19	0.3M NaCl	JP11_02084	58.4521	70.8787	71.3395	0			Additive	0.206825	0.263306	0.21585	0.271966	0.97459	0.00865966	0.122697	0.18528	0.459923	0.540876	conserved
JP19	0.3M NaCl	JP11_02085	25.4371	31.4146	27.883	0			Additive	0.0599563	0.292568	0.504337	0.118428	0.289138	-0.17414	0.876855	0.0148897	0.454733	0.509783	conserved
JP19	0.3M NaCl	JP11_02086	175.888	275.056	207.5	0			Additive	2.5418e-08	0.63212	0.0696618	0.224898	0.000448536	-0.407223	0.241409	-0.0733503	0.397248	0.470446	trans
JP19	0.3M NaCl	JP11_02087	444.334	304.695	483.8	0			Additive	0.00119824	-0.558494	0.596835	0.107967	0.000112161	0.666461	7.22985e-05	0.405922	0.600671	0.551137	cis
JP19	0.3M NaCl	JP11_02088	27.3143	25.3384	30.3199	0			Additive	0.399331	-0.121731	0.36762	0.136255	0.0661533	0.257986	0.00257998	0.244194	0.526265	0.539113	conserved
JP19	0.3M NaCl	JP11_02089	331.045	286.976	345.758	0			Additive	0.020375	-0.218818	0.66178	0.0487832	0.00456305	0.267601	4.33768e-06	0.202099	0.543076	0.536082	conserved
JP19	0.3M NaCl	JP11_02090	60.8782	49.1532	64.2916	0			Additive	0.0144935	-0.32097	0.675303	0.065142	0.00335947	0.386112	0.000534566	0.263585	0.560519	0.483153	conserved
JP19	0.3M NaCl	JP11_02091	0.36834	2.01887	0.525817	1	Additive	-0.80918		5.0167e-05	2.43721	0.520714	0.498471	0.00107421	-1.93874	0.0108104	-1.14775	0.158166	0.284306	cis
JP19	0.3M NaCl	JP11_02092	0.796813	0.896409	0.812049	0			Additive	0.848586	0.159252	0.988924	0.0131385	0.87078	-0.146114	1	1.60361e-07	0.477115	0.501927	conserved
JP19	0.3M NaCl	JP11_02093	0.0584401	2.42184	1.40102	1	Additive	0.136141		4.33878e-08	5.35998	7.05713e-06	4.5626	0.134155	-0.79738	0.512888	0.23816			no_data
JP19	0.3M NaCl	JP11_02094	11.4706	1.35856	39.3667	-1	DE-TUR	3		2.3702e-17	-3.08858	5.41188e-08	1.76426	8.18586e-42	4.85284	3.07593e-30	2.63993	0.896967	0.915409	cis
JP19	0.3M NaCl	JP11_02095	23.4665	19.0745	10.7786	0			NDE-TDR	0.128804	-0.309725	1.87842e-08	-1.13809	4.86278e-05	-0.82836	2.04404e-15	-0.944129	0.558758	0.429105	conserved
JP19	0.3M NaCl	JP11_02096	99.0903	169.154	175.198	0			Additive	1.83845e-13	0.757734	7.91579e-15	0.807724	0.678754	0.0499895	6.41766e-12	0.432821	0.376597	0.444653	cis
JP19	0.3M NaCl	JP11_02097	62.2968	88.8633	76.9494	0			Additive	1.12955e-06	0.499797	0.00794529	0.289689	0.0511195	-0.210108	0.276766	0.069728	0.419377	0.532675	trans
JP19	0.3M NaCl	JP11_02098	51.0103	65.3327	43.0718	0			Additive	0.00600756	0.343964	0.05577	-0.25756	1.41995e-06	-0.601524	1.75838e-07	-0.388874	0.445904	0.440992	conserved
JP19	0.3M NaCl	JP11_02099	63.1849	57.0229	54.9459	0			Additive	0.197123	-0.161362	0.0955985	-0.215476	0.697595	-0.0541137	0.237069	-0.0887251	0.533108	0.409277	unexpected
JP19	0.3M NaCl	JP11_02100	223.57	1.77119	262.46	-1	ELD	1.35067		3.30894e-43	-6.98839	0.72218	0.21658	1.06453e-45	7.20497	1.3462e-05	1.23811	0.992362	0.836074	trans
JP19	0.3M NaCl	JP11_02101	18.8615	73.7335	28.3317	1	ELD	-0.654825		6.01826e-20	1.95259	0.0140304	0.57268	1.32637e-10	-1.37991	0.000142399	-0.652739	0.208916	0.329302	cis
JP19	0.3M NaCl	JP11_02102	42.8871	83.8785	62.6685	0			Additive	2.74198e-20	0.954523	8.99645e-07	0.532241	6.15176e-05	-0.422282	0.613609	0.0323573	0.345116	0.308841	cis
JP19	0.3M NaCl	JP11_02103	26.5888	16.8968	14.982	0			Additive	0.0032166	-0.665865	0.000276082	-0.842524	0.487992	-0.176659	0.000741017	-0.5025	0.618345	0.384276	cis+trans
JP19	0.3M NaCl	JP11_02104	20.4047	35.6309	23.4247	0			Additive	8.46884e-06	0.790764	0.374052	0.183034	0.000784943	-0.607731	0.0637083	-0.212363	0.371288	0.463067	trans
JP19	0.3M NaCl	JP11_02105	5.19757	2.53208	2.87525	-1	Additive	-0.742509		0.000907777	-1.05404	0.00857581	-0.866748	0.621877	0.187296	0.0705025	-0.39183	0.67923	0.741369	cis
JP19	0.3M NaCl	JP11_02106	76.5175	63.1558	68.894	0			Additive	0.226936	-0.289041	0.531837	-0.166187	0.637284	0.122854	0.888064	0.0213354	0.555154	0.466593	conserved
JP19	0.3M NaCl	JP11_02107	3.23236	6.96299	6.23419	1	Additive	0.609289		0.00261591	1.09891	0.0151863	0.931932	0.684381	-0.166981	0.173328	0.344499	0.323168	0.61312	conserved
JP19	0.3M NaCl	JP11_02108	0.684406	1.55674	6.19545	1	DE-TUR	3		0.00562461	1.17732	3.01198e-16	3.16751	6.29746e-09	1.99019	1.69109e-26	2.52893	0.312211	0.359195	conserved
JP19	0.3M NaCl	JP11_02109	1.20886	7.49744	3.8342	1	Additive	-0.165043		1.29887e-12	2.6175	2.65088e-05	1.65127	0.00585779	-0.966229	0.600493	-0.12521	0.142761	0.273758	cis
JP19	0.3M NaCl	JP11_02110	5.15463	1.50226	4.32356	-1	Additive	0.544914		6.25485e-05	-1.78528	0.590732	-0.27102	0.00091423	1.51426	0.132711	0.402586	0.779385	1	cis+trans
JP19	0.3M NaCl	JP11_02111	0.273448	3.46808	1.69683	1	Additive	-0.108892		4.20291e-12	3.65479	2.841e-06	2.62327	0.0107167	-1.03153	0.747899	-0.0931093	0.0751583	0.0237298	cis
JP19	0.3M NaCl	JP11_02112	2.1099	1.88103	3.4841	0			Additive	0.726717	-0.186987	0.164693	0.706831	0.0678603	0.893818	0.00248028	0.827713	0.537365	0.512354	conserved
JP19	0.3M NaCl	JP11_02113	14.8054	25.1398	27.588	0			Additive	1.64551e-07	0.749927	1.00621e-09	0.884446	0.385281	0.134518	6.05426e-09	0.515337	0.377818	0.483263	trans
JP19	0.3M NaCl	JP11_02114	53.8003	44.0406	89.6802	0			NDE-TUR	0.16157	-0.3038	0.000673955	0.722805	6.21669e-07	1.0266	9.91691e-15	0.914618	0.557727	0.517818	conserved
JP19	0.3M NaCl	JP11_02115	40.0781	21.7844	23.4157	0			Additive	0.000460409	-0.893371	0.00287318	-0.788541	0.725313	0.10483	0.0187715	-0.365086	0.654503	0.614613	cis
JP19	0.3M NaCl	JP11_02116	38.6096	43.7261	41.7324	0			Additive	0.402204	0.165919	0.655892	0.098873	0.756523	-0.0670464	0.583577	0.06283	0.476543	0.512017	conserved
JP19	0.3M NaCl	JP11_02117	452.862	188.144	614.255	-1	ELD	2.21936		1.20547e-30	-1.27956	0.000265533	0.425965	1.50837e-53	1.70553	2.90675e-85	0.971105	0.71263	0.597233	cis
JP19	0.3M NaCl	JP11_02118	183.683	183.018	180.927	0			Additive	0.891147	-0.0182395	0.804377	-0.0354448	0.903309	-0.0172053	0.729819	0.0221768	0.508394	0.486954	conserved
JP19	0.3M NaCl	JP11_02121	13.6773	25.5196	10.7974	0			Additive	4.51948e-06	0.88807	0.106882	-0.354516	2.71396e-10	-1.24259	1.3035e-11	-0.812809	0.355466	0.519072	conserved
JP19	0.3M NaCl	JP11_02122	27.4108	44.8047	8.12085	0			NDE-TDR	0.0439922	0.698204	3.82838e-07	-1.76941	3.43276e-13	-2.46762	2.4032e-19	-2.10581	0.386529	0.51817	conserved
JP19	0.3M NaCl	JP11_02123	74.8027	78.8395	98.4375	0			Additive	0.647705	0.0626111	0.0025868	0.382228	0.0107616	0.319617	4.08588e-08	0.399442	0.494455	0.593071	unexpected
JP19	0.3M NaCl	JP11_02124	19.1765	15.8255	13.1471	0			Additive	0.265689	-0.291684	0.034305	-0.560357	0.325445	-0.268673	0.0133772	-0.376609	0.555498	0.606122	conserved
JP19	0.3M NaCl	JP11_02125	39.256	86.2904	62.1777	1	Additive	-0.0253207		3.63772e-13	1.12291	5.96285e-05	0.649885	0.00297597	-0.473025	0.725969	0.0357721	0.319191	0.335246	cis
JP19	0.3M NaCl	JP11_02126	25.5746	62.6468	27.5977	1	ELD	-0.89086		1.95851e-07	1.28061	0.754477	0.0967634	1.89472e-06	-1.18385	0.00019103	-0.624794	0.295715	0.321085	cis
JP19	0.3M NaCl	JP11_02127	216.184	554.298	166.499	1	ELD	-1.2939		4.81462e-10	1.34648	0.103644	-0.388643	9.43487e-16	-1.73513	1.8593e-20	-1.1586	0.286561	0.614289	trans
JP19	0.3M NaCl	JP11_02128	6.20326	17.4257	3.29302	1	DE-TDR	-1.51864		1.44236e-11	1.47774	0.000291463	-0.933722	1.81205e-24	-2.41146	7.93986e-26	-1.79769	0.268195	0.551164	trans
JP19	0.3M NaCl	JP11_02129	3.07906	5.24711	2.71376	0			Additive	0.00890215	0.757683	0.574436	-0.20173	0.00130018	-0.959413	0.00762302	-0.561356	0.376854	0.284421	cis
JP19	0.3M NaCl	JP11_02130	18.7682	20.5311	16.5794	0			Additive	0.538101	0.115448	0.315724	-0.195282	0.0865417	-0.31073	0.0557117	-0.202831	0.485319	0.439624	conserved
JP19	0.3M NaCl	JP11_02131	65.8868	77.2234	89.8641	0			Additive	0.10019	0.214639	0.000839736	0.43286	0.0977821	0.218221	2.61716e-07	0.371602	0.46808	0.441248	conserved
JP19	0.3M NaCl	JP11_02132	343.237	445.033	386.823	0			Additive	0.129958	0.360138	0.553141	0.159812	0.427146	-0.200326	0.899035	0.017606	0.443195	0.497716	conserved
JP19	0.3M NaCl	JP11_02133	23.5052	29.3556	23.2673	0			Additive	0.0875437	0.309126	0.903177	-0.0275924	0.0665981	-0.336719	0.186574	-0.139978	0.451965	0.530994	conserved
JP19	0.3M NaCl	JP11_02134	29.877	61.2688	20.9202	1	ELD	-1.57064		0.000533172	1.02152	0.0992372	-0.530786	1.30836e-07	-1.5523	1.38333e-11	-1.07421	0.33471	0.411981	cis
JP19	0.3M NaCl	JP11_02135	646.094	396.374	1374.87	0			NDE-TUR	0.00273989	-0.719405	8.91271e-06	1.0752	1.80001e-14	1.79461	1.66848e-25	1.43576	0.627284	0.472902	conserved
JP19	0.3M NaCl	JP11_02136	1.98745	0.575716	1.93347	-1	Additive	0.923516		5.58529e-05	-1.79884	0.91828	-0.0497181	0.000123068	1.74913	0.0282916	0.631505			no_data
JP19	0.3M NaCl	JP11_02137	4.36041	5.77827	5.36931	0			Additive	0.124224	0.393684	0.299736	0.289919	0.715994	-0.103765	0.455441	0.126281	0.437294	0.357005	conserved
JP19	0.3M NaCl	JP11_02138	18.0694	15.7696	14.1796	0			Additive	0.503078	-0.207265	0.249915	-0.364105	0.631285	-0.15684	0.185191	-0.214805	0.541023	0.426245	conserved
JP19	0.3M NaCl	JP11_02139	55.2656	127.872	72.0706	1	ELD	-0.537094		1.4951e-18	1.19694	0.0124388	0.369555	1.80465e-09	-0.827385	0.000171792	-0.294296	0.308127	0.354056	cis
JP19	0.3M NaCl	JP11_02140	11.2618	24.5148	59.337	1	DE-TUR	3		1.19881e-09	1.10859	2.54749e-41	2.38341	2.15538e-13	1.27483	1.34515e-78	1.77857	0.32163	0.474355	conserved
JP19	0.3M NaCl	JP11_02141	78.108	64.6107	88.3013	0			Additive	0.00499601	-0.286417	0.135309	0.163488	8.56105e-06	0.449905	3.20333e-08	0.346558	0.554666	0.467595	conserved
JP19	0.3M NaCl	JP11_02142	0.720902	0.475577	0.273034	0			Additive	0.604333	-0.614357	0.254711	-1.40639	0.532201	-0.792031	0.143265	-1.10309			no_data
JP19	0.3M NaCl	JP11_02143	12.7236	85.8422	12.6561	1	ELD	-1.00185		3.46814e-07	2.7375	0.974736	-0.0235611	3.28935e-07	-2.76107	9.00044e-08	-1.89616	0.132966	0.247799	cis
JP19	0.3M NaCl	JP11_02144	14.8579	1.1019	5.25943	-1	Additive	-0.395532		3.21032e-11	-3.77256	0.00818071	-1.51585	0.000122879	2.2567	0.100583	-0.571855			no_data
JP19	0.3M NaCl	JP11_02145	602.918	748.648	1811.94	0			NDE-TUR	0.0478603	0.298332	5.11724e-28	1.57299	6.62075e-19	1.27465	1.10322e-107	1.4668	0.453753	0.378614	conserved
JP19	0.3M NaCl	JP11_02146	64.6873	75.3527	91.9094	0			Additive	0.143248	0.205808	0.000366239	0.492231	0.0397612	0.286423	1.49641e-08	0.435609	0.469642	0.529049	conserved
JP19	0.3M NaCl	JP11_02147	11.0962	10.8048	7.86991	0			Additive	0.875492	-0.0506448	0.0986648	-0.510517	0.1287	-0.459872	0.0170959	-0.434552	0.514177	0.549626	conserved
JP19	0.3M NaCl	JP11_02148	8.06858	7.03357	10.6331	0			Additive	0.43196	-0.214237	0.158069	0.383981	0.0206444	0.598217	0.000172721	0.535914	0.542223	0.510106	conserved
JP19	0.3M NaCl	JP11_02149	47.2069	30.2507	53.8893	0			Additive	4.56311e-14	-0.655892	0.0522946	0.176596	1.00867e-21	0.832489	1.24342e-19	0.513283	0.616661	0.556351	cis
JP19	0.3M NaCl	JP11_02150	51.605	40.4699	49.4806	0			Additive	0.00205888	-0.362496	0.588205	-0.074767	0.0175925	0.287729	0.0397529	0.143355	0.567724	0.608184	cis
JP19	0.3M NaCl	JP11_02151	12.2704	61.3952	48.1728	1	ELD	0.461681		7.53117e-81	2.31076	6.12479e-57	1.95946	0.00277021	-0.3513	1.40189e-09	0.442958	0.170719	0.330364	cis
JP19	0.3M NaCl	JP11_02152	11.567	43.0352	41.5132	1	ELD	0.903264		1.91141e-54	1.88121	9.8931e-51	1.82936	0.696452	-0.051853	5.70403e-18	0.659861	0.217021	0.257339	cis
JP19	0.3M NaCl	JP11_02153	5.52099	20.4627	12.7153	1	Additive	-0.0370099		5.53114e-14	1.87549	5.7119e-06	1.18823	0.00634283	-0.687264	0.834263	0.0245422	0.217691	0.269821	cis
JP19	0.3M NaCl	JP11_02154	7.09759	2.17268	8.26824	-1	ELD	1.4754		7.30351e-09	-1.72676	0.521857	0.205786	1.02572e-10	1.93254	1.68041e-06	0.858763	0.771309	0.932701	cis+trans
JP19	0.3M NaCl	JP11_02155	21.0445	1.03433	80.9429	-1	DE-TUR	3		1.13454e-52	-4.37001	1.71051e-22	1.92878	4.42514e-110	6.29879	1.72874e-76	2.89384	0.954614	0.84942	cis
JP19	0.3M NaCl	JP11_02156	19.2317	13.1302	24.5047	0			Additive	0.00285096	-0.56548	0.0918892	0.335073	1.45884e-06	0.900553	6.17616e-11	0.637296	0.601823	0.448893	conserved
JP19	0.3M NaCl	JP11_02157	36.7962	0.75378	10.2751	-1	ELD	-0.471661		3.51305e-09	-5.62224	0.0640735	-1.85756	0.000108784	3.76467	5.01622e-05	-0.846087			no_data
JP19	0.3M NaCl	JP11_02159	4.68868	3.46961	2.68544	0			Additive	0.179177	-0.452693	0.0188924	-0.817564	0.320472	-0.364871	0.0106867	-0.555519	0.582365	1	unexpected
JP19	0.3M NaCl	JP11_02161	0.0197903	4.30052	2.39385	1	Additive	0.109182		1.7226e-09	7.66645	1.76058e-07	6.82013	0.0400602	-0.846313	0.409193	0.230532	0.00476539	0.0138394	cis
JP19	0.3M NaCl	JP11_02162	33.027	25.6034	30.4006	0			Additive	0.00867454	-0.38139	0.413578	-0.133628	0.103754	0.247762	0.294211	0.0906205	0.570785	0.484587	conserved
JP19	0.3M NaCl	JP11_02163	4.91233	0	0.562095	-1	ELD	-0.771149		4.20214e-12	-8.71563	2.10464e-12	-3.12212	2.10957e-05	5.59351	1.64261e-08	-2.152			no_data
JP19	0.3M NaCl	JP11_02165	1.82815	0.169413	1.26869	-1	Additive	0.325436		3.24576e-07	-3.43312	0.29823	-0.543019	3.07734e-05	2.8901	0.376406	0.306978	0.917202	1	cis+trans
JP19	0.3M NaCl	JP11_02166	5.78505	0.106807	3.30188	-1	Additive	0.125374		4.1861e-16	-5.7717	0.00591854	-0.822652	6.43542e-12	4.94905	0.372217	0.186878	0.982382	1	cis+trans
JP19	0.3M NaCl	JP11_02167	0.528631	0.0207484	0.357638	-1	Additive	0.326643		0.00343789	-4.53811	0.63291	-0.565837	0.0130158	3.97228	0.487392	0.469485			no_data
JP19	0.3M NaCl	JP11_02170	2.60643	0.369942	1.15679	-1	Additive	-0.296354		4.59825e-07	-2.84707	0.0217109	-1.18058	0.0060584	1.66649	0.304871	-0.326981			no_data
JP19	0.3M NaCl	JP11_02172	0.723056	0	0.262607	-1	Additive	-0.27362		0.000203446	-5.95258	0.226929	-1.49386	0.00809602	4.45871	0.54136	-0.459431			no_data
JP19	0.3M NaCl	JP11_02173	5.13736	11.6805	9.36151	1	Additive	0.29118		2.14056e-08	1.17132	0.000106773	0.853904	0.143157	-0.317413	0.121634	0.209355	0.311837	0.280958	cis
JP19	0.3M NaCl	JP11_02174	0.856796	4.50415	3.74339	1	Additive	0.582845		5.09032e-08	2.38582	3.15486e-06	2.11225	0.542645	-0.273573	0.0650911	0.53842	0.163561	0.181255	cis
JP19	0.3M NaCl	JP11_02175	214.345	409.279	841.442	0			NDE-TUR	9.73937e-05	0.919256	4.7244e-17	1.95736	1.09546e-05	1.0381	2.67353e-23	1.48184	0.350697	0.372532	conserved
JP19	0.3M NaCl	JP11_02176	39.1429	0.0633281	24.4142	-1	ELD	0.246219		5.72234e-27	-9.26757	1.40759e-06	-0.694562	4.42246e-23	8.57301	0.000369951	0.335128	0.99843	1	cis
JP19	0.3M NaCl	JP11_02177	9.95472	0	4.97202	-1	Additive	-0.00107251		2.96232e-15	-9.73456	8.51551e-05	-1.01131	2.26849e-12	8.72325	0.957632	0.00893317	1	1	cis
JP19	0.3M NaCl	JP11_02178	9.7946	0	7.76447	-1	ELD	0.58546		2.46396e-15	-9.7113	0.120724	-0.351043	3.1132e-14	9.36025	2.62192e-06	0.688373	1	0.405649	trans
JP19	0.3M NaCl	JP11_02179	9.41421	0.0211094	3.84693	-1	Additive	-0.185398		2.59003e-12	-8.69199	6.67899e-06	-1.30118	3.98179e-09	7.39081	0.165882	-0.282143	0.997825	1	cis
JP19	0.3M NaCl	JP11_02180	10.8843	10.7006	6.75257	0			Additive	0.962751	-0.0425465	0.430576	-0.698122	0.443419	-0.655575	0.119714	-0.636492	0.512664	1	unexpected
JP19	0.3M NaCl	JP11_02181	14.6601	0	5.52707	-1	Additive	-0.245973		6.02094e-17	-10.293	4.45405e-09	-1.42324	8.98642e-13	8.86976	0.011875	-0.39079	1	1	cis
JP19	0.3M NaCl	JP11_02183	0.430504	0	0.567819	-1	Additive	1.63793		0.000355172	-5.2031	0.697046	0.38922	0.000127015	5.59232	0.0201351	1.44057			no_data
JP19	0.3M NaCl	JP11_02184	28.3175	2.9438	13.1284	-1	Additive	-0.197231		4.13612e-26	-3.27767	0.000243978	-1.12318	1.24257e-11	2.15449	0.274391	-0.22624	0.908287	1	cis+trans
JP19	0.3M NaCl	JP11_02185	6.47669	0	3.33051	-1	Additive	0.0284592		1.83216e-13	-9.11445	0.000625464	-0.973894	7.39213e-11	8.14056	0.792183	0.0544478	1	1	cis
JP19	0.3M NaCl	JP11_02186	34.1457	0.319072	14.2659	-1	Additive	-0.175393		7.79015e-60	-6.74971	3.86568e-12	-1.2735	4.68932e-39	5.47621	0.0462134	-0.251291	0.991015	1	cis
JP19	0.3M NaCl	JP11_02187	20.9852	45.7139	5.78954	1	DE-TDR	-2.22899		3.64703e-08	1.11129	1.95835e-17	-1.87185	3.9184e-44	-2.98314	6.80385e-63	-2.48342	0.321052	0.732873	cis+trans
JP19	0.3M NaCl	JP11_02188	7.84189	20.7852	2.11339	1	DE-TDR	-1.88517		1.38237e-09	1.39414	5.31146e-12	-1.90725	8.0992e-36	-3.3014	2.33775e-41	-2.70846			no_data
JP19	0.3M NaCl	JP11_02191	2.16118	0	1.27839	-1	Additive	0.183048		6.68936e-09	-7.53019	0.153898	-0.768249	2.85323e-07	6.76194	0.468517	0.263034	1	1	cis
JP19	0.3M NaCl	JP11_02192	20.5495	0.105186	10.0803	-1	Additive	-0.0241643		1.99188e-29	-7.6015	2.64668e-10	-1.04388	6.32185e-22	6.55762	0.877564	-0.0174874	0.995045	1	cis
JP19	0.3M NaCl	JP11_02193	7.7675	0.0222809	5.66246	-1	ELD	0.456429		1.12532e-11	-8.4151	0.0955926	-0.468963	1.89996e-10	7.94614	0.00261905	0.546282	0.997252	1	cis
JP19	0.3M NaCl	JP11_02194	0.490684	6.14821	2.2914	1	Additive	-0.363425		1.95433e-16	3.64047	3.0004e-06	2.21952	0.000127743	-1.42096	0.0292306	-0.490986	0.0762486	1	cis+trans
JP19	0.3M NaCl	JP11_02195	40.4506	3.71032	20.3518	-1	Additive	-0.0941041		4.98049e-41	-3.45334	6.05524e-05	-1.005	1.28384e-20	2.44834	0.483044	-0.0932452	0.918086	1	cis+trans
JP19	0.3M NaCl	JP11_02196	0.544363	0.820017	0.48159	0			Additive	0.614126	0.579722	0.889032	-0.188165	0.512512	-0.767887	0.410024	-0.530514			no_data
JP19	0.3M NaCl	JP11_02197	54.3636	0	12.1671	-1	ELD	-0.552379		1.36181e-22	-12.1846	1.08347e-11	-2.17635	1.63533e-15	10.0083	9.76591e-05	-1.14378	1	1	cis
JP19	0.3M NaCl	JP11_02198	26.3928	0	7.1335	-1	ELD	-0.459436		7.0975e-20	-11.1409	4.63172e-24	-1.90242	6.3798e-14	9.23847	4.0119e-10	-0.863734	1	0.994869	cis
JP19	0.3M NaCl	JP11_02199	18.2322	0.126745	0.86375	-1	ELD	-0.918587		1.86328e-29	-7.1657	2.34974e-44	-4.43087	9.74249e-05	2.73483	2.79293e-31	-3.39722	0.993279	1	cis
JP19	0.3M NaCl	JP11_02200	8.36597	0	4.99648	-1	Additive	0.194478		1.33304e-14	-9.48383	0.00193075	-0.75921	1.96386e-12	8.72462	0.10935	0.273761	1	0.157951	trans
JP19	0.3M NaCl	JP11_02201	27.6435	0.233913	8.40702	-1	ELD	-0.403631		6.80016e-50	-6.89155	2.15688e-26	-1.73137	9.83067e-28	5.16018	2.32165e-09	-0.704067	0.991846	1	cis+trans
JP19	0.3M NaCl	JP11_02202	121.749	104.035	97.9604	0			Additive	0.0405185	-0.240744	0.0062238	-0.328028	0.49858	-0.0872834	0.0108952	-0.164595	0.5468	0.562194	conserved
JP19	0.3M NaCl	JP11_02203	119.462	62.264	100.052	0			Additive	7.86944e-13	-0.952893	0.0612341	-0.270379	4.7381e-07	0.682514	0.0244852	0.172526	0.664105	0.604528	cis
JP19	0.3M NaCl	JP11_02204	514.946	447.471	535.808	0			Additive	0.0402509	-0.216132	0.729154	0.0435232	0.0138676	0.259656	1.64328e-05	0.195336	0.542647	0.0889182	unexpected
JP19	0.3M NaCl	JP11_02205	56.8428	104.199	181.831	0			NDE-TUR	6.98492e-09	0.860399	7.86695e-30	1.66345	5.56999e-08	0.803049	2.87271e-40	1.22426	0.360078	0.219007	cis
JP19	0.3M NaCl	JP11_02206	5.90171	9.85855	3.97292	0			NDE-TDR	0.00466476	0.727497	0.0413982	-0.588438	6.51343e-07	-1.31593	2.08265e-07	-0.937634	0.381544	0.55522	conserved
JP19	0.3M NaCl	JP11_02207	50.7172	42.028	43.7263	0			Additive	0.629566	-0.28688	0.731786	-0.223779	0.924326	0.063101	0.870267	-0.0455082	0.554602	0.554311	conserved
JP19	0.3M NaCl	JP11_02208	25.2621	25.8729	20.1219	0			Additive	0.907074	0.021498	0.0471505	-0.341275	0.0297105	-0.362773	0.00322596	-0.301435	0.501459	0.434326	conserved
JP19	0.3M NaCl	JP11_02209	0.953779	1.10272	0.722201	0			Additive	0.751612	0.201792	0.558706	-0.407834	0.342508	-0.609626	0.233207	-0.506185	0.470669	0.59857	conserved
JP19	0.3M NaCl	JP11_02210	0.465797	0.361291	0.492614	0			Additive	0.712181	-0.380525	0.962762	0.0558735	0.682924	0.436398	0.619368	0.29956	0.570527	0.458587	conserved
JP19	0.3M NaCl	JP11_02211	31.883	34.2832	29.5199	0			Additive	0.667775	0.0917237	0.577871	-0.126849	0.295216	-0.218572	0.320905	-0.123071	0.489289	0.549086	conserved
JP19	0.3M NaCl	JP11_02212	7.74512	6.59627	4.65283	0			NDE-TDR	0.239541	-0.246901	0.000478779	-0.748555	0.0219515	-0.501654	0.000166622	-0.582852	0.54766	0.653151	unexpected
JP19	0.3M NaCl	JP11_02213	67.2384	71.6468	40.4106	0			NDE-TDR	0.633601	0.0778614	5.47181e-07	-0.750423	1.79044e-08	-0.828285	1.35032e-16	-0.740248	0.49184	0.564967	conserved
JP19	0.3M NaCl	JP11_02214	29.3389	53.8239	31.9838	0			Additive	9.9826e-14	0.862001	0.430572	0.109757	1.37975e-10	-0.752244	1.28255e-05	-0.330662	0.359819	0.524402	trans
JP19	0.3M NaCl	JP11_02215	7.5204	1.03001	2.94701	-1	Additive	-0.409279		3.68797e-16	-2.88551	2.34778e-05	-1.37064	6.60093e-05	1.51487	0.020732	-0.513069	0.882775	1	cis+trans
JP19	0.3M NaCl	JP11_02216	1.72784	1.67303	1.18896	0			Additive	0.923639	-0.0541159	0.331131	-0.553357	0.369758	-0.499241	0.131087	-0.515838	0.514749	0.440846	conserved
JP19	0.3M NaCl	JP11_02217	71.2112	57.1796	58.9638	0			Additive	0.0194016	-0.330127	0.0534137	-0.286689	0.793571	0.0434378	0.307803	-0.0840312	0.562139	0.545296	conserved
JP19	0.3M NaCl	JP11_02218	197.196	144.898	236.291	0			Additive	1.21401e-06	-0.457937	0.0131958	0.246678	5.15532e-14	0.704616	1.16762e-20	0.504243	0.583829	0.517463	conserved
JP19	0.3M NaCl	JP11_02219	27.3689	27.511	23.4866	0			Additive	0.970488	-0.00633892	0.133061	-0.235655	0.132645	-0.229316	0.0373908	-0.183118	0.506331	0.571305	conserved
JP19	0.3M NaCl	JP11_02220	69.8526	48.2904	70.0762	0			Additive	3.54186e-09	-0.546203	0.937325	-0.0094771	9.61231e-09	0.536726	1.13749e-07	0.283766	0.598549	0.496101	trans
JP19	0.3M NaCl	JP11_02221	45.1043	29.3825	29.7953	0			Additive	0.010694	-0.631939	0.0173618	-0.612452	0.949419	0.0194871	0.067764	-0.285047	0.612703	1	unexpected
JP19	0.3M NaCl	JP11_02222	46.1876	35.86	36.1795	0			Additive	0.153691	-0.378559	0.191372	-0.366662	0.972688	0.011897	0.344145	-0.144157			no_data
JP19	0.3M NaCl	JP11_02223	32.4236	23.811	29.8941	0			Additive	0.110594	-0.459241	0.692989	-0.132533	0.277633	0.326707	0.472125	0.123647	0.583975	0.811928	unexpected
JP19	0.3M NaCl	JP11_02224	145.632	127.784	139.131	0			Additive	0.0454051	-0.201839	0.48336	-0.07988	0.251184	0.121959	0.205367	0.0653739	0.540062	0.570659	conserved
JP19	0.3M NaCl	JP11_02225	40.1834	28.4081	33.2825	0			Additive	1.49917e-06	-0.514416	0.0110307	-0.286117	0.0460188	0.228299	0.949516	-0.00442137	0.593275	0.402345	conserved
JP19	0.3M NaCl	JP11_02226	0.680592	2.61452	4.51749	1	ELD	2.96797		5.9297e-05	1.92613	1.11258e-08	2.71408	0.0737237	0.78795	1.36884e-10	1.52763	0.211859	1	cis+trans
JP19	0.3M NaCl	JP11_02227	0.466606	8.42005	4.12032	1	Additive	-0.0812229		1.57971e-24	4.15984	1.43833e-13	3.12484	0.000720364	-1.035	0.774111	-0.0563074	0.0540321	0.0328374	cis
JP19	0.3M NaCl	JP11_02228	93.4731	77.1544	111.667	0			Additive	0.000492287	-0.290614	0.00471184	0.242235	8.72767e-11	0.532849	7.68433e-20	0.428036	0.555409	0.548169	conserved
JP19	0.3M NaCl	JP11_02229	83.3721	76.6967	139.487	0			NDE-TUR	0.484322	-0.134794	5.03472e-05	0.727876	8.66077e-07	0.86267	5.69855e-16	0.842554	0.528719	0.509214	conserved
JP19	0.3M NaCl	JP11_02230	186.802	153.306	321.349	0			NDE-TUR	0.01928	-0.298507	6.5416e-10	0.768796	2.66601e-18	1.0673	3.12481e-41	0.957555	0.556812	0.523322	conserved
JP19	0.3M NaCl	JP11_02231	43.264	44.3897	42.2105	0			Additive	0.873748	0.0237671	0.762248	-0.0489201	0.628726	-0.0726872	0.885715	-0.0121718	0.501134	0.529716	conserved
JP19	0.3M NaCl	JP11_02232	7.43592	7.28431	5.3273	0			Additive	0.89371	-0.0404685	0.0862807	-0.496494	0.107839	-0.456026	0.0134898	-0.423305	0.512479	0.400276	conserved
JP19	0.3M NaCl	JP11_02233	1.20362	9.33394	2.73882	1	ELD	-0.622352		1.43226e-13	2.9417	0.00798171	1.17372	3.76484e-06	-1.76798	0.000183652	-0.874469	0.117164	0.196081	cis
JP19	0.3M NaCl	JP11_02234	8.15098	0	5.31839	-1	Additive	0.304969		3.95414e-14	-9.44641	0.0650276	-0.627808	2.30588e-12	8.8186	0.0479638	0.409521	1	1	cis
JP19	0.3M NaCl	JP11_02235	21.3848	0	21.1885	-1	ELD	0.981641		1.89855e-18	-10.8367	0.940585	-0.0257523	2.91133e-18	10.8109	4.84647e-06	1.00836			no_data
JP19	0.3M NaCl	JP11_02236	48.7656	1.27166	8.89864	-1	ELD	-0.678823		2.00169e-05	-5.27276	0.060835	-2.47242	0.029638	2.80034	1.71425e-05	-1.46558			no_data
JP19	0.3M NaCl	JP11_02238	38.6898	0.0211094	13.9205	-1	ELD	-0.281104		1.86251e-18	-10.731	4.42078e-14	-1.48763	6.58346e-14	9.24335	0.0015875	-0.451821	0.99947	1	cis
JP19	0.3M NaCl	JP11_02239	69.7739	0.126295	37.2611	-1	Additive	0.0663641		7.61515e-51	-9.10168	5.08199e-17	-0.919308	4.97589e-41	8.18237	0.101714	0.112742	0.998242	0.257873	trans
JP19	0.3M NaCl	JP11_02240	38.6509	0	22.1665	-1	Additive	0.147008		5.80718e-22	-11.6917	8.62143e-10	-0.816157	4.8659e-19	10.8755	0.0148364	0.217081	1	1	cis
JP19	0.3M NaCl	JP11_02241	52.4218	0.0211094	29.0692	-1	Additive	0.108691		4.43993e-20	-11.1693	7.41783e-09	-0.863341	3.64119e-17	10.306	0.0640445	0.170305	0.999609	1	cis
JP19	0.3M NaCl	JP11_02243	14.2435	0	5.46433	-1	Additive	-0.232729		7.0578e-17	-10.2511	1.36955e-09	-1.39474	8.84143e-13	8.8564	0.0196677	-0.369757	1	1	cis
JP19	0.3M NaCl	JP11_02244	11.8619	0	3.68006	-1	ELD	-0.379514		5.16602e-16	-9.98753	2.00854e-11	-1.70746	3.03356e-11	8.28008	0.000119054	-0.675038	1	0.572553	trans
JP19	0.3M NaCl	JP11_02245	121.01	0.0211094	133.713	-1	ELD	1.20998		1.57373e-24	-12.3763	0.296818	0.129795	6.73147e-25	12.5061	1.87096e-72	1.1639	0.999831	0.880561	trans
JP19	0.3M NaCl	JP11_02246	43.8193	0	55.4666	-1	ELD	1.5316		1.65001e-22	-11.8732	0.048326	0.325769	1.41935e-23	12.1989	2.19735e-31	1.35745			no_data
JP19	0.3M NaCl	JP11_02247	5.08386	0	2.97962	-1	Additive	0.172186		1.751e-12	-8.76533	0.0110825	-0.788363	2.01125e-10	7.97696	0.206665	0.27486	1	1	cis
JP19	0.3M NaCl	JP11_02248	3.59785	0	1.79023	-1	Additive	-0.00483278		5.69204e-11	-8.26661	0.0099862	-1.0206	1.43345e-08	7.24601	0.928973	0.0246621	1	1	cis
JP19	0.3M NaCl	JP11_02250	91.9168	21.818	48.3028	-1	ELD	-0.244358		2.79703e-79	-2.08755	3.25228e-18	-0.942731	2.26571e-23	1.14482	0.00105179	-0.207265	0.812757	1	cis+trans
JP19	0.3M NaCl	JP11_02251	1.16461	0.756579	0.042302	0			NDE-TDR	0.384133	-0.642344	0.000264642	-4.69375	0.00156583	-4.0514	8.53032e-05	-4.80282			no_data
JP19	0.3M NaCl	JP11_02252	0.213039	0.931312	0	1	DE-TDR	-1.5932		0.0322173	2.10637	0.0122255	-4.08383	3.79359e-05	-6.1902	8.073e-05	-5.00068			no_data
JP19	0.3M NaCl	JP11_02253	3.04201	3.02988	2.8879	0			Additive	0.976169	-0.0164616	0.881503	-0.0873244	0.900749	-0.0708628	0.878403	-0.0453239	0.508207	1	unexpected
JP19	0.3M NaCl	JP11_02254	2.95971	0	4.10326	-1	ELD	1.77274		3.13629e-09	-7.98341	0.507534	0.456444	4.05716e-10	8.43985	0.00289717	1.47032	1	1	cis
JP19	0.3M NaCl	JP11_02256	4.987	0	2.65103	-1	Additive	0.0631749		2.76329e-12	-8.73759	0.00675561	-0.931178	6.40719e-10	7.80641	0.654353	0.104337	1	1	cis
JP19	0.3M NaCl	JP11_02258	29.3232	0.0211094	14.9841	-1	Additive	0.0212912		5.71711e-17	-10.3321	0.000117458	-0.983851	5.10891e-14	9.34821	0.821472	0.0470759	0.999302	1	cis
JP19	0.3M NaCl	JP11_02259	3.34776	0	0.934556	-1	Additive	-0.441683		1.06836e-10	-8.16256	1.3598e-05	-1.84934	1.12982e-06	6.31322	0.0100987	-0.847997	1	1	cis
JP19	0.3M NaCl	JP11_02260	6.7227	0	4.65873	-1	Additive	0.38597		1.31545e-13	-9.16825	0.0608946	-0.53951	4.37013e-12	8.62874	0.00835597	0.49304	1	1	cis
JP19	0.3M NaCl	JP11_02261	1.96565	0	2.37432	-1	ELD	1.41582		8.02044e-09	-7.39397	0.606196	0.258742	2.65514e-09	7.65271	1.13538e-05	1.33121			no_data
JP19	0.3M NaCl	JP11_02263	16.5485	0	12.0417	-1	ELD	0.455322		1.38056e-17	-10.4678	0.0331101	-0.471883	4.87382e-16	9.99591	1.69843e-05	0.568537	1	1	cis
JP19	0.3M NaCl	JP11_02265	129.952	8.50966	66.7694	-1	Additive	-0.0405396		3.74492e-44	-3.94525	0.000882101	-0.974867	3.26145e-25	2.97039	0.695642	-0.0299502	0.940288	1	cis+trans
JP19	0.3M NaCl	JP11_02266	56.9011	0.445817	24.593	-1	Additive	-0.144556		2.09463e-82	-7.00063	7.58717e-11	-1.22315	1.06712e-55	5.77748	0.156757	-0.200643	0.992442	1	cis
JP19	0.3M NaCl	JP11_02267	15.7253	0	5.63589	-1	Additive	-0.28321		4.27191e-17	-10.3935	4.85208e-08	-1.49262	9.67721e-13	8.90092	0.0263817	-0.453718	1	1	cis
JP19	0.3M NaCl	JP11_02268	3.97147	0	0.86345	-1	ELD	-0.565174		2.92466e-11	-8.40866	2.40332e-07	-2.22653	2.05814e-06	6.18212	0.000478532	-1.14202	1	1	cis
JP19	0.3M NaCl	JP11_02269	1.83203	0	0.568844	-1	Additive	-0.379001		1.81172e-08	-7.29287	0.00208153	-1.69477	2.99492e-05	5.5981	0.151277	-0.610053	1	1	cis
JP19	0.3M NaCl	JP11_02271	0.56194	0	0.319011	-1	Additive	0.13539		0.000142585	-5.58763	0.417821	-0.826749	0.00175196	4.76088	0.642162	0.321928			no_data
JP19	0.3M NaCl	JP11_02272	0.504553	24.6774	13.2289	1	Additive	0.0527824		2.50031e-67	5.59367	1.54221e-46	4.69503	4.62218e-08	-0.89864	0.211926	0.137726	0.0206301	0.0105833	cis
JP19	0.3M NaCl	JP11_02274	12.2027	4.2024	9.15814	-1	Additive	0.238895		1.75811e-08	-1.55084	0.144963	-0.42783	7.59379e-05	1.12301	0.311176	0.193561	0.749689	1	unexpected
JP19	0.3M NaCl	JP11_02275	1.72566	0	2.60367	-1	ELD	2.01759		6.49353e-08	-7.20633	0.353532	0.583197	5.24513e-09	7.78953	4.47517e-05	1.6545	1	1	cis
JP19	0.3M NaCl	JP11_02276	6.64577	0	40.904	-1	DE-TUR	3		1.37666e-13	-9.15173	3.55469e-28	2.60795	1.3194e-21	11.7597	2.49492e-100	3.64008	1	1	cis
JP19	0.3M NaCl	JP11_02277	18.9863	0	51.8569	-1	DE-TUR	3		2.67634e-18	-10.6663	5.93105e-16	1.43559	4.02703e-23	12.1019	5.3627e-96	2.46713	1	0.747022	trans
JP19	0.3M NaCl	JP11_02278	41.5757	18.044	49.7168	-1	ELD	1.69193		4.59493e-18	-1.21803	0.102365	0.244383	2.03758e-25	1.46242	2.51569e-20	0.771391	0.703624	1	cis+trans
JP19	0.3M NaCl	JP11_02280	6.41059	0.397468	2.10881	-1	Additive	-0.430796		1.18431e-12	-4.00431	0.0011583	-1.62073	5.63825e-05	2.38358	0.0271257	-0.664065	0.94291	1	cis
JP19	0.3M NaCl	JP11_02281	20.7883	0.0422187	13.5609	-1	Additive	0.30325		1.04616e-16	-8.94008	0.0199488	-0.631617	1.71954e-14	8.30847	0.012134	0.399885	0.99803	1	cis
JP19	0.3M NaCl	JP11_02282	6.29835	0.0222809	4.38004	-1	Additive	0.38869		5.82677e-11	-8.11228	0.0493071	-0.539596	1.29478e-09	7.57269	0.00898438	0.487446	0.996613	1	cis
JP19	0.3M NaCl	JP11_02283	52.7176	0.0211094	14.322	-1	ELD	-0.457237		1.00829e-19	-11.1768	6.25165e-16	-1.89307	6.94286e-14	9.28373	2.41036e-06	-0.856421	0.999611	1	cis
JP19	0.3M NaCl	JP11_02284	1.61527	0	0.616146	-1	Additive	-0.237097		5.55784e-08	-7.11113	0.0165542	-1.40175	2.31302e-05	5.70938	0.37714	-0.378511	1	1	cis
JP19	0.3M NaCl	JP11_02285	40.0415	0.0422187	28.4979	-1	ELD	0.422811		7.78133e-21	-9.88536	0.000998437	-0.504393	9.08939e-19	9.38096	9.37468e-09	0.528677	0.998976	1	cis
JP19	0.3M NaCl	JP11_02286	42.4185	2.55147	33.8378	-1	ELD	0.569531		2.46582e-99	-4.07185	0.032585	-0.339321	2.54406e-82	3.73253	4.00354e-10	0.612004	0.944881	0.920004	cis
JP19	0.3M NaCl	JP11_02287	3.07378	0	2.81487	-1	ELD	0.831537		2.41709e-10	-8.03874	0.773196	-0.137643	6.07959e-10	7.9011	0.00120076	0.879706	1	1	cis
JP19	0.3M NaCl	JP11_02288	2.17916	0	1.78203	-1	Additive	0.635524		2.84703e-09	-7.54291	0.512022	-0.302454	1.54496e-08	7.24046	0.0147795	0.728698	1	1	cis
JP19	0.3M NaCl	JP11_02289	3.25611	0.0430293	1.73093	-1	Additive	0.0506464		1.76528e-08	-6.26451	0.024435	-0.922723	2.32681e-06	5.34178	0.710617	0.10497	0.987358	1	cis
JP19	0.3M NaCl	JP11_02290	0.508857	0	1.98842	-1	DE-TUR	3		0.000158828	-5.44485	0.0143063	1.95442	1.6212e-07	7.39927	2.20114e-07	3.02237			no_data
JP19	0.3M NaCl	JP11_02291	77.6857	82.1769	64.5155	0			Additive	0.659967	0.068207	0.0602828	-0.281372	0.0149066	-0.349579	0.00146864	-0.266267	0.493413	0.527812	conserved
JP19	0.3M NaCl	JP11_02292	5.4154	11.2405	6.52459	1	Additive	-0.619172		1.18458e-05	1.04104	0.360392	0.256042	0.001168	-0.785002	0.0449569	-0.298713	0.33157	0.336366	cis
JP19	0.3M NaCl	JP11_02294	20.4523	25.2298	49.9968	0			NDE-TUR	0.373029	0.289346	3.24942e-05	1.27641	0.0011946	0.987064	2.42125e-11	1.17724	0.455009	0.191795	unexpected
JP19	0.3M NaCl	JP11_02295	0.135968	1.49655	0.300934	1	Additive	-0.757507		0.000241787	3.44127	0.321957	1.129	0.00791547	-2.31227	0.03905	-1.3599			no_data
JP19	0.3M NaCl	JP11_02296	15.4533	27.5185	19.9807	0			Additive	0.000100426	0.819578	0.125874	0.355778	0.0333876	-0.463801	0.678496	-0.0593368	0.36641	0.413329	cis
JP19	0.3M NaCl	JP11_02297	27.6552	56.1562	61.7985	1	ELD	1.39593		0.000143733	1.00614	2.146e-05	1.14667	0.642235	0.14053	0.00107354	0.610593	0.337262	0.564472	conserved
JP19	0.3M NaCl	JP11_02298	2.65274	0.704171	3.3123	-1	ELD	1.67697		3.21086e-05	-1.92394	0.517852	0.304808	1.40773e-06	2.22875	3.21553e-05	1	0.795186	0.775862	cis
JP19	0.3M NaCl	JP11_02299	10.3153	17.1836	11.9804	0			Additive	1.8948e-05	0.724545	0.305328	0.201605	0.00254344	-0.522941	0.182611	-0.151634	0.381965	0.366459	cis
JP19	0.3M NaCl	JP11_02300	56.9597	69.3838	50.6572	0			Additive	0.128626	0.272157	0.348719	-0.183348	0.0100093	-0.455505	0.0111287	-0.275786	0.458093	0.366585	unexpected
JP19	0.3M NaCl	JP11_02301	154.036	92.697	155.989	0			Additive	2.82634e-10	-0.745155	0.977707	0.00452917	2.76215e-10	0.749684	2.45598e-09	0.374896	0.631183	0.477577	trans
JP19	0.3M NaCl	JP11_02302	44.1455	26.1527	38.6964	0			Additive	3.80091e-15	-0.768176	0.0504737	-0.203348	1.99153e-08	0.564828	0.0075885	0.174362	0.635005	0.511849	trans
JP19	0.3M NaCl	JP11_02303	627.558	523.289	1039.84	0			Additive	0.602879	-0.27699	0.171799	0.719093	0.0452538	0.996083	0.00394839	0.894035	0.553343	0.529431	conserved
JP19	0.3M NaCl	JP11_02304	67.4728	28.5385	95.594	-1	ELD	2.44455		1.13922e-27	-1.25585	2.39216e-05	0.488453	1.16174e-52	1.7443	2.31344e-72	1.02678	0.709156	0.746762	cis
JP19	0.3M NaCl	JP11_02305	89.8589	127.326	79.883	0			Additive	2.44526e-07	0.489873	0.0808695	-0.18335	1.66292e-12	-0.673223	9.17182e-13	-0.397353	0.421061	0.462596	cis
JP19	0.3M NaCl	JP11_02306	55.0377	61.9885	49.6624	0			Additive	0.370558	0.158541	0.393746	-0.161262	0.0647001	-0.319802	0.0494498	-0.19309	0.477671	0.469272	conserved
JP19	0.3M NaCl	JP11_02307	25.7718	28.2751	26.9339	0			Additive	0.55646	0.120565	0.824948	0.0514443	0.752333	-0.0691203	0.732816	0.0393764	0.484267	0.499689	conserved
JP19	0.3M NaCl	JP11_02308	268.083	248.124	191.386	0			Additive	0.557027	-0.126937	0.0154754	-0.500568	0.0686831	-0.373631	0.000360612	-0.390088	0.527298	0.578922	conserved
JP19	0.3M NaCl	JP11_02309	2.90661	3.58281	3.60474	0			Additive	0.467793	0.283827	0.475403	0.29817	0.976999	0.0143426	0.411713	0.188541	0.456037	1	unexpected
JP19	0.3M NaCl	JP11_02310	23.4349	43.5111	52.6287	0			Additive	1.01565e-05	0.879731	9.31206e-09	1.15312	0.197363	0.273392	9.577e-08	0.701736	0.357107	0.637147	conserved
JP19	0.3M NaCl	JP11_02311	32.3621	23.3298	23.8807	0			Additive	0.00574476	-0.485982	0.0138715	-0.45143	0.873391	0.0345515	0.0972018	-0.182967	0.588409	0.624874	cis
JP19	0.3M NaCl	JP11_02312	518.695	603.044	1989.99	0			NDE-TUR	0.395556	0.20236	9.28302e-19	1.92547	1.98637e-15	1.72311	1.06977e-58	1.87048	0.470398	0.501556	conserved
JP19	0.3M NaCl	JP11_02313	109.349	78.7153	60.9603	0			Additive	0.00321115	-0.486672	2.35627e-07	-0.857213	0.0301585	-0.370542	1.46669e-11	-0.588023	0.588567	0.496895	trans
JP19	0.3M NaCl	JP11_02314	16.9003	20.6504	17.2427	0			Additive	0.141679	0.276814	0.944841	0.016633	0.179206	-0.260181	0.480791	-0.0807021	0.457446	0.323965	unexpected
JP19	0.3M NaCl	JP11_02315	5.89579	12.7356	6.08704	1	Additive	-0.944074		0.00098928	1.09942	0.944667	0.0310885	0.00162136	-1.06834	0.0175184	-0.561411	0.322667	0.473068	conserved
JP19	0.3M NaCl	JP11_02316	139.703	75.5318	249.326	0			NDE-TUR	0.00018641	-0.90066	0.0009137	0.822416	3.65138e-13	1.72308	6.75343e-14	1.24593	0.656064	0.669685	cis
JP19	0.3M NaCl	JP11_02317	15.0726	11.7055	8.2078	0			NDE-TDR	0.0391611	-0.376599	1.57928e-06	-0.89512	0.0067803	-0.518521	6.039e-08	-0.666361	0.570114	0.49949	conserved
JP19	0.3M NaCl	JP11_02318	98.6947	75.1558	151.166	0			NDE-TUR	0.00419217	-0.40675	2.36269e-05	0.601511	2.85778e-13	1.00826	6.61948e-25	0.837386	0.575225	1	unexpected
JP19	0.3M NaCl	JP11_02319	63.2066	49.4541	86.7266	0			Additive	0.0148829	-0.367865	0.00386484	0.442615	3.47002e-08	0.81048	7.07636e-16	0.662753	0.568606	0.283152	unexpected
JP19	0.3M NaCl	JP11_02320	195.568	145.884	225.827	0			Additive	0.00113425	-0.436335	0.189655	0.192697	2.29344e-06	0.629032	4.85097e-08	0.442075	0.580222	0.486707	conserved
JP19	0.3M NaCl	JP11_02321	5.85331	0	4.87152	-1	Additive	0.664534		4.97419e-12	-8.96971	0.623829	-0.279279	2.86377e-11	8.69044	0.0368461	0.743027			no_data
JP19	0.3M NaCl	JP11_02322	10.4691	0.945569	6.92988	-1	Additive	0.256747		8.23099e-26	-3.48804	0.0326113	-0.608574	2.19213e-17	2.87947	0.0911944	0.304479	0.919536	0.650298	trans
JP19	0.3M NaCl	JP11_02323	7.58466	1.24975	9.28565	-1	ELD	1.53702		5.66169e-21	-2.62406	0.255658	0.278138	2.43688e-25	2.9022	6.78135e-14	1.09682	0.862486	1	unexpected
JP19	0.3M NaCl	JP11_02325	3.48895	0	1.5328	-1	Additive	-0.121338		1.03475e-10	-8.22217	0.00621137	-1.19276	5.3022e-08	7.02941	0.642654	-0.134929	1	1	cis
JP19	0.3M NaCl	JP11_02326	21.5387	0	15.5698	-1	Additive	0.445751		3.77992e-18	-10.8488	0.170515	-0.483854	1.4546e-16	10.365	0.0121152	0.55273	1	1	cis
JP19	0.3M NaCl	JP11_02327	20.8121	0.0829936	21.8856	-1	ELD	1.10357		1.84265e-25	-7.94231	0.809966	0.0591818	1.09545e-25	8.00149	9.56468e-16	1.08318	0.996117	1	cis
JP19	0.3M NaCl	JP11_02329	1.73953	0	1.46242	-1	Additive	0.681399		4.80986e-08	-7.21752	0.690493	-0.26241	1.87664e-07	6.95511	0.0708529	0.747234	1	1	cis
JP19	0.3M NaCl	JP11_02330	1.36477	2.66082	1.24959	0			Additive	0.0446741	0.951361	0.810542	-0.14529	0.0242788	-1.09665	0.0321958	-0.642448	0.346054	1	unexpected
JP19	0.3M NaCl	JP11_02331	13.0165	0.0633281	17.8413	-1	ELD	1.74496		3.66043e-18	-7.68025	0.0777727	0.44028	4.63376e-20	8.12053	1.08053e-18	1.46378	0.995298	1	cis
JP19	0.3M NaCl	JP11_02333	4.8044	0	3.90417	-1	ELD	0.625246		3.96616e-12	-8.68391	0.392364	-0.315735	3.02572e-11	8.36817	0.00261877	0.710493	1	1	cis
JP19	0.3M NaCl	JP11_02334	67.7489	19.1405	76.8018	-1	ELD	1.37248		1.08849e-11	-1.83918	0.603477	0.16823	1.32574e-13	2.00741	1.1198e-05	0.851569	0.785198	1	unexpected
JP19	0.3M NaCl	JP11_02335	40.7726	35.5459	53.1098	0			Additive	0.525927	-0.212077	0.278984	0.368549	0.0678339	0.580627	0.00672756	0.517432	0.542201	1	unexpected
JP19	0.3M NaCl	JP11_02336	2.71043	0	3.71164	-1	ELD	1.73878		7.2427e-10	-7.85726	0.330535	0.436409	8.54159e-11	8.29367	1.6767e-07	1.4926	1	1	cis
JP19	0.3M NaCl	JP11_02337	3.50378	0	4.72587	-1	ELD	1.69758		1.06836e-10	-8.22736	0.346125	0.420788	1.25802e-11	8.64815	3.22677e-07	1.45943			no_data
JP19	0.3M NaCl	JP11_02338	40.5533	0.0211094	17.3593	-1	Additive	-0.144474		1.06354e-18	-10.7991	7.39375e-11	-1.23887	8.01988e-15	9.56025	0.0766705	-0.204807	0.999494	0.357045	trans
JP19	0.3M NaCl	JP11_02339	1.8695	0	1.76763	-1	ELD	0.891017		7.93877e-09	-7.32187	0.845954	-0.0953355	1.52897e-08	7.22653	0.00169877	0.95109	1	1	cis
JP19	0.3M NaCl	JP11_02340	0.761126	0.0445619	0.603373	-1	Additive	0.559695		0.00103656	-4.16107	0.704693	-0.338881	0.00320152	3.82219	0.27042	0.584963	0.946805	1	cis
JP19	0.3M NaCl	JP11_02341	0.586859	0	0.279783	-1	Additive	-0.046506		0.00045685	-5.65208	0.393334	-1.08686	0.00655642	4.56523	0.839112	0.152003			no_data
JP19	0.3M NaCl	JP11_02342	1.10777	0	0.848803	-1	Additive	0.532457		5.13339e-06	-6.56523	0.678182	-0.399903	2.42231e-05	6.16533	0.253847	0.63743			no_data
JP19	0.3M NaCl	JP11_02343	5.33094	0	2.40787	-1	Additive	-0.0966424		6.554e-12	-8.83299	0.014278	-1.16503	3.83374e-09	7.66796	0.675795	-0.123989	1	1	cis
JP19	0.3M NaCl	JP11_02344	1.13235	11.3688	4.97294	1	Additive	-0.249622		8.04584e-17	3.31509	3.82487e-07	2.12388	0.00147659	-1.19121	0.329425	-0.272404			no_data
JP19	0.3M NaCl	JP11_02345	12.6662	0	7.57164	-1	Additive	0.195569		1.999e-16	-10.082	0.000465301	-0.75765	4.09388e-14	9.3243	0.0512166	0.283031	1	1	cis
JP19	0.3M NaCl	JP11_02346	0.468116	0.0422187	0.0893034	-1	Additive	-0.778892		0.0248509	-3.47513	0.093215	-2.38633	0.565535	1.08881	0.126346	-1.53051			no_data
JP19	0.3M NaCl	JP11_02347	7.26166	19.3137	0.844948	1	DE-TDR	-2.06484		3.70055e-05	1.39979	5.59551e-14	-3.13264	5.20778e-29	-4.53243	1.81936e-39	-3.90115	0.278875	1	cis+trans
JP19	0.3M NaCl	JP11_02348	9.40039	0.0414968	10.5474	-1	ELD	1.24512		2.91692e-13	-7.79498	0.522747	0.15004	1.2039e-13	7.94502	2.62819e-17	1.1773			no_data
JP19	0.3M NaCl	JP11_02349	54.7861	0.0422187	17.8352	-1	ELD	-0.349955		1.9935e-22	-10.3377	7.03012e-18	-1.63469	4.01609e-16	8.70303	6.75918e-08	-0.599214	0.999252	1	cis
JP19	0.3M NaCl	JP11_02350	1.71066	0	0.908397	0			Additive	0.0917316	-7.18882	0.85197	-0.924426	0.151543	6.26439	0.958136	0.152008	1	1	cis
JP19	0.3M NaCl	JP11_02351	1.12782	0.0211094	1.56944	-1	ELD	1.79809		2.74292e-05	-5.63066	0.48336	0.459241	5.96227e-06	6.0899	0.000222857	1.52947			no_data
JP19	0.3M NaCl	JP11_02352	25.9643	29.6746	32.9376	0			Additive	0.14824	0.179517	0.00823268	0.328244	0.243499	0.148727	8.83303e-05	0.286872	0.474202	1	unexpected
JP19	0.3M NaCl	JP11_02354	120.931	0.191245	165.733	-1	ELD	1.74213		2.0676e-67	-9.31172	0.0807272	0.439675	1.11915e-73	9.7514	1.55339e-10	1.47084	0.998468	0.995799	cis
JP19	0.3M NaCl	JP11_02355	2.74327	0.508151	5.85764	-1	DE-TUR	3		2.51978e-07	-2.43686	0.00599251	1.07866	2.82555e-14	3.51553	2.57764e-13	1.87699			no_data
JP19	0.3M NaCl	JP11_02356	65.7932	80.7497	45.9249	0			NDE-TDR	0.0147905	0.282917	6.34038e-06	-0.533979	9.1145e-13	-0.816896	6.03595e-20	-0.631014	0.456413	0.461901	conserved
JP19	0.3M NaCl	JP11_02357	126.103	110.663	111.863	0			Additive	0.390557	-0.203506	0.462489	-0.186991	0.95229	0.0165152	0.74524	-0.0405541	0.540594	0.596106	conserved
JP19	0.3M NaCl	JP11_02358	52.0959	89.9438	98.3711	0			Additive	0.000586578	0.774086	8.48954e-05	0.902968	0.614565	0.128882	0.000910853	0.518625	0.374105	0.416534	conserved
JP19	0.3M NaCl	JP11_02359	0.780198	0.492811	0.748476	0			Additive	0.268146	-0.677166	0.926394	-0.0657294	0.340695	0.611436	0.574261	0.239188	0.620131	0.728359	conserved
JP19	0.3M NaCl	JP11_02360	139.072	184.19	220.588	0			Additive	0.0357672	0.391188	0.000483966	0.652542	0.177083	0.261354	1.07128e-05	0.494048	0.437879	0.497462	conserved
JP19	0.3M NaCl	JP11_02361	37.2518	49.1671	36.2431	0			Additive	0.0484263	0.38785	0.821775	-0.0540089	0.0257111	-0.441859	0.0849634	-0.209431	0.438179	0.503638	conserved
[truncated: 98,922 more rows]
