# Supplementary material for: Intraspecific diploidization of a halophyte root fungus drives heterosis
Source: Nat Commun. 2024 Jul 12;15:5872. doi: 10.1038/s41467-024-49468-7 (PMC11245560; doi:10.1038/s41467-024-49468-7)
Supplement: Supplementary file 7 — Source Data [file 41467_2024_49468_MOESM7_ESM.zip › Source Data/Source data of Fig. 7B. Gene expression of five isolates under four growth conditions.xlsx]

## Sheet: JP19
Sample ID	Gene ID	ReadCount	nRC	CPM	rCPM	FPKM	rFPKM	TPM	rTPM
JP19-0.3M NaCl	JP11_00001	0	0	0	0	0	0	0	0
JP19-0.3M NaCl	JP11_00001	0	0	0	0	0	0	0	0
JP19-0.3M NaCl	JP11_00001	0	0	0	0	0	0	0	0
JP19-0.3M NaCl	JP11_00002	0	0	0	0	0	0	0	0
JP19-0.3M NaCl	JP11_00002	0	0	0	0	0	0	0	0
JP19-0.3M NaCl	JP11_00002	0	0	0	0	0	0	0	0
JP19-0.3M NaCl	JP11_00003	0	0	0	0	0	0	0	0
JP19-0.3M NaCl	JP11_00003	0	0	0	0	0	0	0	0
JP19-0.3M NaCl	JP11_00003	0	0	0	0	0	0	0	0
JP19-0.3M NaCl	JP11_00004	0	0	0	0	0	0	0	0
JP19-0.3M NaCl	JP11_00004	0	0	0	0	0	0	0	0
JP19-0.3M NaCl	JP11_00004	0	0	0	0	0	0	0	0
JP19-0.3M NaCl	JP11_00005	0	0	0	0	0	0	0	0
JP19-0.3M NaCl	JP11_00005	0	0	0	0	0	0	0	0
JP19-0.3M NaCl	JP11_00005	0	0	0	0	0	0	0	0
JP19-0.3M NaCl	JP11_00006	0	0	0	0	0	0	0	0
JP19-0.3M NaCl	JP11_00006	0	0	0	0	0	0	0	0
JP19-0.3M NaCl	JP11_00006	0	0	0	0	0	0	0	0
JP19-0.3M NaCl	JP11_00007	0	0	0	0	0	0	0	0
JP19-0.3M NaCl	JP11_00007	0	0	0	0	0	0	0	0
JP19-0.3M NaCl	JP11_00007	0	0	0	0	0	0	0	0
JP19-0.3M NaCl	JP11_00008	0	0	0	0	0	0	0	0
JP19-0.3M NaCl	JP11_00008	0	0	0	0	0	0	0	0
JP19-0.3M NaCl	JP11_00008	0	0	0	0	0	0	0	0
JP19-0.3M NaCl	JP11_00009	10	6.94172	0.667479	0.57342	0.289704	0.24888	0.243253	0.208975
JP19-0.3M NaCl	JP11_00009	5	3.99805	0.380956	0.303446	0.165345	0.131704	0.137223	0.109303
JP19-0.3M NaCl	JP11_00009	7	5.3511	0.504982	0.48008	0.219176	0.208368	0.183405	0.174361
JP19-0.3M NaCl	JP11_00010	0	0	0	0	0	0	0	0
JP19-0.3M NaCl	JP11_00010	0	0	0	0	0	0	0	0
JP19-0.3M NaCl	JP11_00010	0	0	0	0	0	0	0	0
JP19-0.3M NaCl	JP11_00011	0	0	0	0	0	0	0	0
JP19-0.3M NaCl	JP11_00011	0	0	0	0	0	0	0	0
JP19-0.3M NaCl	JP11_00011	0	0	0	0	0	0	0	0
JP19-0.3M NaCl	JP11_00012	5	3.47086	0.333739	0.28671	0.134356	0.115423	0.112813	0.0969158
JP19-0.3M NaCl	JP11_00012	2	1.59922	0.152382	0.121378	0.0613455	0.0488641	0.0509116	0.040553
JP19-0.3M NaCl	JP11_00012	2	1.52889	0.144281	0.137166	0.058084	0.0552197	0.0486043	0.0462075
JP19-0.3M NaCl	JP11_00013	7	4.8592	0.467235	0.401394	1.12859	0.969551	0.947629	0.814093
JP19-0.3M NaCl	JP11_00013	8	6.39689	0.609529	0.485513	1.47229	1.17274	1.22188	0.973273
JP19-0.3M NaCl	JP11_00013	2	1.52889	0.144281	0.137166	0.348504	0.331318	0.291626	0.277245
JP19-0.3M NaCl	JP11_00014	0	0	0	0	0	0	0	0
JP19-0.3M NaCl	JP11_00014	0	0	0	0	0	0	0	0
JP19-0.3M NaCl	JP11_00014	0	0	0	0	0	0	0	0
JP19-0.3M NaCl	JP11_00015	0	0	0	0	0	0	0	0
JP19-0.3M NaCl	JP11_00015	0	0	0	0	0	0	0	0
JP19-0.3M NaCl	JP11_00015	0	0	0	0	0	0	0	0
JP19-0.3M NaCl	JP11_00016	4	2.77669	0.266991	0.229368	0.110969	0.0953317	0.0931762	0.0800462
JP19-0.3M NaCl	JP11_00016	3	2.39883	0.228573	0.182068	0.0950015	0.0756723	0.0788431	0.0628016
JP19-0.3M NaCl	JP11_00016	3	2.29333	0.216421	0.205749	0.0899506	0.0855149	0.07527	0.0715583
JP19-0.3M NaCl	JP11_00017	0	0	0	0	0	0	0	0
JP19-0.3M NaCl	JP11_00017	0	0	0	0	0	0	0	0
JP19-0.3M NaCl	JP11_00017	0	0	0	0	0	0	0	0
JP19-0.3M NaCl	JP11_00018	0	0	0	0	0	0	0	0
JP19-0.3M NaCl	JP11_00018	0	0	0	0	0	0	0	0
JP19-0.3M NaCl	JP11_00018	1	0.764443	0.0721403	0.0685829	0.120234	0.114305	0.100611	0.0956495
JP19-0.3M NaCl	JP11_00019	2592	1799.29	173.01	148.631	143.458	123.243	120.456	103.482
JP19-0.3M NaCl	JP11_00019	2232	1784.73	170.059	135.458	141.011	112.32	117.027	93.2163
JP19-0.3M NaCl	JP11_00019	2403	1836.96	173.353	164.805	143.742	136.654	120.283	114.351
JP19-0.3M NaCl	JP11_00020	1	0.694172	0.0667479	0.057342	0.211898	0.182038	0.177922	0.15285
JP19-0.3M NaCl	JP11_00020	0	0	0	0	0	0	0	0
JP19-0.3M NaCl	JP11_00020	0	0	0	0	0	0	0	0
JP19-0.3M NaCl	JP11_00021	23	15.966	1.5352	1.31887	0.668933	0.57467	0.561676	0.482527
JP19-0.3M NaCl	JP11_00021	16	12.7938	1.21906	0.971027	0.53118	0.423105	0.440834	0.351142
JP19-0.3M NaCl	JP11_00021	22	16.8178	1.58709	1.50882	0.691541	0.65744	0.578677	0.550141
JP19-0.3M NaCl	JP11_00022	773	536.595	51.5961	44.3254	51.9598	44.6379	43.6285	37.4806
JP19-0.3M NaCl	JP11_00022	609	486.963	46.4004	36.9597	46.7275	37.2203	38.7799	30.8896
JP19-0.3M NaCl	JP11_00022	428	327.182	30.8761	29.3535	31.0937	29.5604	26.019	24.736
JP19-0.3M NaCl	JP11_00023	23	15.966	1.5352	1.31887	1.62972	1.40007	1.36841	1.17558
JP19-0.3M NaCl	JP11_00023	20	15.9922	1.52382	1.21378	1.61765	1.28852	1.34251	1.06936
JP19-0.3M NaCl	JP11_00023	9	6.87999	0.649263	0.617246	0.689239	0.655251	0.57675	0.548309
JP19-0.3M NaCl	JP11_00024	19	13.1893	1.26821	1.0895	1.9303	1.65829	1.6208	1.3924
JP19-0.3M NaCl	JP11_00024	8	6.39689	0.609529	0.485513	0.927746	0.738986	0.769951	0.613295
JP19-0.3M NaCl	JP11_00024	23	17.5822	1.65923	1.57741	2.52546	2.40092	2.11329	2.00908
JP19-0.3M NaCl	JP11_00025	408	283.222	27.2331	23.3955	33.0098	28.3582	27.717	23.8113
JP19-0.3M NaCl	JP11_00025	382	305.451	29.105	23.1833	35.2788	28.1009	29.2784	23.3214
JP19-0.3M NaCl	JP11_00025	406	310.364	29.289	27.8447	35.5018	33.7511	29.7077	28.2427
JP19-0.3M NaCl	JP11_00026	471	326.955	31.4382	27.0081	19.8474	17.0506	16.665	14.3167
JP19-0.3M NaCl	JP11_00026	389	311.049	29.6384	23.6081	18.7111	14.9041	15.5286	12.3691
JP19-0.3M NaCl	JP11_00026	464	354.702	33.4731	31.8225	21.132	20.0899	17.6831	16.8111
JP19-0.3M NaCl	JP11_00027	1393	966.981	92.9798	79.8775	43.7758	37.6071	36.7567	31.5771
JP19-0.3M NaCl	JP11_00027	2813	2249.3	214.326	170.719	100.907	80.376	83.744	66.7053
JP19-0.3M NaCl	JP11_00027	1163	889.048	83.8992	79.7619	39.5006	37.5527	33.0538	31.4238
JP19-0.3M NaCl	JP11_00028	2868	1990.88	191.433	164.457	102.921	88.4177	86.4185	74.2408
JP19-0.3M NaCl	JP11_00028	3173	2537.16	241.755	192.567	129.976	103.531	107.869	85.9215
JP19-0.3M NaCl	JP11_00028	2583	1974.56	186.339	177.15	100.182	95.2418	83.8316	79.6977
JP19-0.3M NaCl	JP11_00029	244	169.378	16.2865	13.9915	17.9169	15.3921	15.0441	12.9242
JP19-0.3M NaCl	JP11_00029	246	196.704	18.743	14.9295	20.6194	16.4241	17.1123	13.6306
JP19-0.3M NaCl	JP11_00029	221	168.942	15.943	15.1568	17.5391	16.6742	14.6766	13.9528
JP19-0.3M NaCl	JP11_00030	260	180.485	17.3544	14.9089	12.4942	10.7336	10.4909	9.01254
JP19-0.3M NaCl	JP11_00030	252	201.502	19.2002	15.2937	13.823	11.0106	11.4719	9.13783
JP19-0.3M NaCl	JP11_00030	265	202.578	19.1172	18.1745	13.7633	13.0846	11.517	10.9491
JP19-0.3M NaCl	JP11_00031	0	0	0	0	0	0	0	0
JP19-0.3M NaCl	JP11_00031	0	0	0	0	0	0	0	0
JP19-0.3M NaCl	JP11_00031	0	0	0	0	0	0	0	0
JP19-0.3M NaCl	JP11_00032	3341	2319.23	223.005	191.58	155.512	133.598	130.577	112.177
JP19-0.3M NaCl	JP11_00032	3045	2434.81	232.002	184.799	161.787	128.869	134.269	106.951
JP19-0.3M NaCl	JP11_00032	2813	2150.38	202.931	192.924	141.514	134.535	118.418	112.578
JP19-0.3M NaCl	JP11_00033	713	494.944	47.5912	40.8849	54.8918	47.1567	46.0904	39.5956
JP19-0.3M NaCl	JP11_00033	703	562.126	53.5624	42.6645	61.779	49.2093	51.2713	40.8396
JP19-0.3M NaCl	JP11_00033	605	462.488	43.6449	41.4927	50.3401	47.8578	42.1243	40.047
JP19-0.3M NaCl	JP11_00034	1099	762.895	73.3559	63.0189	36.9924	31.7796	31.061	26.684
JP19-0.3M NaCl	JP11_00034	993	794.013	75.6578	60.2644	38.1532	30.3905	31.6639	25.2215
JP19-0.3M NaCl	JP11_00034	970	741.51	69.9761	66.5254	35.288	33.5479	29.5288	28.0726
JP19-0.3M NaCl	JP11_00035	626	434.552	41.7842	35.8961	28.8964	24.8244	24.2631	20.8441
JP19-0.3M NaCl	JP11_00035	542	433.389	41.2956	32.8935	28.5585	22.748	23.7011	18.8789
JP19-0.3M NaCl	JP11_00035	523	399.804	37.7294	35.8689	26.0923	24.8056	21.8338	20.7571
JP19-0.3M NaCl	JP11_00036	0	0	0	0	0	0	0	0
JP19-0.3M NaCl	JP11_00036	0	0	0	0	0	0	0	0
JP19-0.3M NaCl	JP11_00036	0	0	0	0	0	0	0	0
JP19-0.3M NaCl	JP11_00037	2	1.38834	0.133496	0.114684	0.165422	0.142112	0.138898	0.119325
JP19-0.3M NaCl	JP11_00037	0	0	0	0	0	0	0	0
JP19-0.3M NaCl	JP11_00037	0	0	0	0	0	0	0	0
JP19-0.3M NaCl	JP11_00038	609	422.751	40.6494	34.9213	26.8313	23.0504	22.5292	19.3545
JP19-0.3M NaCl	JP11_00038	670	535.739	51.0481	40.6618	33.6951	26.8394	27.9641	22.2745
JP19-0.3M NaCl	JP11_00038	527	402.862	38.018	36.1432	25.0944	23.8569	20.9988	19.9633
JP19-0.3M NaCl	JP11_00039	1249	867.021	83.3681	71.6202	26.9277	23.1331	22.6101	19.424
JP19-0.3M NaCl	JP11_00039	1099	878.772	83.7341	66.6974	27.0459	21.5431	22.4458	17.8789
JP19-0.3M NaCl	JP11_00039	1095	837.066	78.9937	75.0983	25.5148	24.2566	21.3506	20.2977
JP19-0.3M NaCl	JP11_00040	2012	1396.67	134.297	115.372	148.23	127.342	124.463	106.924
JP19-0.3M NaCl	JP11_00040	1805	1443.3	137.525	109.544	151.794	120.909	125.976	100.345
JP19-0.3M NaCl	JP11_00040	1836	1403.52	132.45	125.918	146.192	138.983	122.332	116.3
JP19-0.3M NaCl	JP11_00041	1329	922.554	88.7079	76.2076	63.0475	54.1632	52.9385	45.4786
JP19-0.3M NaCl	JP11_00041	1128	901.961	85.9436	68.4574	61.0829	48.6549	50.6936	40.3794
JP19-0.3M NaCl	JP11_00041	1389	1061.81	100.203	95.2617	71.2174	67.7055	59.5943	56.6555
JP19-0.3M NaCl	JP11_00042	636	441.493	42.4516	36.4695	10.3289	8.87337	8.67273	7.45061
JP19-0.3M NaCl	JP11_00042	595	475.768	45.3337	36.1101	11.0301	8.7859	9.15405	7.29155
JP19-0.3M NaCl	JP11_00042	589	450.257	42.4907	40.3953	10.3384	9.82855	8.65107	8.22446
JP19-0.3M NaCl	JP11_00043	4	2.77669	0.266991	0.229368	0.110969	0.0953317	0.0931762	0.0800462
JP19-0.3M NaCl	JP11_00043	1	0.799611	0.0761912	0.0606892	0.0316672	0.0252241	0.026281	0.0209339
JP19-0.3M NaCl	JP11_00043	0	0	0	0	0	0	0	0
JP19-0.3M NaCl	JP11_00044	1999	1387.65	133.429	114.627	157.717	135.493	132.429	113.768
JP19-0.3M NaCl	JP11_00044	2105	1683.18	160.382	127.751	189.577	151.006	157.333	125.322
JP19-0.3M NaCl	JP11_00044	1712	1308.73	123.504	117.414	145.986	138.787	122.16	116.136
JP19-0.3M NaCl	JP11_00045	431	299.188	28.7683	24.7144	17.6601	15.1715	14.8285	12.7389
JP19-0.3M NaCl	JP11_00045	180	143.93	13.7144	10.9241	8.41891	6.70599	6.98698	5.5654
JP19-0.3M NaCl	JP11_00045	405	309.6	29.2168	27.7761	17.9354	17.051	15.0083	14.2682
JP19-0.3M NaCl	JP11_00046	1908	1324.48	127.355	109.409	94.9701	81.5873	79.7425	68.5056
JP19-0.3M NaCl	JP11_00046	1623	1297.77	123.658	98.4985	92.2135	73.4516	76.5293	60.9586
JP19-0.3M NaCl	JP11_00046	1602	1224.64	115.569	109.87	86.1811	81.9313	72.1157	68.5595
JP19-0.3M NaCl	JP11_00047	1716	1191.2	114.539	98.3989	34.2419	29.4167	28.7516	24.7
JP19-0.3M NaCl	JP11_00047	1406	1124.25	107.125	85.329	32.0253	25.5094	26.5783	21.1706
JP19-0.3M NaCl	JP11_00047	1630	1246.04	117.589	111.79	35.1536	33.4201	29.4163	27.9657
JP19-0.3M NaCl	JP11_00048	1205	836.477	80.4312	69.0972	44.5355	38.2598	37.3947	32.1252
JP19-0.3M NaCl	JP11_00048	1270	1015.51	96.7628	77.0753	53.5785	42.6773	44.4656	35.4186
JP19-0.3M NaCl	JP11_00048	984	752.212	70.9861	67.4856	39.3057	37.3674	32.8907	31.2688
JP19-0.3M NaCl	JP11_00049	65	45.1212	4.33861	3.72723	11.4778	9.8604	9.63745	8.27938
JP19-0.3M NaCl	JP11_00049	25	19.9903	1.90478	1.51723	5.0391	4.01384	4.18202	3.33114
JP19-0.3M NaCl	JP11_00049	51	38.9866	3.67916	3.49773	9.73322	9.25325	8.14469	7.74306
JP19-0.3M NaCl	JP11_00050	2598	1803.46	173.411	148.975	70.6646	60.7068	59.3342	50.9731
JP19-0.3M NaCl	JP11_00050	1827	1460.89	139.201	110.879	56.7242	45.183	47.0763	37.4981
JP19-0.3M NaCl	JP11_00050	2405	1838.49	173.498	164.942	70.6999	67.2135	59.1612	56.2438
JP19-0.3M NaCl	JP11_00051	1233	855.914	82.3001	70.7027	103.133	88.5999	86.5966	74.3938
JP19-0.3M NaCl	JP11_00051	1077	861.181	82.0579	65.3623	102.829	81.9076	85.3397	67.9763
JP19-0.3M NaCl	JP11_00051	1071	818.719	77.2623	73.4523	96.8199	92.0455	81.0183	77.023
JP19-0.3M NaCl	JP11_00052	611	424.139	40.7829	35.036	87.7052	75.3462	73.6425	63.2651
JP19-0.3M NaCl	JP11_00052	534	426.992	40.6861	32.408	87.497	69.6947	72.615	57.8407
JP19-0.3M NaCl	JP11_00052	589	450.257	42.4907	40.3953	91.3778	86.8717	76.4643	72.6936
JP19-0.3M NaCl	JP11_00053	39	27.0727	2.60317	2.23634	2.94143	2.52694	2.4698	2.12177
JP19-0.3M NaCl	JP11_00053	28	22.3891	2.13335	1.6993	2.41057	1.92011	2.00057	1.59353
JP19-0.3M NaCl	JP11_00053	29	22.1689	2.09207	1.9889	2.36392	2.24735	1.97811	1.88057
JP19-0.3M NaCl	JP11_00054	182	126.339	12.1481	10.4363	12.6149	10.8372	10.5922	9.09958
JP19-0.3M NaCl	JP11_00054	138	110.346	10.5144	8.37511	10.9184	8.69689	9.06131	7.21768
JP19-0.3M NaCl	JP11_00054	259	197.991	18.6843	17.763	19.4022	18.4455	16.2357	15.435
JP19-0.3M NaCl	JP11_00055	55	38.1794	3.67113	3.15381	15.6886	13.4778	13.1731	11.3168
JP19-0.3M NaCl	JP11_00055	55	43.9786	4.19051	3.33791	17.9082	14.2646	14.8623	11.8384
JP19-0.3M NaCl	JP11_00055	49	37.4577	3.53488	3.36056	15.1063	14.3614	12.6409	12.0175
JP19-0.3M NaCl	JP11_00056	326	226.3	21.7598	18.6935	13.2359	11.3707	11.1136	9.54755
JP19-0.3M NaCl	JP11_00056	154	123.14	11.7334	9.34613	7.13713	5.685	5.92321	4.71806
JP19-0.3M NaCl	JP11_00056	252	192.64	18.1794	17.2829	11.058	10.5127	9.25327	8.79696
JP19-0.3M NaCl	JP11_00057	940	652.521	62.743	53.9015	40.9282	35.1608	34.3658	29.5231
JP19-0.3M NaCl	JP11_00057	611	488.562	46.5528	37.0811	30.3671	24.1886	25.2021	20.0745
JP19-0.3M NaCl	JP11_00057	859	656.657	61.9686	58.9127	40.4231	38.4297	33.8257	32.1577
JP19-0.3M NaCl	JP11_00058	5874	4077.56	392.077	336.827	588.704	505.746	494.311	424.655
JP19-0.3M NaCl	JP11_00058	4453	3560.67	339.279	270.249	509.428	405.779	422.782	336.762
JP19-0.3M NaCl	JP11_00058	4768	3644.87	343.965	327.003	516.464	490.996	432.174	410.862
JP19-0.3M NaCl	JP11_00059	432	299.882	28.8351	24.7718	18.9207	16.2544	15.8869	13.6482
JP19-0.3M NaCl	JP11_00059	269	215.095	20.4954	16.3254	13.4484	10.7122	11.1611	8.89021
JP19-0.3M NaCl	JP11_00059	373	285.137	26.9083	25.5814	17.6564	16.7857	14.7748	14.0462
JP19-0.3M NaCl	JP11_00060	5023	3486.82	335.274	288.029	247.801	212.882	208.068	178.748
JP19-0.3M NaCl	JP11_00060	4886	3906.9	372.27	296.527	275.144	219.163	228.346	181.887
JP19-0.3M NaCl	JP11_00060	4341	3318.45	313.161	297.718	231.457	220.043	193.682	184.131
JP19-0.3M NaCl	JP11_00061	395	274.198	26.3654	22.6501	32.3105	27.7575	27.1299	23.3068
JP19-0.3M NaCl	JP11_00061	320	255.875	24.3812	19.4205	29.8789	23.7997	24.7969	19.7517
JP19-0.3M NaCl	JP11_00061	388	296.604	27.9905	26.6102	34.302	32.6105	28.7037	27.2882
JP19-0.3M NaCl	JP11_00062	276	191.591	18.4224	15.8264	37.6736	32.3648	31.633	27.1754
JP19-0.3M NaCl	JP11_00062	243	194.305	18.5145	14.7475	37.8619	30.1584	31.4221	25.0289
JP19-0.3M NaCl	JP11_00062	270	206.4	19.4779	18.5174	39.8321	37.8679	33.3312	31.6876
JP19-0.3M NaCl	JP11_00063	3062	2125.55	204.382	175.581	362.379	311.314	304.275	261.398
JP19-0.3M NaCl	JP11_00063	2584	2066.19	196.878	156.821	349.074	278.051	289.702	230.759
JP19-0.3M NaCl	JP11_00063	2049	1566.34	147.816	140.526	262.084	249.16	219.31	208.496
JP19-0.3M NaCl	JP11_00064	21306	14790	1422.13	1221.73	1736.42	1491.73	1458	1252.55
JP19-0.3M NaCl	JP11_00064	17202	13754.9	1310.64	1043.98	1600.29	1274.7	1328.11	1057.89
JP19-0.3M NaCl	JP11_00064	14015	10713.7	1011.05	961.19	1234.49	1173.61	1033.01	982.072
JP19-0.3M NaCl	JP11_00065	775	537.983	51.7296	44.4401	19.684	16.9102	16.5279	14.1988
JP19-0.3M NaCl	JP11_00065	624	498.957	47.5433	37.8701	18.0911	14.4102	15.014	11.9593
JP19-0.3M NaCl	JP11_00065	641	490.008	46.242	43.9617	17.5959	16.7282	14.7241	13.998
JP19-0.3M NaCl	JP11_00066	789	547.702	52.6641	45.2429	43.3449	37.2369	36.395	31.2663
JP19-0.3M NaCl	JP11_00066	791	632.492	60.2672	48.0051	49.6026	39.5104	41.166	32.7903
JP19-0.3M NaCl	JP11_00066	667	509.884	48.1176	45.7448	39.603	37.6501	33.1395	31.5053
JP19-0.3M NaCl	JP11_00067	1108	769.142	73.9566	63.535	30.8538	26.506	25.9067	22.256
JP19-0.3M NaCl	JP11_00067	881	704.457	67.1244	53.4672	28.0035	22.3059	23.2405	18.512
JP19-0.3M NaCl	JP11_00067	974	744.568	70.2647	66.7998	29.3136	27.8681	24.5294	23.3198
JP19-0.3M NaCl	JP11_00068	1069	742.07	71.3535	61.2986	21.4468	18.4246	18.008	15.4704
JP19-0.3M NaCl	JP11_00068	987	789.216	75.2007	59.9002	22.6032	18.0043	18.7587	14.942
JP19-0.3M NaCl	JP11_00068	947	723.928	68.3169	64.948	20.5341	19.5215	17.1828	16.3355
JP19-0.3M NaCl	JP11_00069	13552	9407.42	904.567	777.099	584.346	502.002	490.651	421.511
JP19-0.3M NaCl	JP11_00069	13363	10685.2	1018.14	810.99	657.715	523.895	545.847	434.788
JP19-0.3M NaCl	JP11_00069	10182	7783.56	734.533	698.311	474.505	451.106	397.062	377.482
JP19-0.3M NaCl	JP11_00070	16	11.1067	1.06797	0.917473	0.420293	0.361068	0.352903	0.303174
JP19-0.3M NaCl	JP11_00070	4	3.19844	0.304765	0.242757	0.119939	0.0955359	0.0995391	0.0792867
JP19-0.3M NaCl	JP11_00070	18	13.76	1.29853	1.23449	0.51103	0.485829	0.427626	0.406539
JP19-0.3M NaCl	JP11_00071	13693	9505.29	913.978	785.184	435.228	373.897	365.443	313.946
JP19-0.3M NaCl	JP11_00071	14531	11619.1	1107.13	881.875	527.207	419.94	437.537	348.515
JP19-0.3M NaCl	JP11_00071	11983	9160.33	864.458	821.829	411.647	391.347	344.463	327.477
JP19-0.3M NaCl	JP11_00072	1648	1144	110	94.4997	61.8327	53.1195	51.9185	44.6023
JP19-0.3M NaCl	JP11_00072	1362	1089.07	103.772	82.6587	58.3319	46.4636	48.4105	38.5608
JP19-0.3M NaCl	JP11_00072	1494	1142.08	107.778	102.463	60.5833	57.5958	50.6957	48.1958
JP19-0.3M NaCl	JP11_00073	3194	2217.18	213.193	183.15	147.131	126.398	123.54	106.131
JP19-0.3M NaCl	JP11_00073	6733	5383.78	512.995	408.62	354.034	282.002	293.818	234.037
JP19-0.3M NaCl	JP11_00073	2432	1859.13	175.445	166.794	121.08	115.11	101.319	96.3228
JP19-0.3M NaCl	JP11_00074	1	0.694172	0.0667479	0.057342	0.222493	0.19114	0.186818	0.160493
JP19-0.3M NaCl	JP11_00074	5	3.99805	0.380956	0.303446	1.26985	1.01149	1.05387	0.839448
JP19-0.3M NaCl	JP11_00074	0	0	0	0	0	0	0	0
JP19-0.3M NaCl	JP11_00075	3	2.08252	0.200244	0.172026	0.107832	0.0926366	0.0905419	0.0777832
JP19-0.3M NaCl	JP11_00075	6	4.79766	0.457147	0.364135	0.246175	0.196088	0.204304	0.162736
JP19-0.3M NaCl	JP11_00075	3	2.29333	0.216421	0.205749	0.116543	0.110796	0.0975227	0.0927136
JP19-0.3M NaCl	JP11_00076	405	281.14	27.0329	23.2235	8.67272	7.4506	7.28213	6.25597
JP19-0.3M NaCl	JP11_00076	288	230.288	21.9431	17.4785	7.0398	5.60747	5.84244	4.65372
JP19-0.3M NaCl	JP11_00076	426	325.653	30.7318	29.2163	9.85941	9.37322	8.25029	7.84345
JP19-0.3M NaCl	JP11_00077	2301	1597.29	153.587	131.944	284.42	244.341	238.816	205.163
JP19-0.3M NaCl	JP11_00077	2570	2055	195.811	155.971	362.614	288.836	300.938	239.709
JP19-0.3M NaCl	JP11_00077	2533	1936.34	182.731	173.721	338.392	321.705	283.164	269.2
JP19-0.3M NaCl	JP11_00078	20	13.8834	1.33496	1.14684	2.85247	2.45051	2.39511	2.0576
JP19-0.3M NaCl	JP11_00078	13	10.3949	0.990485	0.788959	2.11642	1.68581	1.75645	1.39908
JP19-0.3M NaCl	JP11_00078	13	9.93777	0.937825	0.891578	2.0039	1.90508	1.67685	1.59416
JP19-0.3M NaCl	JP11_00079	1209	839.254	80.6982	69.3265	28.8002	24.7418	24.1824	20.7747
JP19-0.3M NaCl	JP11_00079	1238	989.918	94.3247	75.1332	33.6633	26.8141	27.9377	22.2535
JP19-0.3M NaCl	JP11_00079	1129	863.057	81.4465	77.4301	29.0673	27.6339	24.3233	23.1238
JP19-0.3M NaCl	JP11_00080	50	34.7086	3.33739	2.8671	13.9058	11.9463	11.6761	10.0308
JP19-0.3M NaCl	JP11_00080	16	12.7938	1.21906	0.971027	5.07941	4.04595	4.21548	3.35779
JP19-0.3M NaCl	JP11_00080	35	26.7555	2.52491	2.4004	10.5205	10.0017	8.80345	8.36933
JP19-0.3M NaCl	JP11_00081	188	130.504	12.5486	10.7803	18.4267	15.8301	15.4722	13.2919
JP19-0.3M NaCl	JP11_00081	102	81.5603	7.7715	6.1903	11.4119	9.09001	9.4709	7.54394
JP19-0.3M NaCl	JP11_00081	153	116.96	11.0375	10.4932	16.2077	15.4085	13.5625	12.8937
JP19-0.3M NaCl	JP11_00082	7	4.8592	0.467235	0.401394	0.651653	0.559825	0.547166	0.470062
JP19-0.3M NaCl	JP11_00082	8	6.39689	0.609529	0.485513	0.850111	0.677146	0.70552	0.561973
JP19-0.3M NaCl	JP11_00082	6	4.58666	0.432842	0.411498	0.603685	0.573916	0.505159	0.480249
JP19-0.3M NaCl	JP11_00083	1	0.694172	0.0667479	0.057342	0.0347103	0.0298191	0.0291448	0.0250378
JP19-0.3M NaCl	JP11_00083	4	3.19844	0.304765	0.242757	0.158484	0.126239	0.131528	0.104767
JP19-0.3M NaCl	JP11_00083	4	3.05777	0.288561	0.274332	0.150058	0.142658	0.125567	0.119375
JP19-0.3M NaCl	JP11_00084	0	0	0	0	0	0	0	0
JP19-0.3M NaCl	JP11_00084	0	0	0	0	0	0	0	0
JP19-0.3M NaCl	JP11_00084	0	0	0	0	0	0	0	0
JP19-0.3M NaCl	JP11_00085	49	34.0144	3.27064	2.80976	6.90009	5.92776	5.79373	4.9773
JP19-0.3M NaCl	JP11_00085	42	33.5837	3.20003	2.54895	6.75112	5.37752	5.60285	4.46289
JP19-0.3M NaCl	JP11_00085	44	33.6355	3.17418	3.01765	6.69657	6.36635	5.60365	5.32732
JP19-0.3M NaCl	JP11_00086	0	0	0	0	0	0	0	0
JP19-0.3M NaCl	JP11_00086	0	0	0	0	0	0	0	0
JP19-0.3M NaCl	JP11_00086	0	0	0	0	0	0	0	0
JP19-0.3M NaCl	JP11_00087	5	3.47086	0.333739	0.28671	0.496636	0.426652	0.417005	0.358242
JP19-0.3M NaCl	JP11_00087	2	1.59922	0.152382	0.121378	0.226759	0.180623	0.188191	0.149901
JP19-0.3M NaCl	JP11_00087	2	1.52889	0.144281	0.137166	0.214703	0.204116	0.179662	0.170803
JP19-0.3M NaCl	JP11_00088	1156	802.463	77.1605	66.2874	27.4495	23.5814	23.0482	19.8004
JP19-0.3M NaCl	JP11_00088	1297	1037.1	98.8199	78.7139	35.1547	28.0021	29.1754	23.2394
JP19-0.3M NaCl	JP11_00088	1163	889.048	83.8992	79.7619	29.8468	28.3749	24.9756	23.744
JP19-0.3M NaCl	JP11_00089	1972	1368.91	131.627	113.078	148.228	127.341	124.461	106.923
JP19-0.3M NaCl	JP11_00089	2033	1625.61	154.897	123.381	174.433	138.943	144.765	115.311
JP19-0.3M NaCl	JP11_00089	1781	1361.47	128.482	122.146	144.687	137.552	121.073	115.103
JP19-0.3M NaCl	JP11_00090	1279	887.846	85.3705	73.3405	48.811	41.9328	40.9846	35.2093
JP19-0.3M NaCl	JP11_00090	1059	846.788	80.6864	64.2698	46.1329	36.7466	38.2864	30.4966
JP19-0.3M NaCl	JP11_00090	1160	886.754	83.6828	79.5562	47.8461	45.4867	40.0373	38.0629
JP19-0.3M NaCl	JP11_00091	588	408.173	39.2477	33.7171	31.0014	26.6328	26.0306	22.3625
JP19-0.3M NaCl	JP11_00091	805	643.687	61.3339	48.8548	48.447	38.5899	40.2069	32.0263
JP19-0.3M NaCl	JP11_00091	561	428.853	40.4707	38.475	31.9674	30.391	26.7501	25.431
JP19-0.3M NaCl	JP11_00092	289	200.616	19.2901	16.5718	5.23193	4.49467	4.39304	3.77399
JP19-0.3M NaCl	JP11_00092	431	344.632	32.8384	26.157	8.90653	7.0944	7.39167	5.88775
JP19-0.3M NaCl	JP11_00092	258	197.226	18.6122	17.6944	5.04806	4.79913	4.22418	4.01588
JP19-0.3M NaCl	JP11_00093	0	0	0	0	0	0	0	0
JP19-0.3M NaCl	JP11_00093	0	0	0	0	0	0	0	0
JP19-0.3M NaCl	JP11_00093	5	3.82222	0.360702	0.342915	0.569829	0.541729	0.476829	0.453315
JP19-0.3M NaCl	JP11_00094	195	135.363	13.0158	11.1817	11.5696	9.93929	9.71455	8.34562
JP19-0.3M NaCl	JP11_00094	134	107.148	10.2096	8.13235	9.07521	7.22876	7.53166	5.99925
JP19-0.3M NaCl	JP11_00094	197	150.595	14.2116	13.5108	12.6326	12.0096	10.5709	10.0496
JP19-0.3M NaCl	JP11_00095	258	179.096	17.2209	14.7942	17.6083	15.127	14.785	12.7016
JP19-0.3M NaCl	JP11_00095	162	129.537	12.343	9.83165	12.6206	10.0528	10.474	8.34298
JP19-0.3M NaCl	JP11_00095	241	184.231	17.3858	16.5285	17.7769	16.9003	14.8756	14.142
JP19-0.3M NaCl	JP11_00096	406	281.834	27.0996	23.2809	12.3068	10.5726	10.3335	8.87738
JP19-0.3M NaCl	JP11_00096	404	323.043	30.7812	24.5184	13.9788	11.1346	11.6012	9.24079
JP19-0.3M NaCl	JP11_00096	390	298.133	28.1347	26.7473	12.7769	12.1468	10.6916	10.1644
JP19-0.3M NaCl	JP11_00097	727	504.663	48.5257	41.6877	65.4868	56.2586	54.9866	47.2381
JP19-0.3M NaCl	JP11_00097	774	618.899	58.972	46.9734	79.5843	63.3919	66.0482	52.6099
JP19-0.3M NaCl	JP11_00097	856	654.364	61.7521	58.707	83.3362	79.2267	69.7352	66.2964
JP19-0.3M NaCl	JP11_00098	377	261.703	25.1639	21.6179	17.2238	14.7967	14.4621	12.4242
JP19-0.3M NaCl	JP11_00098	320	255.875	24.3812	19.4205	16.688	13.2926	13.8496	11.0318
JP19-0.3M NaCl	JP11_00098	332	253.795	23.9506	22.7695	16.3933	15.5849	13.7178	13.0413
JP19-0.3M NaCl	JP11_00099	246	170.766	16.42	14.1061	5.0214	4.3138	4.21626	3.62213
JP19-0.3M NaCl	JP11_00099	183	146.329	13.943	11.1061	4.26391	3.39637	3.53868	2.8187
JP19-0.3M NaCl	JP11_00099	281	214.809	20.2714	19.2718	6.19922	5.89352	5.18746	4.93165
JP19-0.3M NaCl	JP11_00100	637	442.187	42.5184	36.5269	30.2192	25.9608	25.3738	21.7982
JP19-0.3M NaCl	JP11_00100	391	312.648	29.7907	23.7295	21.1732	16.8653	17.572	13.9968
JP19-0.3M NaCl	JP11_00100	814	622.257	58.7222	55.8265	41.7358	39.6777	34.9242	33.202
JP19-0.3M NaCl	JP11_00101	3897	2705.19	260.116	223.462	221.753	190.505	186.197	159.959
JP19-0.3M NaCl	JP11_00101	2554	2042.21	194.592	155	165.893	132.14	137.677	109.665
JP19-0.3M NaCl	JP11_00101	3335	2549.42	240.588	228.724	205.105	194.991	171.63	163.167
JP19-0.3M NaCl	JP11_00102	4014	2786.41	267.926	230.171	149.096	128.086	125.19	107.549
JP19-0.3M NaCl	JP11_00102	4363	3488.7	332.422	264.787	184.987	147.349	153.524	122.287
JP19-0.3M NaCl	JP11_00102	3866	2955.34	278.895	265.142	155.2	147.547	129.87	123.466
JP19-0.3M NaCl	JP11_00103	866	601.153	57.8036	49.6582	41.6153	35.751	34.9427	30.0187
JP19-0.3M NaCl	JP11_00103	651	520.547	49.6004	39.5087	35.7095	28.444	29.6358	23.6061
JP19-0.3M NaCl	JP11_00103	845	645.955	60.9586	57.9526	43.8867	41.7225	36.7241	34.9131
JP19-0.3M NaCl	JP11_00104	697	483.838	46.5233	39.9674	26.2398	22.5422	22.0325	18.9278
JP19-0.3M NaCl	JP11_00104	651	520.547	49.6004	39.5087	27.9754	22.2835	23.2172	18.4934
JP19-0.3M NaCl	JP11_00104	794	606.968	57.2794	54.4548	32.3065	30.7134	27.0339	25.7008
JP19-0.3M NaCl	JP11_00105	1050	728.88	70.0852	60.2091	46.9111	40.3006	39.3894	33.8388
JP19-0.3M NaCl	JP11_00105	3027	2420.42	230.631	183.706	154.371	122.963	128.115	102.049
JP19-0.3M NaCl	JP11_00105	854	652.835	61.6079	58.5698	41.2369	39.2034	34.5067	32.8051
JP19-0.3M NaCl	JP11_00106	4296	2982.16	286.749	246.341	127.956	109.925	107.439	92.2994
JP19-0.3M NaCl	JP11_00106	3989	3189.65	303.927	242.089	135.621	108.027	112.554	89.6535
JP19-0.3M NaCl	JP11_00106	3207	2451.57	231.354	219.945	103.237	98.1461	86.388	82.128
JP19-0.3M NaCl	JP11_00107	377	261.703	25.1639	21.6179	34.8049	29.9003	29.2243	25.1061
JP19-0.3M NaCl	JP11_00107	312	249.479	23.7716	18.935	32.8792	26.1895	27.2869	21.7351
JP19-0.3M NaCl	JP11_00107	382	292.017	27.5576	26.1987	38.1156	36.2361	31.8949	30.3221
JP19-0.3M NaCl	JP11_00108	61	42.3445	4.07162	3.49786	11.4051	9.79794	9.5764	8.22693
JP19-0.3M NaCl	JP11_00108	36	28.786	2.74288	2.18481	7.68314	6.11992	6.37636	5.07901
JP19-0.3M NaCl	JP11_00108	48	36.6933	3.46274	3.29198	9.69954	9.22123	8.11651	7.71626
JP19-0.3M NaCl	JP11_00109	62	43.0386	4.13837	3.55521	11.4005	9.79396	9.5725	8.22359
JP19-0.3M NaCl	JP11_00109	44	35.1829	3.35241	2.67032	9.23529	7.35627	7.66451	6.10507
JP19-0.3M NaCl	JP11_00109	58	44.3377	4.18414	3.97781	11.5266	10.9582	9.64534	9.16971
JP19-0.3M NaCl	JP11_00110	5318	3691.61	354.965	304.945	133.546	114.727	112.133	96.3318
JP19-0.3M NaCl	JP11_00110	4489	3589.45	342.022	272.434	128.677	102.496	106.791	85.0628
JP19-0.3M NaCl	JP11_00110	4025	3076.89	290.365	276.046	109.242	103.855	91.4128	86.9051
JP19-0.3M NaCl	JP11_00111	740	513.687	49.3934	42.4331	30.7173	26.3887	25.7921	22.1576
JP19-0.3M NaCl	JP11_00111	649	518.947	49.4481	39.3873	30.7513	24.4946	25.521	20.3284
JP19-0.3M NaCl	JP11_00111	521	398.275	37.5851	35.7317	23.3738	22.2212	19.5591	18.5946
JP19-0.3M NaCl	JP11_00112	1604	1113.45	107.064	91.9766	39.5214	33.9522	33.1845	28.5083
JP19-0.3M NaCl	JP11_00112	1342	1073.08	102.249	81.4449	37.744	30.0646	31.3243	24.951
JP19-0.3M NaCl	JP11_00112	1498	1145.14	108.066	102.737	39.8916	37.9244	33.381	31.7349
JP19-0.3M NaCl	JP11_00113	551	382.489	36.7781	31.5955	16.8398	14.4668	14.1397	12.1472
JP19-0.3M NaCl	JP11_00113	383	306.251	29.1812	23.244	13.3614	10.6428	11.0888	8.83265
JP19-0.3M NaCl	JP11_00113	439	335.591	31.6696	30.1079	14.5007	13.7857	12.1341	11.5358
JP19-0.3M NaCl	JP11_00114	10380	7205.5	692.843	595.21	927.5	796.801	778.784	669.041
JP19-0.3M NaCl	JP11_00114	9591	7669.07	730.749	582.07	978.246	779.21	811.861	646.678
JP19-0.3M NaCl	JP11_00114	6661	5091.96	480.527	456.831	643.276	611.554	538.289	511.744
JP19-0.3M NaCl	JP11_00115	935	649.051	62.4092	53.6148	34.7878	29.8856	29.2099	25.0937
JP19-0.3M NaCl	JP11_00115	504	403.004	38.4003	30.5873	21.4049	17.0498	17.7642	14.1499
JP19-0.3M NaCl	JP11_00115	935	714.755	67.4512	64.125	37.5982	35.7442	31.4619	29.9105
JP19-0.3M NaCl	JP11_00116	14	9.7184	0.93447	0.802788	1.50478	1.29274	1.2635	1.08546
JP19-0.3M NaCl	JP11_00116	10	7.99611	0.761912	0.606892	1.22691	0.977282	1.01823	0.811061
JP19-0.3M NaCl	JP11_00116	13	9.93777	0.937825	0.891578	1.51018	1.43571	1.26371	1.2014
JP19-0.3M NaCl	JP11_00117	125	86.7715	8.34348	7.16775	11.5882	9.95521	9.73012	8.35899
JP19-0.3M NaCl	JP11_00117	110	87.9572	8.38103	6.67581	11.6403	9.27196	9.66047	7.69494
JP19-0.3M NaCl	JP11_00117	143	109.315	10.3161	9.80736	14.3279	13.6213	11.9895	11.3982
JP19-0.3M NaCl	JP11_00118	118	81.9123	7.87625	6.76636	38.6091	33.1684	32.4185	27.8502
JP19-0.3M NaCl	JP11_00118	108	86.358	8.22865	6.55443	40.3365	32.1296	33.4759	26.6648
JP19-0.3M NaCl	JP11_00118	88	67.271	6.34835	6.0353	31.1194	29.5848	26.0405	24.7564
JP19-0.3M NaCl	JP11_00119	6	4.16503	0.400487	0.344052	0.285247	0.245051	0.239511	0.20576
JP19-0.3M NaCl	JP11_00119	4	3.19844	0.304765	0.242757	0.217069	0.172904	0.180149	0.143495
JP19-0.3M NaCl	JP11_00119	11	8.40888	0.793544	0.754412	0.565202	0.537331	0.472957	0.449635
JP19-0.3M NaCl	JP11_00120	1637	1136.36	109.266	93.8689	42.9	36.8547	36.0214	30.9454
JP19-0.3M NaCl	JP11_00120	1495	1195.42	113.906	90.7303	44.7216	35.6224	37.1151	29.5636
JP19-0.3M NaCl	JP11_00120	1419	1084.75	102.367	97.3192	40.1913	38.2093	33.6318	31.9733
JP19-0.3M NaCl	JP11_00121	1677	1164.13	111.936	96.1626	358.77	308.213	301.244	258.794
JP19-0.3M NaCl	JP11_00121	1792	1432.9	136.535	108.755	437.611	348.574	363.18	289.287
JP19-0.3M NaCl	JP11_00121	1520	1161.95	109.653	104.246	351.453	334.122	294.093	279.591
JP19-0.3M NaCl	JP11_00122	1789	1241.87	119.412	102.585	37.2696	32.0178	31.2938	26.884
JP19-0.3M NaCl	JP11_00122	1596	1276.18	121.601	96.8599	37.9529	30.2309	31.4977	25.0891
JP19-0.3M NaCl	JP11_00122	1732	1324.02	124.947	118.786	38.9972	37.0742	32.6326	31.0234
JP19-0.3M NaCl	JP11_00123	18	12.4951	1.20146	1.03216	1.804	1.54978	1.51474	1.30129
JP19-0.3M NaCl	JP11_00123	13	10.3949	0.990485	0.788959	1.48721	1.18462	1.23426	0.983137
JP19-0.3M NaCl	JP11_00123	17	12.9955	1.22639	1.16591	1.84142	1.75062	1.54089	1.4649
JP19-0.3M NaCl	JP11_00124	12	8.33006	0.800974	0.688104	2.64348	2.27097	2.21962	1.90684
JP19-0.3M NaCl	JP11_00124	8	6.39689	0.609529	0.485513	2.01165	1.60235	1.6695	1.32982
JP19-0.3M NaCl	JP11_00124	25	19.1111	1.80351	1.71457	5.95217	5.65866	4.98074	4.73513
JP19-0.3M NaCl	JP11_00125	161	111.762	10.7464	9.23207	5.86274	5.03659	4.92271	4.22902
JP19-0.3M NaCl	JP11_00125	189	151.126	14.4001	11.4703	7.85604	6.25764	6.51985	5.19331
JP19-0.3M NaCl	JP11_00125	186	142.186	13.4181	12.7564	7.3203	6.95932	6.12557	5.82351
JP19-0.3M NaCl	JP11_00126	434	301.271	28.9686	24.8864	18.9709	16.2976	15.9291	13.6844
JP19-0.3M NaCl	JP11_00126	353	282.263	26.8955	21.4233	17.6133	14.0297	14.6175	11.6434
JP19-0.3M NaCl	JP11_00126	443	338.648	31.9582	30.3822	20.9287	19.8967	17.513	16.6494
JP19-0.3M NaCl	JP11_00127	4018	2789.18	268.193	230.4	293.107	251.804	246.11	211.429
JP19-0.3M NaCl	JP11_00127	3396	2715.48	258.745	206.1	282.782	225.246	234.685	186.935
JP19-0.3M NaCl	JP11_00127	3218	2459.98	232.148	220.7	253.713	241.202	212.306	201.836
JP19-0.3M NaCl	JP11_00128	4795	3328.55	320.056	274.955	126.404	108.592	106.137	91.1803
JP19-0.3M NaCl	JP11_00128	4418	3532.68	336.613	268.125	132.943	105.894	110.332	87.8834
JP19-0.3M NaCl	JP11_00128	3906	2985.92	281.78	267.885	111.288	105.8	93.1247	88.5325
JP19-0.3M NaCl	JP11_00129	4141	2874.57	276.403	237.453	124.506	106.961	104.542	89.8108
JP19-0.3M NaCl	JP11_00129	3629	2901.79	276.498	220.241	124.549	99.2077	103.365	82.3339
JP19-0.3M NaCl	JP11_00129	3435	2625.86	247.802	235.582	111.623	106.118	93.405	88.799
JP19-0.3M NaCl	JP11_00130	1616	1121.78	107.865	92.6647	309.956	266.278	260.257	223.583
JP19-0.3M NaCl	JP11_00130	1623	1297.77	123.658	98.4985	355.34	283.042	294.902	234.901
JP19-0.3M NaCl	JP11_00130	1569	1199.41	113.188	107.607	325.253	309.214	272.17	258.748
JP19-0.3M NaCl	JP11_00131	563	390.819	37.579	32.2836	50.3066	43.2176	42.2404	36.2881
JP19-0.3M NaCl	JP11_00131	518	414.198	39.467	31.437	52.834	42.0843	43.8478	34.9264
JP19-0.3M NaCl	JP11_00131	578	441.848	41.6971	39.6409	55.8194	53.0668	46.7093	44.406
JP19-0.3M NaCl	JP11_00132	965	669.876	64.4117	55.3351	41.2103	35.4031	34.6026	29.7266
JP19-0.3M NaCl	JP11_00132	984	786.817	74.9721	59.7182	47.9668	38.2074	39.8084	31.7089
JP19-0.3M NaCl	JP11_00132	538	411.271	38.8115	36.8976	24.8314	23.6069	20.7788	19.7541
JP19-0.3M NaCl	JP11_00133	493	342.227	32.9067	28.2696	15.6699	13.4617	13.1573	11.3033
JP19-0.3M NaCl	JP11_00133	429	343.033	32.686	26.0357	15.5648	12.3979	12.9174	10.2892
JP19-0.3M NaCl	JP11_00133	488	373.048	35.2045	33.4685	16.764	15.9374	14.028	13.3363
JP19-0.3M NaCl	JP11_00134	1062	737.21	70.8862	60.8972	29.0636	24.9681	24.4036	20.9647
JP19-0.3M NaCl	JP11_00134	508	406.202	38.7051	30.8301	15.8693	12.6405	13.1701	10.4905
JP19-0.3M NaCl	JP11_00134	839	641.368	60.5258	57.5411	24.8158	23.5921	20.7657	19.7417
JP19-0.3M NaCl	JP11_00135	581	403.314	38.7805	33.3157	23.3758	20.0818	19.6277	16.8619
JP19-0.3M NaCl	JP11_00135	367	293.457	27.9622	22.2729	16.8548	13.4255	13.9881	11.142
JP19-0.3M NaCl	JP11_00135	601	459.431	43.3563	41.2183	26.134	24.8453	21.8688	20.7904
JP19-0.3M NaCl	JP11_00136	986	684.453	65.8134	56.5392	47.6909	40.9705	40.0441	34.4012
JP19-0.3M NaCl	JP11_00136	665	531.741	50.6671	40.3583	36.7153	29.2452	30.4706	24.271
JP19-0.3M NaCl	JP11_00136	944	721.635	68.1005	64.7423	49.3482	46.9147	41.2942	39.2579
JP19-0.3M NaCl	JP11_00137	4506	3127.94	300.766	258.383	116.036	99.6849	97.4309	83.7014
JP19-0.3M NaCl	JP11_00137	4696	3754.97	357.794	284.996	138.038	109.952	114.56	91.2511
JP19-0.3M NaCl	JP11_00137	4331	3310.8	312.44	297.033	120.54	114.596	100.867	95.8931
JP19-0.3M NaCl	JP11_00138	11	7.63589	0.734226	0.630762	0.522953	0.449261	0.439103	0.377226
JP19-0.3M NaCl	JP11_00138	6	4.79766	0.457147	0.364135	0.325603	0.259355	0.270223	0.215243
JP19-0.3M NaCl	JP11_00138	7	5.3511	0.504982	0.48008	0.359674	0.341938	0.300973	0.286131
JP19-0.3M NaCl	JP11_00139	509	353.333	33.9747	29.1871	6.32675	5.43521	5.31232	4.56373
JP19-0.3M NaCl	JP11_00139	517	413.399	39.3908	31.3763	7.33535	5.84289	6.08772	4.8491
JP19-0.3M NaCl	JP11_00139	427	326.417	30.8039	29.2849	5.7363	5.45343	4.8001	4.56339
JP19-0.3M NaCl	JP11_00140	1499	1040.56	100.055	85.9557	26.7455	22.9767	22.4571	19.2926
JP19-0.3M NaCl	JP11_00140	1146	916.354	87.3151	69.5498	23.34	18.5912	19.3702	15.4291
JP19-0.3M NaCl	JP11_00140	1126	860.763	81.23	77.2244	21.7135	20.6427	18.1697	17.2737
JP19-0.3M NaCl	JP11_00141	393	272.809	26.2319	22.5354	15.8693	13.633	13.3248	11.4471
JP19-0.3M NaCl	JP11_00141	526	420.595	40.0766	31.9225	24.2447	19.3119	20.1211	16.0272
JP19-0.3M NaCl	JP11_00141	422	322.595	30.4432	28.942	18.417	17.5088	15.4112	14.6512
JP19-0.3M NaCl	JP11_00142	11	7.63589	0.734226	0.630762	2.03952	1.75212	1.7125	1.47118
JP19-0.3M NaCl	JP11_00142	10	7.99611	0.761912	0.606892	2.11642	1.68581	1.75645	1.39908
JP19-0.3M NaCl	JP11_00142	16	12.2311	1.15425	1.09733	3.20624	3.04813	2.68296	2.55065
JP19-0.3M NaCl	JP11_00143	0	0	0	0	0	0	0	0
JP19-0.3M NaCl	JP11_00143	9	7.1965	0.68572	0.546203	0.557496	0.444067	0.462675	0.368538
JP19-0.3M NaCl	JP11_00143	0	0	0	0	0	0	0	0
JP19-0.3M NaCl	JP11_00144	4	2.77669	0.266991	0.229368	0.429938	0.369353	0.361001	0.310131
JP19-0.3M NaCl	JP11_00144	1	0.799611	0.0761912	0.0606892	0.122691	0.0977282	0.101823	0.0811061
JP19-0.3M NaCl	JP11_00144	2	1.52889	0.144281	0.137166	0.232336	0.220879	0.194417	0.18483
JP19-0.3M NaCl	JP11_00145	3	2.08252	0.200244	0.172026	0.412024	0.353963	0.34596	0.297209
JP19-0.3M NaCl	JP11_00145	2	1.59922	0.152382	0.121378	0.313544	0.24975	0.260215	0.207271
JP19-0.3M NaCl	JP11_00145	2	1.52889	0.144281	0.137166	0.296874	0.282234	0.248422	0.236172
JP19-0.3M NaCl	JP11_00146	44	30.5436	2.93691	2.52305	1.24868	1.07273	1.04847	0.900724
JP19-0.3M NaCl	JP11_00146	20	15.9922	1.52382	1.21378	0.647884	0.516065	0.537689	0.42829
JP19-0.3M NaCl	JP11_00146	25	19.1111	1.80351	1.71457	0.766798	0.728985	0.641651	0.61001
JP19-0.3M NaCl	JP11_00147	51	35.4028	3.40414	2.92444	19.564	16.8071	16.4271	14.1123
JP19-0.3M NaCl	JP11_00147	40	31.9844	3.04765	2.42757	17.5152	13.9515	14.5361	11.5786
JP19-0.3M NaCl	JP11_00147	36	27.52	2.59705	2.46899	14.9256	14.1896	12.4896	11.8737
JP19-0.3M NaCl	JP11_00148	0	0	0	0	0	0	0	0
JP19-0.3M NaCl	JP11_00148	1	0.799611	0.0761912	0.0606892	0.110422	0.0879553	0.0916409	0.0729955
JP19-0.3M NaCl	JP11_00148	2	1.52889	0.144281	0.137166	0.209102	0.198791	0.174975	0.166347
JP19-0.3M NaCl	JP11_00149	125	86.7715	8.34348	7.16775	16.6537	14.3069	13.9834	12.0129
JP19-0.3M NaCl	JP11_00149	105	83.9591	8.00007	6.37236	15.9682	12.7193	13.2523	10.5559
JP19-0.3M NaCl	JP11_00149	91	69.5644	6.56477	6.24105	13.1033	12.4572	10.9648	10.4241
JP19-0.3M NaCl	JP11_00150	243	168.684	16.2197	13.9341	22.4339	19.2726	18.8369	16.1824
JP19-0.3M NaCl	JP11_00150	199	159.123	15.162	12.0771	20.971	16.7042	17.4042	13.8631
JP19-0.3M NaCl	JP11_00150	225	172	16.2316	15.4312	22.4503	21.3432	18.7863	17.8599
JP19-0.3M NaCl	JP11_00151	0	0	0	0	0	0	0	0
JP19-0.3M NaCl	JP11_00151	0	0	0	0	0	0	0	0
JP19-0.3M NaCl	JP11_00151	0	0	0	0	0	0	0	0
JP19-0.3M NaCl	JP11_00152	10234	7104.15	683.098	586.838	227.699	195.613	191.19	164.248
JP19-0.3M NaCl	JP11_00152	8206	6561.61	625.225	498.015	208.408	166.005	172.961	137.77
JP19-0.3M NaCl	JP11_00152	8978	6863.17	647.676	615.738	215.892	205.246	180.657	171.748
JP19-0.3M NaCl	JP11_00153	0	0	0	0	0	0	0	0
JP19-0.3M NaCl	JP11_00153	0	0	0	0	0	0	0	0
JP19-0.3M NaCl	JP11_00153	1	0.764443	0.0721403	0.0685829	0.186409	0.177217	0.155986	0.148294
JP19-0.3M NaCl	JP11_00154	3	2.08252	0.200244	0.172026	0.182871	0.157101	0.153549	0.131912
JP19-0.3M NaCl	JP11_00154	1	0.799611	0.0761912	0.0606892	0.069581	0.0554239	0.0577463	0.0459971
JP19-0.3M NaCl	JP11_00154	0	0	0	0	0	0	0	0
JP19-0.3M NaCl	JP11_00155	7	4.8592	0.467235	0.401394	0.550336	0.472785	0.462095	0.396978
JP19-0.3M NaCl	JP11_00155	1	0.799611	0.0761912	0.0606892	0.0897422	0.0714831	0.0744784	0.0593249
JP19-0.3M NaCl	JP11_00155	0	0	0	0	0	0	0	0
JP19-0.3M NaCl	JP11_00156	6	4.16503	0.400487	0.344052	1.68982	1.4517	1.41887	1.21893
JP19-0.3M NaCl	JP11_00156	6	4.79766	0.457147	0.364135	1.92889	1.53644	1.60081	1.27511
JP19-0.3M NaCl	JP11_00156	2	1.52889	0.144281	0.137166	0.608779	0.578759	0.509422	0.484301
JP19-0.3M NaCl	JP11_00157	10	6.94172	0.667479	0.57342	0.559027	0.480252	0.469393	0.403248
JP19-0.3M NaCl	JP11_00157	6	4.79766	0.457147	0.364135	0.38287	0.304971	0.31775	0.2531
JP19-0.3M NaCl	JP11_00157	6	4.58666	0.432842	0.411498	0.362514	0.344638	0.303349	0.288391
JP19-0.3M NaCl	JP11_00158	0	0	0	0	0	0	0	0
JP19-0.3M NaCl	JP11_00158	0	0	0	0	0	0	0	0
JP19-0.3M NaCl	JP11_00158	1	0.764443	0.0721403	0.0685829	0.133593	0.127005	0.11179	0.106277
JP19-0.3M NaCl	JP11_00159	52	36.0969	3.47089	2.98179	1.66469	1.43011	1.39778	1.20081
JP19-0.3M NaCl	JP11_00159	30	23.9883	2.28573	1.82068	1.09628	0.873226	0.909816	0.724703
JP19-0.3M NaCl	JP11_00159	39	29.8133	2.81347	2.67473	1.34939	1.28285	1.12916	1.07348
JP19-0.3M NaCl	JP11_00160	0	0	0	0	0	0	0	0
JP19-0.3M NaCl	JP11_00160	0	0	0	0	0	0	0	0
JP19-0.3M NaCl	JP11_00160	0	0	0	0	0	0	0	0
JP19-0.3M NaCl	JP11_00161	3	2.08252	0.200244	0.172026	0.0706326	0.0606794	0.0593074	0.05095
JP19-0.3M NaCl	JP11_00161	0	0	0	0	0	0	0	0
JP19-0.3M NaCl	JP11_00161	1	0.764443	0.0721403	0.0685829	0.0254463	0.0241915	0.0212933	0.0202433
JP19-0.3M NaCl	JP11_00162	9	6.24755	0.600731	0.516078	0.424245	0.364462	0.356221	0.306024
JP19-0.3M NaCl	JP11_00162	6	4.79766	0.457147	0.364135	0.322844	0.257158	0.267933	0.213419
JP19-0.3M NaCl	JP11_00162	11	8.40888	0.793544	0.754412	0.560412	0.532777	0.468949	0.445824
JP19-0.3M NaCl	JP11_00163	187	129.81	12.4818	10.723	7.26111	6.23791	6.09686	5.23772
JP19-0.3M NaCl	JP11_00163	201	160.722	15.3144	12.1985	8.90891	7.09629	7.39364	5.88932
JP19-0.3M NaCl	JP11_00163	270	206.4	19.4779	18.5174	11.3309	10.7722	9.48166	9.01409
JP19-0.3M NaCl	JP11_00164	1671	1159.96	111.536	95.8185	31.8037	27.3221	26.7043	22.9412
JP19-0.3M NaCl	JP11_00164	1362	1089.07	103.772	82.6587	29.5901	23.5696	24.5572	19.5608
JP19-0.3M NaCl	JP11_00164	1447	1106.15	104.387	99.2395	29.7653	28.2975	24.9074	23.6792
JP19-0.3M NaCl	JP11_00165	1095	760.118	73.0889	62.7895	56.5266	48.5611	47.4631	40.7748
JP19-0.3M NaCl	JP11_00165	1171	936.344	89.2199	71.067	69.0022	54.9629	57.266	45.6145
JP19-0.3M NaCl	JP11_00165	872	666.595	62.9064	59.8043	48.6515	46.2524	40.7112	38.7037
JP19-0.3M NaCl	JP11_00166	2591	1798.6	172.944	148.573	96.4012	82.8167	80.9441	69.5378
JP19-0.3M NaCl	JP11_00166	2012	1608.82	153.297	122.107	85.4496	68.0639	70.9159	56.4873
JP19-0.3M NaCl	JP11_00166	2076	1586.98	149.763	142.378	83.4801	79.3635	69.8556	66.4108
JP19-0.3M NaCl	JP11_00167	499	346.392	33.3072	28.6137	18.2006	15.6359	15.2823	13.1288
JP19-0.3M NaCl	JP11_00167	682	545.335	51.9624	41.39	28.3947	22.6175	23.5652	18.7706
JP19-0.3M NaCl	JP11_00167	441	337.12	31.8139	30.2451	17.3846	16.5274	14.5473	13.83
JP19-0.3M NaCl	JP11_00168	3474	2411.55	231.882	199.206	55.8483	47.9784	46.8935	40.2855
JP19-0.3M NaCl	JP11_00168	2488	1989.43	189.564	150.995	45.656	36.3667	37.8906	30.1813
JP19-0.3M NaCl	JP11_00168	2760	2109.86	199.107	189.289	47.9546	45.5898	40.128	38.1492
JP19-0.3M NaCl	JP11_00169	0	0	0	0	0	0	0	0
JP19-0.3M NaCl	JP11_00169	0	0	0	0	0	0	0	0
JP19-0.3M NaCl	JP11_00169	1	0.764443	0.0721403	0.0685829	0.0815145	0.0774948	0.0682108	0.0648471
JP19-0.3M NaCl	JP11_00170	74	51.3687	4.93934	4.24331	1.5373	1.32067	1.29081	1.10891
JP19-0.3M NaCl	JP11_00170	44	35.1829	3.35241	2.67032	1.04339	0.8311	0.865925	0.689742
JP19-0.3M NaCl	JP11_00170	80	61.1555	5.77123	5.48663	1.79621	1.70764	1.50306	1.42894
JP19-0.3M NaCl	JP11_00171	0	0	0	0	0	0	0	0
JP19-0.3M NaCl	JP11_00171	0	0	0	0	0	0	0	0
JP19-0.3M NaCl	JP11_00171	0	0	0	0	0	0	0	0
JP19-0.3M NaCl	JP11_00172	12	8.33006	0.800974	0.688104	0.479338	0.411792	0.402481	0.345765
JP19-0.3M NaCl	JP11_00172	5	3.99805	0.380956	0.303446	0.227981	0.181595	0.189205	0.150709
JP19-0.3M NaCl	JP11_00172	19	14.5244	1.37067	1.30308	0.820267	0.779818	0.686394	0.652546
JP19-0.3M NaCl	JP11_00173	0	0	0	0	0	0	0	0
JP19-0.3M NaCl	JP11_00173	0	0	0	0	0	0	0	0
JP19-0.3M NaCl	JP11_00173	0	0	0	0	0	0	0	0
JP19-0.3M NaCl	JP11_00174	1	0.694172	0.0667479	0.057342	0.11898	0.102214	0.0999028	0.0858249
JP19-0.3M NaCl	JP11_00174	0	0	0	0	0	0	0	0
JP19-0.3M NaCl	JP11_00174	0	0	0	0	0	0	0	0
JP19-0.3M NaCl	JP11_00175	0	0	0	0	0	0	0	0
JP19-0.3M NaCl	JP11_00175	0	0	0	0	0	0	0	0
JP19-0.3M NaCl	JP11_00175	0	0	0	0	0	0	0	0
JP19-0.3M NaCl	JP11_00176	89	61.7813	5.94056	5.10344	6.14965	5.28307	5.16361	4.43598
JP19-0.3M NaCl	JP11_00176	47	37.5817	3.58098	2.85239	3.70702	2.95279	3.07651	2.45056
JP19-0.3M NaCl	JP11_00176	111	84.8532	8.00758	7.61271	8.28942	7.88065	6.93653	6.59447
JP19-0.3M NaCl	JP11_00177	0	0	0	0	0	0	0	0
JP19-0.3M NaCl	JP11_00177	2	1.59922	0.152382	0.121378	0.228802	0.18225	0.189886	0.151252
JP19-0.3M NaCl	JP11_00177	0	0	0	0	0	0	0	0
JP19-0.3M NaCl	JP11_00178	1	0.694172	0.0667479	0.057342	0.138194	0.118721	0.116036	0.0996848
JP19-0.3M NaCl	JP11_00178	0	0	0	0	0	0	0	0
JP19-0.3M NaCl	JP11_00178	0	0	0	0	0	0	0	0
JP19-0.3M NaCl	JP11_00179	1	0.694172	0.0667479	0.057342	0.0704091	0.0604874	0.0591197	0.0507888
JP19-0.3M NaCl	JP11_00179	0	0	0	0	0	0	0	0
JP19-0.3M NaCl	JP11_00179	0	0	0	0	0	0	0	0
JP19-0.3M NaCl	JP11_00180	172	119.398	11.4806	9.86283	5.26393	4.52216	4.41991	3.79707
JP19-0.3M NaCl	JP11_00180	146	116.743	11.1239	8.86062	5.10037	4.06264	4.23287	3.37165
JP19-0.3M NaCl	JP11_00180	159	121.547	11.4703	10.9047	5.2592	4.99986	4.40086	4.18384
JP19-0.3M NaCl	JP11_00181	130	90.2423	8.67722	7.45446	8.63405	7.41738	7.24966	6.22807
JP19-0.3M NaCl	JP11_00181	115	91.9552	8.76198	6.97926	8.71839	6.94453	7.23552	5.76337
JP19-0.3M NaCl	JP11_00181	151	115.431	10.8932	10.356	10.839	10.3045	9.07	8.62273
JP19-0.3M NaCl	JP11_00182	542	376.241	36.1773	31.0794	22.4564	19.292	18.8558	16.1987
JP19-0.3M NaCl	JP11_00182	383	306.251	29.1812	23.244	18.1137	14.4283	15.0329	11.9742
JP19-0.3M NaCl	JP11_00182	530	405.155	38.2344	36.349	23.7333	22.563	19.8599	18.8805
JP19-0.3M NaCl	JP11_00183	4	2.77669	0.266991	0.229368	0.187758	0.1613	0.157653	0.135437
JP19-0.3M NaCl	JP11_00183	4	3.19844	0.304765	0.242757	0.214321	0.170715	0.177868	0.141679
JP19-0.3M NaCl	JP11_00183	1	0.764443	0.0721403	0.0685829	0.0507316	0.0482299	0.0424519	0.0403585
JP19-0.3M NaCl	JP11_00184	429	297.8	28.6348	24.5997	18.0775	15.5301	15.179	13.04
JP19-0.3M NaCl	JP11_00184	507	405.403	38.6289	30.7694	24.3869	19.4251	20.2391	16.1212
JP19-0.3M NaCl	JP11_00184	312	238.506	22.5078	21.3979	14.2095	13.5088	11.8904	11.304
JP19-0.3M NaCl	JP11_00185	0	0	0	0	0	0	0	0
JP19-0.3M NaCl	JP11_00185	1	0.799611	0.0761912	0.0606892	0.044323	0.0353049	0.0367843	0.0293001
JP19-0.3M NaCl	JP11_00185	0	0	0	0	0	0	0	0
JP19-0.3M NaCl	JP11_00186	0	0	0	0	0	0	0	0
JP19-0.3M NaCl	JP11_00186	0	0	0	0	0	0	0	0
JP19-0.3M NaCl	JP11_00186	0	0	0	0	0	0	0	0
JP19-0.3M NaCl	JP11_00187	14	9.7184	0.93447	0.802788	1.61394	1.38651	1.35516	1.1642
JP19-0.3M NaCl	JP11_00187	19	15.1926	1.44763	1.15309	2.50023	1.99153	2.07498	1.6528
JP19-0.3M NaCl	JP11_00187	12	9.17332	0.865684	0.822995	1.49514	1.42141	1.25112	1.18942
JP19-0.3M NaCl	JP11_00188	512	355.416	34.1749	29.3591	27.6496	23.7533	23.2162	19.9447
JP19-0.3M NaCl	JP11_00188	204	163.121	15.543	12.3806	12.5752	10.0167	10.4364	8.31298
JP19-0.3M NaCl	JP11_00188	420	321.066	30.2989	28.8048	24.5137	23.3049	20.5129	19.5014
JP19-0.3M NaCl	JP11_00189	109	75.6647	7.27552	6.25028	29.2189	25.1015	24.534	21.0767
JP19-0.3M NaCl	JP11_00189	57	45.5778	4.3429	3.45928	17.4414	13.8927	14.4748	11.5298
JP19-0.3M NaCl	JP11_00189	139	106.258	10.0275	9.53303	40.2711	38.2852	33.6986	32.0368
JP19-0.3M NaCl	JP11_00190	25282	17550	1687.52	1449.72	1362	1170.07	1143.62	982.463
JP19-0.3M NaCl	JP11_00190	15265	12206.1	1163.06	926.42	938.707	747.716	779.047	620.541
JP19-0.3M NaCl	JP11_00190	16792	12836.5	1211.38	1151.64	977.708	929.495	818.14	777.795
JP19-0.3M NaCl	JP11_00191	308	213.805	20.5583	17.6613	36.6459	31.4819	30.7701	26.4341
JP19-0.3M NaCl	JP11_00191	252	201.502	19.2002	15.2937	34.2249	27.2615	28.4038	22.6247
JP19-0.3M NaCl	JP11_00191	222	169.706	16.0152	15.2254	28.5475	27.1398	23.8884	22.7104
JP19-0.3M NaCl	JP11_00192	1058	734.434	70.6192	60.6679	13.4744	11.5756	11.3139	9.71959
JP19-0.3M NaCl	JP11_00192	988	790.015	75.2769	59.9609	14.3631	11.4407	11.9201	9.49484
JP19-0.3M NaCl	JP11_00192	960	733.866	69.2547	65.8396	13.214	12.5624	11.0574	10.5121
JP19-0.3M NaCl	JP11_00193	553	383.877	36.9116	31.7101	24.9066	21.3969	20.9131	17.9661
JP19-0.3M NaCl	JP11_00193	468	374.218	35.6575	28.4025	24.0604	19.165	19.9681	15.9053
JP19-0.3M NaCl	JP11_00193	586	447.964	42.2742	40.1896	28.5251	27.1185	23.8696	22.6926
JP19-0.3M NaCl	JP11_00194	534	370.688	35.6434	30.6206	21.1032	18.1295	17.7195	15.2226
JP19-0.3M NaCl	JP11_00194	359	287.06	27.3526	21.7874	16.1946	12.8996	13.4401	10.7056
JP19-0.3M NaCl	JP11_00194	449	343.235	32.391	30.7937	19.1776	18.2319	16.0477	15.2564
JP19-0.3M NaCl	JP11_00195	1112	771.919	74.2236	63.7643	65.2802	56.0812	54.8132	47.0891
JP19-0.3M NaCl	JP11_00195	835	667.675	63.6196	50.6755	55.9539	44.5695	46.437	36.9889
JP19-0.3M NaCl	JP11_00195	1066	814.897	76.9016	73.1094	67.6355	64.3003	56.597	53.806
JP19-0.3M NaCl	JP11_00196	112	77.7472	7.47576	6.42231	18.3229	15.741	15.385	13.217
JP19-0.3M NaCl	JP11_00196	52	41.5798	3.96194	3.15584	9.71064	7.7349	8.059	6.41931
JP19-0.3M NaCl	JP11_00196	90	68.7999	6.49263	6.17246	15.9133	15.1286	13.3161	12.6595
JP19-0.3M NaCl	JP11_00197	156	108.291	10.4127	8.94536	17.4416	14.9838	14.645	12.5813
JP19-0.3M NaCl	JP11_00197	77	61.57	5.86672	4.67307	9.827	7.82758	8.15558	6.49623
JP19-0.3M NaCl	JP11_00197	112	85.6177	8.07972	7.68129	13.5339	12.8665	11.325	10.7666
JP19-0.3M NaCl	JP11_00198	240	166.601	16.0195	13.7621	8.55742	7.35154	7.18532	6.17279
JP19-0.3M NaCl	JP11_00198	247	197.504	18.8192	14.9902	10.053	8.0076	8.34314	6.64563
JP19-0.3M NaCl	JP11_00198	214	163.591	15.438	14.6767	8.24681	7.84014	6.90088	6.56058
JP19-0.3M NaCl	JP11_00199	3449	2394.2	230.213	197.773	314.499	270.181	264.072	226.86
JP19-0.3M NaCl	JP11_00199	5411	4326.69	412.27	328.389	563.211	448.619	467.417	372.316
JP19-0.3M NaCl	JP11_00199	5077	3881.08	366.257	348.196	500.35	475.677	418.69	398.043
JP19-0.3M NaCl	JP11_00200	9	6.24755	0.600731	0.516078	0.524198	0.45033	0.440148	0.378124
JP19-0.3M NaCl	JP11_00200	13	10.3949	0.990485	0.788959	0.864298	0.688446	0.717294	0.571352
JP19-0.3M NaCl	JP11_00200	18	13.76	1.29853	1.23449	1.13309	1.07722	0.948166	0.901409
JP19-0.3M NaCl	JP11_00201	4	2.77669	0.266991	0.229368	0.669151	0.574857	0.561859	0.482685
JP19-0.3M NaCl	JP11_00201	0	0	0	0	0	0	0	0
JP19-0.3M NaCl	JP11_00201	0	0	0	0	0	0	0	0
JP19-0.3M NaCl	JP11_00202	0	0	0	0	0	0	0	0
JP19-0.3M NaCl	JP11_00202	0	0	0	0	0	0	0	0
JP19-0.3M NaCl	JP11_00202	0	0	0	0	0	0	0	0
JP19-0.3M NaCl	JP11_00203	0	0	0	0	0	0	0	0
JP19-0.3M NaCl	JP11_00203	0	0	0	0	0	0	0	0
JP19-0.3M NaCl	JP11_00203	0	0	0	0	0	0	0	0
JP19-0.3M NaCl	JP11_00204	9	6.24755	0.600731	0.516078	0.224993	0.193288	0.188917	0.162296
JP19-0.3M NaCl	JP11_00204	5	3.99805	0.380956	0.303446	0.14268	0.11365	0.118412	0.09432
JP19-0.3M NaCl	JP11_00204	6	4.58666	0.432842	0.411498	0.162113	0.154119	0.135655	0.128966
JP19-0.3M NaCl	JP11_00205	14	9.7184	0.93447	0.802788	1.20733	1.03719	1.01374	0.87089
JP19-0.3M NaCl	JP11_00205	7	5.59728	0.533338	0.424824	0.689067	0.548869	0.571867	0.455514
JP19-0.3M NaCl	JP11_00205	13	9.93777	0.937825	0.891578	1.21166	1.15191	1.01391	0.96391
JP19-0.3M NaCl	JP11_00206	0	0	0	0	0	0	0	0
JP19-0.3M NaCl	JP11_00206	0	0	0	0	0	0	0	0
JP19-0.3M NaCl	JP11_00206	0	0	0	0	0	0	0	0
JP19-0.3M NaCl	JP11_00207	0	0	0	0	0	0	0	0
JP19-0.3M NaCl	JP11_00207	0	0	0	0	0	0	0	0
JP19-0.3M NaCl	JP11_00207	0	0	0	0	0	0	0	0
JP19-0.3M NaCl	JP11_00208	0	0	0	0	0	0	0	0
JP19-0.3M NaCl	JP11_00208	0	0	0	0	0	0	0	0
JP19-0.3M NaCl	JP11_00208	0	0	0	0	0	0	0	0
JP19-0.3M NaCl	JP11_00209	79	54.8396	5.27308	4.53002	5.72539	4.91859	4.80737	4.12994
JP19-0.3M NaCl	JP11_00209	80	63.9689	6.09529	4.85513	6.61813	5.27159	5.49248	4.37497
JP19-0.3M NaCl	JP11_00209	65	49.6888	4.68912	4.45789	5.09134	4.84027	4.2604	4.05031
JP19-0.3M NaCl	JP11_00210	44	30.5436	2.93691	2.52305	1.18376	1.01695	0.993954	0.853891
JP19-0.3M NaCl	JP11_00210	30	23.9883	2.28573	1.82068	0.921296	0.733847	0.764597	0.609031
JP19-0.3M NaCl	JP11_00210	39	29.8133	2.81347	2.67473	1.13401	1.07809	0.94893	0.902136
JP19-0.3M NaCl	JP11_00211	58	40.262	3.87138	3.32584	3.1942	2.74409	2.68204	2.3041
JP19-0.3M NaCl	JP11_00211	53	42.3794	4.03813	3.21653	3.33179	2.6539	2.7651	2.20251
JP19-0.3M NaCl	JP11_00211	74	56.5688	5.33839	5.07514	4.40461	4.18741	3.68575	3.50399
JP19-0.3M NaCl	JP11_00212	2	1.38834	0.133496	0.114684	0.304785	0.261836	0.255915	0.219853
JP19-0.3M NaCl	JP11_00212	1	0.799611	0.0761912	0.0606892	0.173952	0.13856	0.144366	0.114993
JP19-0.3M NaCl	JP11_00212	8	6.11555	0.577123	0.548663	1.31763	1.25266	1.10259	1.04821
JP19-0.3M NaCl	JP11_00213	11	7.63589	0.734226	0.630762	0.705309	0.60592	0.592219	0.508766
JP19-0.3M NaCl	JP11_00213	8	6.39689	0.609529	0.485513	0.585523	0.466391	0.485934	0.387065
JP19-0.3M NaCl	JP11_00213	12	9.17332	0.865684	0.822995	0.831589	0.790581	0.695868	0.661553
JP19-0.3M NaCl	JP11_00214	535	371.382	35.7101	30.678	9.53032	8.18735	8.00222	6.87458
JP19-0.3M NaCl	JP11_00214	315	251.877	24.0002	19.1171	6.40518	5.10197	5.31576	4.2342
JP19-0.3M NaCl	JP11_00214	462	353.173	33.3288	31.6853	8.89481	8.45618	7.44311	7.07607
JP19-0.3M NaCl	JP11_00215	235	163.13	15.6857	13.4754	23.3419	20.0526	19.5992	16.8374
JP19-0.3M NaCl	JP11_00215	173	138.333	13.1811	10.4992	19.6147	15.6239	16.2785	12.9665
JP19-0.3M NaCl	JP11_00215	210	160.533	15.1495	14.4024	22.5439	21.4322	18.8645	17.9343
JP19-0.3M NaCl	JP11_00216	127	88.1598	8.47698	7.28244	13.204	11.3434	11.0869	9.52456
JP19-0.3M NaCl	JP11_00216	92	73.5642	7.00959	5.58341	10.9184	8.69689	9.06131	7.21768
JP19-0.3M NaCl	JP11_00216	90	68.7999	6.49263	6.17246	10.1131	9.61443	8.4626	8.04529
JP19-0.3M NaCl	JP11_00217	177	122.868	11.8144	10.1495	6.42434	5.51905	5.39426	4.63413
JP19-0.3M NaCl	JP11_00217	148	118.342	11.2763	8.982	6.13175	4.88418	5.08883	4.05345
JP19-0.3M NaCl	JP11_00217	155	118.489	11.1818	10.6304	6.08034	5.78051	5.08799	4.83709
JP19-0.3M NaCl	JP11_00218	147	102.043	9.81193	8.42928	6.40048	5.49855	5.37422	4.61691
JP19-0.3M NaCl	JP11_00218	100	79.9611	7.61912	6.06892	4.97007	3.95885	4.12474	3.28551
JP19-0.3M NaCl	JP11_00218	134	102.435	9.66681	9.19011	6.30581	5.99485	5.27666	5.01645
JP19-0.3M NaCl	JP11_00219	120	83.3006	8.00974	6.88104	5.32917	4.57821	4.47469	3.84413
JP19-0.3M NaCl	JP11_00219	115	91.9552	8.76198	6.97926	5.82966	4.64355	4.83813	3.85375
JP19-0.3M NaCl	JP11_00219	150	114.667	10.8211	10.2874	7.19964	6.8446	6.02461	5.72752
JP19-0.3M NaCl	JP11_00220	394	273.504	26.2987	22.5928	9.87187	8.48077	8.28901	7.12096
JP19-0.3M NaCl	JP11_00220	198	158.323	15.0859	12.0165	5.66286	4.51068	4.69969	3.74348
JP19-0.3M NaCl	JP11_00220	281	214.809	20.2714	19.2718	7.6094	7.23416	6.36749	6.0535
JP19-0.3M NaCl	JP11_00221	1442	1001	96.2504	82.6872	33.4551	28.7408	28.0909	24.1325
JP19-0.3M NaCl	JP11_00221	967	773.224	73.6769	58.6864	25.6089	20.3985	21.2532	16.929
JP19-0.3M NaCl	JP11_00221	1073	820.248	77.4066	73.5895	26.9053	25.5785	22.5142	21.404
JP19-0.3M NaCl	JP11_00222	178	123.563	11.8811	10.2069	50.1313	43.067	42.0932	36.1616
JP19-0.3M NaCl	JP11_00222	186	148.728	14.1716	11.2882	59.7956	47.6295	49.6253	39.5284
JP19-0.3M NaCl	JP11_00222	156	119.253	11.2539	10.6989	47.4848	45.1432	39.7349	37.7755
JP19-0.3M NaCl	JP11_00223	107	74.2764	7.14202	6.1356	8.59449	7.38339	7.21644	6.19953
JP19-0.3M NaCl	JP11_00223	112	89.5564	8.53341	6.79719	10.2688	8.17953	8.52227	6.78831
JP19-0.3M NaCl	JP11_00223	90	68.7999	6.49263	6.17246	7.81303	7.42775	6.53789	6.21549
JP19-0.3M NaCl	JP11_00224	35	24.296	2.33617	2.00697	1.16228	0.998493	0.975916	0.838394
JP19-0.3M NaCl	JP11_00224	38	30.3852	2.89526	2.30619	1.44043	1.14736	1.19543	0.952209
JP19-0.3M NaCl	JP11_00224	61	46.6311	4.40056	4.18356	2.18933	2.08137	1.83202	1.74168
JP19-0.3M NaCl	JP11_00225	1	0.694172	0.0667479	0.057342	0.0249992	0.0214764	0.0209908	0.0180329
JP19-0.3M NaCl	JP11_00225	0	0	0	0	0	0	0	0
JP19-0.3M NaCl	JP11_00225	2	1.52889	0.144281	0.137166	0.0540377	0.051373	0.0452184	0.0429886
JP19-0.3M NaCl	JP11_00226	1136	788.579	75.8256	65.1406	40.7008	34.9654	34.1748	29.359
JP19-0.3M NaCl	JP11_00226	971	776.422	73.9816	58.9292	39.711	31.6313	32.9568	26.2513
JP19-0.3M NaCl	JP11_00226	1149	878.346	82.8893	78.8018	44.4924	42.2983	37.2309	35.3949
JP19-0.3M NaCl	JP11_00227	85	59.0046	5.67357	4.87407	11.9696	10.2829	10.0503	8.6341
JP19-0.3M NaCl	JP11_00227	41	32.784	3.12384	2.48826	6.59038	5.24949	5.46945	4.35663
JP19-0.3M NaCl	JP11_00227	42	32.1066	3.02989	2.88048	6.39218	6.07697	5.34893	5.08517
JP19-0.3M NaCl	JP11_00228	2771	1923.55	184.958	158.895	94.2703	80.9861	79.1549	68.0008
JP19-0.3M NaCl	JP11_00228	1931	1544.05	147.125	117.191	74.9873	59.7303	62.2331	49.5711
JP19-0.3M NaCl	JP11_00228	2638	2016.6	190.306	180.922	96.996	92.2129	81.1656	77.1631
JP19-0.3M NaCl	JP11_00229	1475	1023.9	98.4531	84.5795	46.616	40.0471	39.1416	33.6259
JP19-0.3M NaCl	JP11_00229	2268	1813.52	172.802	137.643	81.8189	65.1719	67.9028	54.0871
JP19-0.3M NaCl	JP11_00229	1023	782.026	73.7996	70.1603	34.943	33.2199	29.24	27.7981
JP19-0.3M NaCl	JP11_00230	327	226.994	21.8265	18.7508	14.4642	12.426	12.145	10.4336
JP19-0.3M NaCl	JP11_00230	236	188.708	17.9811	14.3226	11.9159	9.49148	9.8892	7.87712
JP19-0.3M NaCl	JP11_00230	249	190.346	17.9629	17.0771	11.9039	11.3169	9.96108	9.46987
JP19-0.3M NaCl	JP11_00231	0	0	0	0	0	0	0	0
JP19-0.3M NaCl	JP11_00231	0	0	0	0	0	0	0	0
JP19-0.3M NaCl	JP11_00231	0	0	0	0	0	0	0	0
JP19-0.3M NaCl	JP11_00232	545	378.324	36.3776	31.2514	26.0771	22.4024	21.8959	18.8104
JP19-0.3M NaCl	JP11_00232	518	414.198	39.467	31.437	28.2918	22.5355	23.4798	18.7025
JP19-0.3M NaCl	JP11_00232	607	464.017	43.7892	41.6298	31.3901	29.8422	26.267	24.9717
JP19-0.3M NaCl	JP11_00233	31	21.5193	2.06918	1.7776	2.99882	2.57624	2.51798	2.16316
JP19-0.3M NaCl	JP11_00233	10	7.99611	0.761912	0.606892	1.10422	0.879553	0.916409	0.729955
JP19-0.3M NaCl	JP11_00233	25	19.1111	1.80351	1.71457	2.61378	2.48489	2.18719	2.07934
JP19-0.3M NaCl	JP11_00234	895	621.284	59.7393	51.3211	36.605	31.4468	30.7357	26.4046
JP19-0.3M NaCl	JP11_00234	816	652.482	62.172	49.5224	38.0956	30.3446	31.6161	25.1834
JP19-0.3M NaCl	JP11_00234	824	629.901	59.4436	56.5123	36.4238	34.6277	30.4792	28.9762
JP19-0.3M NaCl	JP11_00235	446	309.601	29.7695	25.5745	26.4618	22.7329	22.2189	19.0879
JP19-0.3M NaCl	JP11_00235	453	362.224	34.5146	27.4922	30.6796	24.4375	25.4615	20.2811
JP19-0.3M NaCl	JP11_00235	399	305.013	28.784	27.3646	25.5858	24.3241	21.41	20.3542
JP19-0.3M NaCl	JP11_00236	0	0	0	0	0	0	0	0
JP19-0.3M NaCl	JP11_00236	0	0	0	0	0	0	0	0
JP19-0.3M NaCl	JP11_00236	0	0	0	0	0	0	0	0
JP19-0.3M NaCl	JP11_00237	0	0	0	0	0	0	0	0
JP19-0.3M NaCl	JP11_00237	0	0	0	0	0	0	0	0
JP19-0.3M NaCl	JP11_00237	0	0	0	0	0	0	0	0
JP19-0.3M NaCl	JP11_00238	1	0.694172	0.0667479	0.057342	0.139058	0.119463	0.116761	0.100308
JP19-0.3M NaCl	JP11_00238	0	0	0	0	0	0	0	0
JP19-0.3M NaCl	JP11_00238	0	0	0	0	0	0	0	0
JP19-0.3M NaCl	JP11_00239	0	0	0	0	0	0	0	0
JP19-0.3M NaCl	JP11_00239	0	0	0	0	0	0	0	0
JP19-0.3M NaCl	JP11_00239	0	0	0	0	0	0	0	0
JP19-0.3M NaCl	JP11_00240	0	0	0	0	0	0	0	0
JP19-0.3M NaCl	JP11_00240	1	0.799611	0.0761912	0.0606892	0.101588	0.0809189	0.0843096	0.0671558
JP19-0.3M NaCl	JP11_00240	4	3.05777	0.288561	0.274332	0.384749	0.365776	0.321955	0.306079
JP19-0.3M NaCl	JP11_00241	933	647.662	62.2757	53.5001	62.7147	53.8773	52.659	45.2386
JP19-0.3M NaCl	JP11_00241	767	613.301	58.4386	46.5486	58.8506	46.8767	48.841	38.9037
JP19-0.3M NaCl	JP11_00241	850	649.777	61.3193	58.2955	61.7516	58.7064	51.6733	49.1251
JP19-0.3M NaCl	JP11_00242	0	0	0	0	0	0	0	0
JP19-0.3M NaCl	JP11_00242	1	0.799611	0.0761912	0.0606892	0.403128	0.321107	0.334562	0.266491
JP19-0.3M NaCl	JP11_00242	2	1.52889	0.144281	0.137166	0.76339	0.725745	0.638799	0.607299
JP19-0.3M NaCl	JP11_00243	3537	2455.29	236.087	202.819	119.236	102.434	100.118	86.0094
JP19-0.3M NaCl	JP11_00243	3462	2768.25	263.774	210.106	133.219	106.114	110.561	88.0657
JP19-0.3M NaCl	JP11_00243	2668	2039.54	192.47	182.979	97.2073	92.4138	81.3424	77.3312
JP19-0.3M NaCl	JP11_00244	2103	1459.84	140.371	120.59	64.1841	55.1396	53.8928	46.2985
JP19-0.3M NaCl	JP11_00244	2104	1682.38	160.306	127.69	73.2996	58.3859	60.8324	48.4554
JP19-0.3M NaCl	JP11_00244	2069	1581.63	149.258	141.898	68.248	64.8825	57.1095	54.2932
JP19-0.3M NaCl	JP11_00245	188	130.504	12.5486	10.7803	12.0892	10.3856	10.1508	8.72041
JP19-0.3M NaCl	JP11_00245	182	145.529	13.8668	11.0454	13.3591	10.6411	11.087	8.83118
JP19-0.3M NaCl	JP11_00245	150	114.667	10.8211	10.2874	10.4249	9.91083	8.72349	8.29331
JP19-0.3M NaCl	JP11_00246	2	1.38834	0.133496	0.114684	0.0888195	0.0763034	0.0745781	0.0640689
JP19-0.3M NaCl	JP11_00246	0	0	0	0	0	0	0	0
JP19-0.3M NaCl	JP11_00246	1	0.764443	0.0721403	0.0685829	0.0479976	0.0456307	0.040164	0.0381834
JP19-0.3M NaCl	JP11_00247	0	0	0	0	0	0	0	0
JP19-0.3M NaCl	JP11_00247	0	0	0	0	0	0	0	0
JP19-0.3M NaCl	JP11_00247	0	0	0	0	0	0	0	0
JP19-0.3M NaCl	JP11_00248	303	210.334	20.2246	17.3746	4.93163	4.23668	4.14089	3.55737
JP19-0.3M NaCl	JP11_00248	231	184.71	17.6002	14.0192	4.29168	3.41848	3.56173	2.83705
JP19-0.3M NaCl	JP11_00248	315	240.8	22.7242	21.6036	5.54114	5.26789	4.63679	4.40814
JP19-0.3M NaCl	JP11_00249	677	469.954	45.1883	38.8206	8.68672	7.46262	7.29388	6.26606
JP19-0.3M NaCl	JP11_00249	558	446.183	42.5147	33.8646	8.17275	6.50991	6.78269	5.40267
JP19-0.3M NaCl	JP11_00249	511	390.631	36.8637	35.0459	7.08645	6.737	5.92989	5.63748
JP19-0.3M NaCl	JP11_00250	1472	1021.82	98.2528	84.4075	31.1025	26.7197	26.1155	22.4354
JP19-0.3M NaCl	JP11_00250	1220	975.525	92.9532	74.0408	29.4249	23.4381	24.4202	19.4516
JP19-0.3M NaCl	JP11_00250	1213	927.27	87.5062	83.1911	27.7006	26.3346	23.1797	22.0366
JP19-0.3M NaCl	JP11_00251	277	192.286	18.4892	15.8837	8.55979	7.35358	7.18731	6.17451
JP19-0.3M NaCl	JP11_00251	197	157.523	15.0097	11.9558	6.94892	5.53508	5.76701	4.59364
JP19-0.3M NaCl	JP11_00251	328	250.737	23.662	22.4952	10.9546	10.4144	9.16677	8.71474
JP19-0.3M NaCl	JP11_00252	1537	1066.94	102.591	88.1347	66.4022	57.0451	55.7553	47.8985
JP19-0.3M NaCl	JP11_00252	1158	925.949	88.2294	70.2781	57.1064	45.4874	47.3934	37.7507
JP19-0.3M NaCl	JP11_00252	1515	1158.13	109.293	103.903	70.7396	67.2512	59.1944	56.2754
JP19-0.3M NaCl	JP11_00253	5552	3854.04	370.584	318.363	413.137	354.92	346.895	298.012
JP19-0.3M NaCl	JP11_00253	5004	4001.25	381.261	303.689	425.04	338.56	352.747	280.976
JP19-0.3M NaCl	JP11_00253	5735	4384.08	413.725	393.323	461.232	438.487	385.956	366.923
JP19-0.3M NaCl	JP11_00254	974	676.123	65.0124	55.8511	107.281	92.1636	90.0797	77.386
JP19-0.3M NaCl	JP11_00254	1301	1040.29	99.1247	78.9566	163.572	130.291	135.751	108.131
JP19-0.3M NaCl	JP11_00254	1112	850.061	80.2201	76.2642	132.376	125.849	110.772	105.309
JP19-0.3M NaCl	JP11_00255	863	599.07	57.6034	49.4862	38.7902	33.324	32.5705	27.9808
JP19-0.3M NaCl	JP11_00255	690	551.731	52.5719	41.8755	35.402	28.199	29.3806	23.4028
JP19-0.3M NaCl	JP11_00255	960	733.866	69.2547	65.8396	46.6362	44.3364	39.0248	37.1004
JP19-0.3M NaCl	JP11_00256	755	524.1	50.3946	43.2932	60.8631	52.2865	51.1043	43.9029
JP19-0.3M NaCl	JP11_00256	700	559.728	53.3338	42.4824	64.4128	51.3073	53.4572	42.5807
JP19-0.3M NaCl	JP11_00256	653	499.182	47.1076	44.7847	56.8933	54.0877	47.6079	45.2603
JP19-0.3M NaCl	JP11_00257	143	99.2666	9.54494	8.19991	2.23117	1.91676	1.87342	1.60943
JP19-0.3M NaCl	JP11_00257	230	183.91	17.524	13.9585	4.0963	3.26286	3.39958	2.7079
JP19-0.3M NaCl	JP11_00257	233	178.115	16.8087	15.9798	3.9291	3.73535	3.28785	3.12571
JP19-0.3M NaCl	JP11_00258	7	4.8592	0.467235	0.401394	2.78116	2.38925	2.33523	2.00616
JP19-0.3M NaCl	JP11_00258	1	0.799611	0.0761912	0.0606892	0.453519	0.361245	0.376382	0.299803
JP19-0.3M NaCl	JP11_00258	1	0.764443	0.0721403	0.0685829	0.429407	0.408232	0.359325	0.341605
JP19-0.3M NaCl	JP11_00259	509	353.333	33.9747	29.1871	23.8922	20.5254	20.0613	17.2343
JP19-0.3M NaCl	JP11_00259	451	360.624	34.3622	27.3708	24.1647	19.2481	20.0547	15.9743
JP19-0.3M NaCl	JP11_00259	541	413.564	39.0279	37.1034	27.4458	26.0924	22.9665	21.8339
JP19-0.3M NaCl	JP11_00260	405	281.14	27.0329	23.2235	19.2131	16.5057	16.1325	13.8592
JP19-0.3M NaCl	JP11_00260	209	167.119	15.924	12.684	11.3177	9.01495	9.3927	7.48165
JP19-0.3M NaCl	JP11_00260	420	321.066	30.2989	28.8048	21.5344	20.4725	18.0199	17.1313
JP19-0.3M NaCl	JP11_00261	26	18.0485	1.73544	1.49089	6.15406	5.28685	5.16731	4.43916
JP19-0.3M NaCl	JP11_00261	19	15.1926	1.44763	1.15309	5.13345	4.08899	4.26032	3.39351
JP19-0.3M NaCl	JP11_00261	15	11.4667	1.08211	1.02874	3.83725	3.64803	3.21099	3.05264
JP19-0.3M NaCl	JP11_00262	63	43.7328	4.20511	3.61255	21.9016	18.8154	18.3899	15.7985
JP19-0.3M NaCl	JP11_00262	68	54.3735	5.181	4.12686	26.9844	21.4941	22.3947	17.8383
JP19-0.3M NaCl	JP11_00262	49	37.4577	3.53488	3.36056	18.4108	17.5029	15.406	14.6463
JP19-0.3M NaCl	JP11_00263	951	660.157	63.4772	54.5323	25.1295	21.5884	21.1003	18.1269
JP19-0.3M NaCl	JP11_00263	947	757.231	72.153	57.4727	28.5641	22.7524	23.7058	18.8826
JP19-0.3M NaCl	JP11_00263	902	689.528	65.0706	61.8618	25.7603	24.49	21.5561	20.4931
JP19-0.3M NaCl	JP11_00264	1088	755.259	72.6217	62.3881	135.996	116.832	114.19	98.0989
JP19-0.3M NaCl	JP11_00264	843	674.072	64.2292	51.161	120.279	95.8071	99.8216	79.5117
JP19-0.3M NaCl	JP11_00264	1211	925.741	87.362	83.0539	163.599	155.532	136.899	130.148
JP19-0.3M NaCl	JP11_00265	1257	872.574	83.902	72.0789	49.0655	42.1514	41.1983	35.3928
JP19-0.3M NaCl	JP11_00265	1174	938.743	89.4484	71.2491	52.309	41.6661	43.412	34.5794
JP19-0.3M NaCl	JP11_00265	1294	989.19	93.3496	88.7463	54.5904	51.8984	45.6809	43.4282
JP19-0.3M NaCl	JP11_00266	1108	769.142	73.9566	63.535	31.0481	26.673	26.0698	22.3962
JP19-0.3M NaCl	JP11_00266	883	706.056	67.2768	53.5886	28.2438	22.4973	23.44	18.6708
JP19-0.3M NaCl	JP11_00266	1055	806.488	76.1081	72.355	31.9513	30.3757	26.7367	25.4182
JP19-0.3M NaCl	JP11_00267	660	458.153	44.0536	37.8457	19.1704	16.469	16.0966	13.8283
JP19-0.3M NaCl	JP11_00267	490	391.809	37.3337	29.7377	16.2462	12.9407	13.4829	10.7397
JP19-0.3M NaCl	JP11_00267	520	397.511	37.513	35.6631	16.3242	15.5192	13.66	12.9864
JP19-0.3M NaCl	JP11_00268	12	8.33006	0.800974	0.688104	0.541565	0.46525	0.45473	0.390651
JP19-0.3M NaCl	JP11_00268	18	14.393	1.37144	1.09241	0.927276	0.738611	0.76956	0.612984
JP19-0.3M NaCl	JP11_00268	23	17.5822	1.65923	1.57741	1.12186	1.06654	0.938763	0.89247
JP19-0.3M NaCl	JP11_00269	112	77.7472	7.47576	6.42231	3.75289	3.22405	3.15115	2.7071
JP19-0.3M NaCl	JP11_00269	91	72.7646	6.9334	5.52272	3.48062	2.77245	2.88862	2.3009
JP19-0.3M NaCl	JP11_00269	86	65.7421	6.20407	5.89813	3.11449	2.96091	2.60619	2.47767
JP19-0.3M NaCl	JP11_00270	185	128.422	12.3484	10.6083	22.2493	19.114	18.6818	16.0493
JP19-0.3M NaCl	JP11_00270	156	124.739	11.8858	9.46751	21.4159	17.0586	17.7734	14.1572
JP19-0.3M NaCl	JP11_00270	161	123.075	11.6146	11.0419	20.9272	19.8952	17.5117	16.6482
JP19-0.3M NaCl	JP11_00271	242	167.99	16.153	13.8768	40.1815	34.5193	33.7388	28.9845
JP19-0.3M NaCl	JP11_00271	259	207.099	19.7335	15.7185	49.0883	39.1007	40.7391	32.4503
JP19-0.3M NaCl	JP11_00271	182	139.129	13.1295	12.4821	32.6606	31.05	27.3301	25.9824
JP19-0.3M NaCl	JP11_00272	410	284.61	27.3666	23.5102	42.4289	36.45	35.6258	30.6056
JP19-0.3M NaCl	JP11_00272	292	233.486	22.2478	17.7212	34.4927	27.4748	28.626	22.8017
JP19-0.3M NaCl	JP11_00272	362	276.729	26.1148	24.827	40.4881	38.4915	33.8801	32.2094
JP19-0.3M NaCl	JP11_00273	505	350.557	33.7077	28.9577	15.5838	13.3878	13.085	11.2412
JP19-0.3M NaCl	JP11_00273	421	336.636	32.0765	25.5501	14.8296	11.8124	12.3073	9.80326
JP19-0.3M NaCl	JP11_00273	413	315.715	29.794	28.3247	13.7744	13.0951	11.5263	10.9579
JP19-0.3M NaCl	JP11_00274	592	410.95	39.5147	33.9465	22.987	19.7478	19.3013	16.5814
JP19-0.3M NaCl	JP11_00274	425	339.835	32.3812	25.7929	18.8373	15.0046	15.6333	12.4525
JP19-0.3M NaCl	JP11_00274	496	379.164	35.7816	34.0171	20.8154	19.7889	17.4182	16.5592
JP19-0.3M NaCl	JP11_00275	13217	9174.87	882.206	757.89	921.846	791.943	774.036	664.963
JP19-0.3M NaCl	JP11_00275	14797	11831.8	1127.4	898.018	1178.06	938.368	977.687	778.765
JP19-0.3M NaCl	JP11_00275	11295	8634.39	814.825	774.644	851.437	809.451	712.477	677.343
JP19-0.3M NaCl	JP11_00276	31	21.5193	2.06918	1.7776	6.27025	5.38668	5.26488	4.52297
JP19-0.3M NaCl	JP11_00276	17	13.5934	1.29525	1.03172	3.925	3.12641	3.25742	2.59466
JP19-0.3M NaCl	JP11_00276	20	15.2889	1.44281	1.37166	4.37214	4.15654	3.65858	3.47816
JP19-0.3M NaCl	JP11_00277	9535	6618.93	636.441	546.756	449.464	386.127	377.397	324.215
JP19-0.3M NaCl	JP11_00277	9638	7706.65	734.33	584.922	518.595	413.081	430.39	342.822
JP19-0.3M NaCl	JP11_00277	8463	6469.49	610.524	580.417	431.161	409.899	360.792	343.001
JP19-0.3M NaCl	JP11_00278	972	674.735	64.8789	55.7365	33.6334	28.894	28.2406	24.2611
JP19-0.3M NaCl	JP11_00278	451	360.624	34.3622	27.3708	17.8135	14.1891	14.7837	11.7758
JP19-0.3M NaCl	JP11_00278	995	760.621	71.7796	68.24	37.2108	35.3758	31.1377	29.6023
JP19-0.3M NaCl	JP11_00279	578	401.231	38.5803	33.1437	58.7219	50.447	49.3064	42.3583
JP19-0.3M NaCl	JP11_00279	517	413.399	39.3908	31.3763	59.9556	47.7569	49.7581	39.6342
JP19-0.3M NaCl	JP11_00279	501	382.986	36.1423	34.36	55.0111	52.2984	46.0329	43.7629
JP19-0.3M NaCl	JP11_00280	1492	1035.7	99.5878	85.5543	49.8437	42.82	41.8518	35.9542
JP19-0.3M NaCl	JP11_00280	1247	997.115	95.0104	75.6794	47.5527	37.8776	39.4647	31.4352
JP19-0.3M NaCl	JP11_00280	1241	948.674	89.5262	85.1114	44.8079	42.5983	37.4949	35.646
JP19-0.3M NaCl	JP11_00281	540	374.853	36.0438	30.9647	93.1365	80.0121	78.203	67.183
JP19-0.3M NaCl	JP11_00281	466	372.619	35.5051	28.2812	91.7444	73.0779	76.1401	60.6485
JP19-0.3M NaCl	JP11_00281	502	383.751	36.2145	34.4286	93.5774	88.9629	78.3049	74.4435
JP19-0.3M NaCl	JP11_00282	1232	855.22	82.2334	70.6454	23.5491	20.2306	19.7732	16.9868
JP19-0.3M NaCl	JP11_00282	820	655.681	62.4768	49.7651	17.8914	14.2512	14.8483	11.8273
JP19-0.3M NaCl	JP11_00282	1019	778.968	73.511	69.886	21.0513	20.0132	17.6156	16.7469
JP19-0.3M NaCl	JP11_00283	3083	2140.13	205.784	176.785	323.559	277.965	271.68	233.396
JP19-0.3M NaCl	JP11_00283	2528	2021.42	192.611	153.422	302.848	241.23	251.338	200.2
JP19-0.3M NaCl	JP11_00283	2548	1947.8	183.814	174.749	289.015	274.763	241.846	229.92
JP19-0.3M NaCl	JP11_00284	115	79.8298	7.676	6.59433	4.6862	4.02584	3.93482	3.38034
JP19-0.3M NaCl	JP11_00284	82	65.5681	6.24768	4.97651	3.81421	3.03816	3.16547	2.52142
JP19-0.3M NaCl	JP11_00284	122	93.2621	8.80112	8.36712	5.37309	5.10813	4.49617	4.27445
JP19-0.3M NaCl	JP11_00285	523	363.052	34.9091	29.9899	7.24106	6.22068	6.08002	5.22325
JP19-0.3M NaCl	JP11_00285	594	474.969	45.2576	36.0494	9.38759	7.47757	7.7909	6.20575
JP19-0.3M NaCl	JP11_00285	562	429.617	40.5429	38.5436	8.40964	7.99494	7.03713	6.69011
JP19-0.3M NaCl	JP11_00286	15028	10432	1003.09	861.736	1058.11	909.004	888.451	763.254
JP19-0.3M NaCl	JP11_00286	16153	12916.1	1230.72	980.312	1298.22	1034.08	1077.42	858.203
JP19-0.3M NaCl	JP11_00286	11153	8525.84	804.581	764.905	848.714	806.862	710.198	675.177
JP19-0.3M NaCl	JP11_00287	1261	875.351	84.169	72.3083	121.984	104.795	102.425	87.9918
JP19-0.3M NaCl	JP11_00287	704	562.926	53.6386	42.7252	77.7371	61.9206	64.5152	51.3888
JP19-0.3M NaCl	JP11_00287	1011	772.852	72.9339	69.3373	105.701	100.489	88.4501	84.0884
JP19-0.3M NaCl	JP11_00288	485	336.673	32.3727	27.8109	33.3053	28.612	27.9651	24.0244
JP19-0.3M NaCl	JP11_00288	773	618.099	58.8958	46.9127	60.5924	48.2641	50.2865	40.0551
JP19-0.3M NaCl	JP11_00288	319	243.857	23.0128	21.878	23.6757	22.5082	19.8117	18.8347
JP19-0.3M NaCl	JP11_00289	2300	1596.6	153.52	131.887	69.909	60.0577	58.6997	50.428
JP19-0.3M NaCl	JP11_00289	1931	1544.05	147.125	117.191	66.9969	53.3656	55.6017	44.2889
JP19-0.3M NaCl	JP11_00289	1828	1397.4	131.873	125.37	60.0513	57.09	50.2505	47.7725
JP19-0.3M NaCl	JP11_00290	204	141.611	13.6166	11.6978	32.8902	28.2555	27.6166	23.725
JP19-0.3M NaCl	JP11_00290	215	171.916	16.3811	13.0482	39.5679	31.5173	32.838	26.1567
JP19-0.3M NaCl	JP11_00290	132	100.907	9.52253	9.05295	23.0013	21.867	19.2473	18.2982
JP19-0.3M NaCl	JP11_00291	1024	710.832	68.3498	58.7182	46.3075	39.782	38.8825	33.4033
JP19-0.3M NaCl	JP11_00291	1043	833.994	79.4674	63.2988	53.8397	42.8854	44.6824	35.5912
JP19-0.3M NaCl	JP11_00291	1078	824.07	77.7673	73.9324	52.6879	50.0897	44.0888	41.9147
JP19-0.3M NaCl	JP11_00292	0	0	0	0	0	0	0	0
JP19-0.3M NaCl	JP11_00292	1	0.799611	0.0761912	0.0606892	0.175152	0.139515	0.145361	0.115786
JP19-0.3M NaCl	JP11_00292	0	0	0	0	0	0	0	0
JP19-0.3M NaCl	JP11_00293	0	0	0	0	0	0	0	0
JP19-0.3M NaCl	JP11_00293	0	0	0	0	0	0	0	0
JP19-0.3M NaCl	JP11_00293	0	0	0	0	0	0	0	0
JP19-0.3M NaCl	JP11_00294	12	8.33006	0.800974	0.688104	1.17617	1.01043	0.987585	0.848419
JP19-0.3M NaCl	JP11_00294	8	6.39689	0.609529	0.485513	0.89505	0.712942	0.742816	0.591681
JP19-0.3M NaCl	JP11_00294	20	15.2889	1.44281	1.37166	2.11866	2.01418	1.77288	1.68545
JP19-0.3M NaCl	JP11_00295	0	0	0	0	0	0	0	0
JP19-0.3M NaCl	JP11_00295	0	0	0	0	0	0	0	0
JP19-0.3M NaCl	JP11_00295	2	1.52889	0.144281	0.137166	0.174252	0.165659	0.145813	0.138623
JP19-0.3M NaCl	JP11_00296	0	0	0	0	0	0	0	0
JP19-0.3M NaCl	JP11_00296	0	0	0	0	0	0	0	0
JP19-0.3M NaCl	JP11_00296	0	0	0	0	0	0	0	0
JP19-0.3M NaCl	JP11_00297	314	217.97	20.9588	18.0054	12.2138	10.4927	10.2554	8.81026
JP19-0.3M NaCl	JP11_00297	166	132.735	12.6477	10.0744	7.37047	5.87087	6.11687	4.87232
JP19-0.3M NaCl	JP11_00297	248	189.582	17.8908	17.0086	10.4259	9.91175	8.7243	8.29409
JP19-0.3M NaCl	JP11_00298	77	53.4512	5.13958	4.41534	5.50867	4.73241	4.6254	3.97361
JP19-0.3M NaCl	JP11_00298	84	67.1673	6.40006	5.09789	6.85965	5.46398	5.69293	4.53464
JP19-0.3M NaCl	JP11_00298	59	45.1022	4.25628	4.04639	4.56193	4.33697	3.81739	3.62915
JP19-0.3M NaCl	JP11_00299	430	298.494	28.7016	24.6571	31.5749	27.1255	26.5122	22.7762
JP19-0.3M NaCl	JP11_00299	306	244.681	23.3145	18.5709	25.6485	20.43	21.2861	16.9552
JP19-0.3M NaCl	JP11_00299	405	309.6	29.2168	27.7761	32.1417	30.5568	26.896	25.5697
JP19-0.3M NaCl	JP11_00300	878	609.483	58.6046	50.3463	131.107	112.632	110.085	94.5722
JP19-0.3M NaCl	JP11_00300	877	701.259	66.8197	53.2244	149.485	119.07	124.06	98.8182
JP19-0.3M NaCl	JP11_00300	728	556.515	52.5182	49.9284	117.49	111.697	98.3151	93.4669
JP19-0.3M NaCl	JP11_00301	3178	2206.08	212.125	182.233	79.8061	68.5602	67.01	57.5672
JP19-0.3M NaCl	JP11_00301	2684	2146.16	204.497	162.89	76.9365	61.2828	63.8507	50.8595
JP19-0.3M NaCl	JP11_00301	3150	2408	227.242	216.036	85.4936	81.2777	71.5405	68.0126
JP19-0.3M NaCl	JP11_00302	91	63.1696	6.07405	5.21813	9.59566	8.24348	8.05709	6.92172
JP19-0.3M NaCl	JP11_00302	32	25.5875	2.43812	1.94205	3.85169	3.06802	3.19657	2.54619
JP19-0.3M NaCl	JP11_00302	59	45.1022	4.25628	4.04639	6.72398	6.39241	5.62658	5.34912
JP19-0.3M NaCl	JP11_00303	391	271.421	26.0984	22.4207	24.6444	21.1716	20.6929	17.7769
JP19-0.3M NaCl	JP11_00303	532	425.393	40.5337	32.2866	38.2754	30.4879	31.7654	25.3023
JP19-0.3M NaCl	JP11_00303	437	334.062	31.5253	29.9707	29.769	28.301	24.9105	23.6821
JP19-0.3M NaCl	JP11_00304	1206	837.171	80.4979	69.1545	56.018	48.1242	47.0361	40.408
JP19-0.3M NaCl	JP11_00304	1430	1143.44	108.953	86.7855	75.82	60.3936	62.9242	50.1215
JP19-0.3M NaCl	JP11_00304	965	737.688	69.6154	66.1825	48.445	46.056	40.5384	38.5394
JP19-0.3M NaCl	JP11_00305	77	53.4512	5.13958	4.41534	8.35705	7.17941	7.01707	6.02826
JP19-0.3M NaCl	JP11_00305	53	42.3794	4.03813	3.21653	6.56607	5.23013	5.44928	4.34056
JP19-0.3M NaCl	JP11_00305	59	45.1022	4.25628	4.04639	6.92078	6.5795	5.79126	5.50568
JP19-0.3M NaCl	JP11_00306	0	0	0	0	0	0	0	0
JP19-0.3M NaCl	JP11_00306	0	0	0	0	0	0	0	0
JP19-0.3M NaCl	JP11_00306	0	0	0	0	0	0	0	0
JP19-0.3M NaCl	JP11_00307	0	0	0	0	0	0	0	0
JP19-0.3M NaCl	JP11_00307	0	0	0	0	0	0	0	0
JP19-0.3M NaCl	JP11_00307	0	0	0	0	0	0	0	0
JP19-0.3M NaCl	JP11_00308	87	60.3929	5.80706	4.98876	8.34348	7.16775	7.00568	6.01847
JP19-0.3M NaCl	JP11_00308	53	42.3794	4.03813	3.21653	5.80191	4.62145	4.8151	3.83541
JP19-0.3M NaCl	JP11_00308	70	53.511	5.04982	4.8008	7.25549	6.89771	6.07135	5.77195
JP19-0.3M NaCl	JP11_00309	1339	929.496	89.3754	76.781	62.1958	53.4314	52.2233	44.8642
JP19-0.3M NaCl	JP11_00309	970	775.622	73.9054	58.8685	51.4304	40.9663	42.6828	33.9985
JP19-0.3M NaCl	JP11_00309	1165	890.577	84.0435	79.8991	58.4854	55.6013	48.9402	46.5268
JP19-0.3M NaCl	JP11_00310	872	605.318	58.2041	50.0023	45.1195	38.7614	37.885	32.5464
JP19-0.3M NaCl	JP11_00310	572	457.377	43.5813	34.7142	33.784	26.9102	28.0378	22.3332
JP19-0.3M NaCl	JP11_00310	764	584.035	55.1152	52.3974	42.725	40.6181	35.752	33.989
JP19-0.3M NaCl	JP11_00311	13661	9483.08	911.842	783.35	2532.9	2175.97	2126.77	1827.07
JP19-0.3M NaCl	JP11_00311	12608	10081.5	960.618	765.169	2668.38	2125.47	2214.53	1763.96
JP19-0.3M NaCl	JP11_00311	11154	8526.6	804.653	764.974	2235.15	2124.93	1870.36	1778.12
JP19-0.3M NaCl	JP11_00312	187	129.81	12.4818	10.723	68.2068	58.5954	57.2705	49.2002
JP19-0.3M NaCl	JP11_00312	174	139.132	13.2573	10.5599	72.4441	57.7045	60.1224	47.8898
JP19-0.3M NaCl	JP11_00312	168	128.427	12.1196	11.5219	66.2272	62.9614	55.4185	52.6856
JP19-0.3M NaCl	JP11_00313	234	162.436	15.619	13.418	13.4879	11.5873	11.3252	9.72934
JP19-0.3M NaCl	JP11_00313	196	156.724	14.9335	11.8951	12.8959	10.2721	10.7025	8.52496
JP19-0.3M NaCl	JP11_00313	217	165.884	15.6545	14.8825	13.5185	12.8519	11.3122	10.7544
JP19-0.3M NaCl	JP11_00314	1534	1064.86	102.391	87.9627	22.3953	19.2394	18.8044	16.1546
JP19-0.3M NaCl	JP11_00314	1145	915.554	87.2389	69.4891	19.0811	15.1988	15.8357	12.6137
JP19-0.3M NaCl	JP11_00314	1298	992.248	93.6382	89.0206	20.4808	19.4708	17.1382	16.2931
JP19-0.3M NaCl	JP11_00315	704	488.697	46.9905	40.3688	15.7422	13.5239	13.2181	11.3555
JP19-0.3M NaCl	JP11_00315	592	473.37	45.1052	35.928	15.1106	12.0362	12.5405	9.98901
JP19-0.3M NaCl	JP11_00315	620	473.955	44.727	42.5214	14.9839	14.245	12.5384	11.9201
JP19-0.3M NaCl	JP11_00316	1613	1119.7	107.664	92.4927	55.1276	47.3593	46.2884	39.7657
JP19-0.3M NaCl	JP11_00316	1689	1350.54	128.687	102.504	65.8919	52.4854	54.6847	43.5584
JP19-0.3M NaCl	JP11_00316	1126	860.763	81.23	77.2244	41.5924	39.5414	34.8043	33.088
JP19-0.3M NaCl	JP11_00317	157	108.985	10.4794	9.0027	14.4943	12.4519	12.1703	10.4553
JP19-0.3M NaCl	JP11_00317	100	79.9611	7.61912	6.06892	10.5382	8.39408	8.74581	6.96637
JP19-0.3M NaCl	JP11_00317	145	110.844	10.4604	9.94452	14.468	13.7545	12.1067	11.5097
JP19-0.3M NaCl	JP11_00318	350	242.96	23.3617	20.0697	22.9037	19.6762	19.2313	16.5213
JP19-0.3M NaCl	JP11_00318	262	209.498	19.9621	15.9006	19.5707	15.5888	16.242	12.9374
JP19-0.3M NaCl	JP11_00318	322	246.151	23.2292	22.0837	22.7737	21.6507	19.0569	18.1171
JP19-0.3M NaCl	JP11_00319	8	5.55337	0.533983	0.458736	1.41265	1.21359	1.18615	1.019
JP19-0.3M NaCl	JP11_00319	4	3.19844	0.304765	0.242757	0.806256	0.642214	0.669124	0.532983
JP19-0.3M NaCl	JP11_00319	10	7.64443	0.721403	0.685829	1.90847	1.81436	1.597	1.51825
JP19-0.3M NaCl	JP11_00320	555	385.265	37.0451	31.8248	20.7885	17.8591	17.4552	14.9955
JP19-0.3M NaCl	JP11_00320	602	481.366	45.8671	36.5349	25.7391	20.5022	21.3613	17.0151
JP19-0.3M NaCl	JP11_00320	492	376.106	35.4931	33.7428	19.9175	18.9354	16.6669	15.845
JP19-0.3M NaCl	JP11_00321	393	272.809	26.2319	22.5354	25.7176	22.0935	21.594	18.5511
JP19-0.3M NaCl	JP11_00321	765	611.702	58.2862	46.4272	57.1434	45.5169	47.4241	37.7751
JP19-0.3M NaCl	JP11_00321	373	285.137	26.9083	25.5814	26.3807	25.0798	22.0752	20.9866
JP19-0.3M NaCl	JP11_00322	186	129.116	12.4151	10.6656	14.94	12.8347	12.5445	10.7768
JP19-0.3M NaCl	JP11_00322	139	111.146	10.5906	8.4358	12.7444	10.1514	10.5767	8.42478
JP19-0.3M NaCl	JP11_00322	175	133.778	12.6246	12.002	15.192	14.4429	12.7126	12.0857
JP19-0.3M NaCl	JP11_00323	39	27.0727	2.60317	2.23634	1.87819	1.61352	1.57704	1.35481
JP19-0.3M NaCl	JP11_00323	32	25.5875	2.43812	1.94205	1.7591	1.40119	1.45991	1.16287
JP19-0.3M NaCl	JP11_00323	42	32.1066	3.02989	2.88048	2.18607	2.07827	1.82929	1.73908
JP19-0.3M NaCl	JP11_00324	25	17.3543	1.6687	1.43355	0.81559	0.70066	0.684818	0.588316
JP19-0.3M NaCl	JP11_00324	19	15.1926	1.44763	1.15309	0.707543	0.563585	0.5872	0.467727
JP19-0.3M NaCl	JP11_00324	25	19.1111	1.80351	1.71457	0.88148	0.838012	0.737617	0.701243
JP19-0.3M NaCl	JP11_00325	84	58.3104	5.60682	4.81673	10.1573	8.72596	8.52866	7.32684
JP19-0.3M NaCl	JP11_00325	50	39.9805	3.80956	3.03446	6.90137	5.49721	5.72755	4.56222
JP19-0.3M NaCl	JP11_00325	73	55.8044	5.26625	5.00655	9.5403	9.06984	7.98326	7.58958
JP19-0.3M NaCl	JP11_00326	1288	894.093	85.9712	73.8565	62.0283	53.2875	52.0827	44.7434
JP19-0.3M NaCl	JP11_00326	820	655.681	62.4768	49.7651	45.077	35.9056	37.4101	29.7986
JP19-0.3M NaCl	JP11_00326	977	746.861	70.4811	67.0055	50.8522	48.3445	42.5528	40.4544
JP19-0.3M NaCl	JP11_00327	222	154.106	14.818	12.7299	18.0928	15.5433	15.1918	13.051
JP19-0.3M NaCl	JP11_00327	138	110.346	10.5144	8.37511	12.8381	10.226	10.6545	8.48672
JP19-0.3M NaCl	JP11_00327	165	126.133	11.9032	11.3162	14.5338	13.8171	12.1618	11.562
JP19-0.3M NaCl	JP11_00328	289	200.616	19.2901	16.5718	18.2672	15.693	15.3382	13.1768
JP19-0.3M NaCl	JP11_00328	254	203.101	19.3526	15.4151	18.3263	14.5976	15.2093	12.1148
JP19-0.3M NaCl	JP11_00328	311	237.742	22.4356	21.3293	21.2459	20.1982	17.7784	16.9017
JP19-0.3M NaCl	JP11_00329	892	619.201	59.5391	51.1491	70.6276	60.6751	59.3031	50.9464
JP19-0.3M NaCl	JP11_00329	778	622.097	59.2767	47.2162	70.3164	56.0097	58.3566	46.4833
JP19-0.3M NaCl	JP11_00329	734	561.102	52.951	50.3399	62.8126	59.7151	52.5611	49.9692
JP19-0.3M NaCl	JP11_00330	92	63.8638	6.1408	5.27547	7.81273	6.71179	6.56003	5.63562
JP19-0.3M NaCl	JP11_00330	131	104.749	9.98104	7.95028	12.6985	10.1149	10.5387	8.39448
JP19-0.3M NaCl	JP11_00330	105	80.2666	7.57474	7.20121	9.63707	9.16184	8.06423	7.66657
JP19-0.3M NaCl	JP11_00331	323	224.217	21.5596	18.5215	23.7964	20.4431	19.9809	17.1653
JP19-0.3M NaCl	JP11_00331	244	195.105	18.5906	14.8082	20.5195	16.3445	17.0294	13.5646
JP19-0.3M NaCl	JP11_00331	329	251.502	23.7342	22.5638	26.1967	24.9048	21.9212	20.8402
JP19-0.3M NaCl	JP11_00332	3426	2378.23	228.678	196.454	119.103	102.32	100.006	85.9137
JP19-0.3M NaCl	JP11_00332	3698	2956.96	281.755	224.429	146.747	116.89	121.788	97.0087
JP19-0.3M NaCl	JP11_00332	3287	2512.73	237.125	225.432	123.503	117.413	103.346	98.25
JP19-0.3M NaCl	JP11_00333	54	37.4853	3.60438	3.09647	3.45248	2.96597	2.8989	2.4904
JP19-0.3M NaCl	JP11_00333	49	39.1809	3.73337	2.97377	3.57602	2.84844	2.96779	2.36396
JP19-0.3M NaCl	JP11_00333	70	53.511	5.04982	4.8008	4.837	4.59847	4.04757	3.84797
JP19-0.3M NaCl	JP11_00334	622	431.775	41.5172	35.6667	56.4859	48.5262	47.429	40.7455
JP19-0.3M NaCl	JP11_00334	402	321.444	30.6288	24.3971	41.6719	33.1933	34.5841	27.5476
JP19-0.3M NaCl	JP11_00334	618	472.426	44.5827	42.3842	60.6568	57.6656	50.7572	48.2542
JP19-0.3M NaCl	JP11_00335	2201	1527.87	146.912	126.21	90.0196	77.3344	75.5858	64.9346
JP19-0.3M NaCl	JP11_00335	2147	1716.76	163.582	130.3	100.234	79.8405	83.186	66.2608
JP19-0.3M NaCl	JP11_00335	2513	1921.05	181.289	172.349	111.084	105.606	92.9541	88.3703
JP19-0.3M NaCl	JP11_00336	839	582.41	56.0014	48.11	89.3165	76.7304	74.9954	64.4274
JP19-0.3M NaCl	JP11_00336	802	641.288	61.1053	48.6727	97.4566	77.628	80.8807	64.4246
JP19-0.3M NaCl	JP11_00336	746	570.275	53.8167	51.1629	85.8321	81.5995	71.8237	68.2819
JP19-0.3M NaCl	JP11_00337	586	406.785	39.1142	33.6024	96.5784	82.969	81.0929	69.6657
JP19-0.3M NaCl	JP11_00337	622	497.358	47.3909	37.7487	117.015	93.2066	97.1122	77.3536
JP19-0.3M NaCl	JP11_00337	552	421.973	39.8215	37.8578	98.3246	93.476	82.2774	78.2201
JP19-0.3M NaCl	JP11_00338	39	27.0727	2.60317	2.23634	3.58563	3.08036	3.01071	2.58645
JP19-0.3M NaCl	JP11_00338	28	22.3891	2.13335	1.6993	2.9385	2.34063	2.43871	1.94252
JP19-0.3M NaCl	JP11_00338	39	29.8133	2.81347	2.67473	3.87531	3.68421	3.24283	3.08292
JP19-0.3M NaCl	JP11_00339	0	0	0	0	0	0	0	0
JP19-0.3M NaCl	JP11_00339	7	5.59728	0.533338	0.424824	0.804432	0.640761	0.66761	0.531777
JP19-0.3M NaCl	JP11_00339	0	0	0	0	0	0	0	0
JP19-0.3M NaCl	JP11_00340	2999	2081.82	200.177	171.969	255.654	219.628	214.662	184.413
JP19-0.3M NaCl	JP11_00340	2769	2214.12	210.973	168.048	269.442	214.621	223.614	178.117
JP19-0.3M NaCl	JP11_00340	2286	1747.52	164.913	156.781	210.617	200.231	176.243	167.552
JP19-0.3M NaCl	JP11_00341	1338	928.802	89.3086	76.7236	39.1704	33.6507	32.8898	28.2551
JP19-0.3M NaCl	JP11_00341	1247	997.115	95.0104	75.6794	41.6712	33.1927	34.5836	27.5471
JP19-0.3M NaCl	JP11_00341	1331	1017.47	96.0188	91.2839	42.1135	40.0368	35.2403	33.5025
JP19-0.3M NaCl	JP11_00342	411	285.305	27.4334	23.5676	10.0268	8.61388	8.41911	7.23273
JP19-0.3M NaCl	JP11_00342	283	226.29	21.5621	17.175	7.88088	6.27743	6.54046	5.20973
JP19-0.3M NaCl	JP11_00342	435	332.533	31.3811	29.8336	11.4697	10.9041	9.59775	9.12446
JP19-0.3M NaCl	JP11_00343	0	0	0	0	0	0	0	0
JP19-0.3M NaCl	JP11_00343	0	0	0	0	0	0	0	0
JP19-0.3M NaCl	JP11_00343	0	0	0	0	0	0	0	0
JP19-0.3M NaCl	JP11_00344	511	354.722	34.1082	29.3018	62.1278	53.373	52.1662	44.8151
JP19-0.3M NaCl	JP11_00344	407	325.442	31.0098	24.7005	56.4842	44.9918	46.8771	37.3394
JP19-0.3M NaCl	JP11_00344	372	284.373	26.8362	25.5128	48.882	46.4715	40.9041	38.887
JP19-0.3M NaCl	JP11_00345	3809	2644.1	254.243	218.416	510.527	438.586	428.669	368.263
JP19-0.3M NaCl	JP11_00345	2531	2023.81	192.84	153.604	387.229	308.442	321.367	255.981
JP19-0.3M NaCl	JP11_00345	1675	1280.44	120.835	114.876	242.641	230.676	203.04	193.028
JP19-0.3M NaCl	JP11_00346	2314	1606.31	154.455	132.689	94.6413	81.3048	79.4664	68.2684
JP19-0.3M NaCl	JP11_00346	2415	1931.06	184.002	146.564	112.746	89.8066	93.5697	74.5319
JP19-0.3M NaCl	JP11_00346	1721	1315.61	124.154	118.031	76.0745	72.3231	63.6586	60.5194
JP19-0.3M NaCl	JP11_00347	3356	2329.64	224.006	192.44	717.967	616.794	602.848	517.897
JP19-0.3M NaCl	JP11_00347	3752	3000.14	285.869	227.706	916.248	729.826	760.408	605.694
JP19-0.3M NaCl	JP11_00347	2674	2044.12	192.903	183.391	618.28	587.791	517.372	491.859
JP19-0.3M NaCl	JP11_00348	2604	1807.62	173.811	149.319	235.517	202.329	197.754	169.887
JP19-0.3M NaCl	JP11_00348	2098	1677.58	159.849	127.326	216.598	172.528	179.758	143.184
JP19-0.3M NaCl	JP11_00348	2343	1791.09	169.025	160.69	229.031	217.737	191.652	182.201
JP19-0.3M NaCl	JP11_00349	1051	729.575	70.152	60.2665	153.842	132.163	129.175	110.972
JP19-0.3M NaCl	JP11_00349	1259	1006.71	95.9247	76.4077	210.361	167.561	174.582	139.061
JP19-0.3M NaCl	JP11_00349	1112	850.061	80.2201	76.2642	175.921	167.246	147.21	139.95
JP19-0.3M NaCl	JP11_00350	3590	2492.08	239.625	205.858	37.2725	32.0202	31.2962	26.8861
JP19-0.3M NaCl	JP11_00350	3917	3132.08	298.441	237.72	46.421	36.9761	38.5255	30.687
JP19-0.3M NaCl	JP11_00350	3267	2497.44	235.683	224.06	36.6593	34.8515	30.6762	29.1635
JP19-0.3M NaCl	JP11_00351	6053	4201.82	404.025	347.091	163.639	140.58	137.401	118.039
JP19-0.3M NaCl	JP11_00351	5197	4155.58	395.965	315.402	160.375	127.745	133.097	106.017
JP19-0.3M NaCl	JP11_00351	4222	3227.48	304.577	289.557	123.36	117.277	103.227	98.1367
JP19-0.3M NaCl	JP11_00352	445	308.906	29.7028	25.5172	55.9375	48.055	46.9684	40.3498
JP19-0.3M NaCl	JP11_00352	493	394.208	37.5622	29.9198	70.7387	56.3461	58.7071	46.7625
JP19-0.3M NaCl	JP11_00352	335	256.089	24.167	22.9753	45.5123	43.2679	38.0844	36.2063
JP19-0.3M NaCl	JP11_00353	212	147.164	14.1505	12.1565	5.42166	4.65767	4.55235	3.91085
JP19-0.3M NaCl	JP11_00353	134	107.148	10.2096	8.13235	3.91173	3.11584	3.2464	2.58589
JP19-0.3M NaCl	JP11_00353	234	178.88	16.8808	16.0484	6.46776	6.14881	5.41217	5.14529
JP19-0.3M NaCl	JP11_00354	29	20.131	1.93569	1.66292	1.54361	1.32609	1.29611	1.11347
JP19-0.3M NaCl	JP11_00354	36	28.786	2.74288	2.18481	2.18731	1.74227	1.81528	1.44594
JP19-0.3M NaCl	JP11_00354	59	45.1022	4.25628	4.04639	3.39416	3.22679	2.84021	2.70015
JP19-0.3M NaCl	JP11_00355	72	49.9804	4.80585	4.12863	9.42323	8.09535	7.9123	6.79733
JP19-0.3M NaCl	JP11_00355	52	41.5798	3.96194	3.15584	7.76851	6.18792	6.4472	5.13545
JP19-0.3M NaCl	JP11_00355	62	47.3955	4.4727	4.25214	8.77	8.33753	7.33868	6.97679
JP19-0.3M NaCl	JP11_00356	71	49.2862	4.7391	4.07128	10.0618	8.64392	8.44847	7.25795
JP19-0.3M NaCl	JP11_00356	59	47.177	4.49528	3.58066	9.54412	7.60225	7.92081	6.30923
JP19-0.3M NaCl	JP11_00356	73	55.8044	5.26625	5.00655	11.181	10.6296	9.35617	8.8948
JP19-0.3M NaCl	JP11_00357	1	0.694172	0.0667479	0.057342	0.0616324	0.0529474	0.0517502	0.0444578
JP19-0.3M NaCl	JP11_00357	6	4.79766	0.457147	0.364135	0.422112	0.336228	0.350317	0.279041
JP19-0.3M NaCl	JP11_00357	5	3.82222	0.360702	0.342915	0.333058	0.316634	0.278701	0.264957
JP19-0.3M NaCl	JP11_00358	2	1.38834	0.133496	0.114684	0.0596496	0.051244	0.0500853	0.0430275
JP19-0.3M NaCl	JP11_00358	0	0	0	0	0	0	0	0
JP19-0.3M NaCl	JP11_00358	1	0.764443	0.0721403	0.0685829	0.0322343	0.0306447	0.0269734	0.0256433
JP19-0.3M NaCl	JP11_00359	13	9.02423	0.867722	0.745446	0.850708	0.73083	0.714305	0.613648
JP19-0.3M NaCl	JP11_00359	44	35.1829	3.35241	2.67032	3.28668	2.61796	2.72766	2.17269
JP19-0.3M NaCl	JP11_00359	5	3.82222	0.360702	0.342915	0.353629	0.336191	0.295914	0.281322
JP19-0.3M NaCl	JP11_00360	25	17.3543	1.6687	1.43355	3.09018	2.65472	2.5947	2.22906
JP19-0.3M NaCl	JP11_00360	33	26.3872	2.51431	2.00274	4.65613	3.70878	3.86419	3.07798
JP19-0.3M NaCl	JP11_00360	26	19.8755	1.87565	1.78316	3.47342	3.30214	2.90654	2.76321
JP19-0.3M NaCl	JP11_00361	16	11.1067	1.06797	0.917473	0.692585	0.594989	0.581535	0.499588
JP19-0.3M NaCl	JP11_00361	28	22.3891	2.13335	1.6993	1.3835	1.10201	1.14819	0.914573
JP19-0.3M NaCl	JP11_00361	49	37.4577	3.53488	3.36056	2.2924	2.17935	1.91826	1.82367
JP19-0.3M NaCl	JP11_00362	834	578.939	55.6677	47.8233	113.146	97.2017	95.0039	81.6164
JP19-0.3M NaCl	JP11_00362	979	782.819	74.5912	59.4147	151.608	120.762	125.822	100.222
JP19-0.3M NaCl	JP11_00362	618	472.426	44.5827	42.3842	90.6153	86.1468	75.8263	72.0871
JP19-0.3M NaCl	JP11_00363	11	7.63589	0.734226	0.630762	0.843938	0.725014	0.708621	0.608765
JP19-0.3M NaCl	JP11_00363	5	3.99805	0.380956	0.303446	0.43788	0.348788	0.363403	0.289465
JP19-0.3M NaCl	JP11_00363	6	4.58666	0.432842	0.411498	0.49752	0.472986	0.416321	0.395791
JP19-0.3M NaCl	JP11_00364	989	686.536	66.0136	56.7113	45.1839	38.8167	37.9391	32.5929
JP19-0.3M NaCl	JP11_00364	1628	1301.77	124.039	98.802	84.9002	67.6263	70.46	56.1241
JP19-0.3M NaCl	JP11_00364	1017	777.439	73.3667	69.7488	50.2168	47.7405	42.0211	39.9489
JP19-0.3M NaCl	JP11_00365	2403	1668.09	160.395	137.793	332.081	285.286	278.835	239.543
JP19-0.3M NaCl	JP11_00365	2560	2047	195.049	155.364	403.829	321.665	335.144	266.955
JP19-0.3M NaCl	JP11_00365	2089	1596.92	150.701	143.27	312.011	296.625	261.088	248.214
JP19-0.3M NaCl	JP11_00366	207	143.694	13.8168	11.8698	23.7402	20.3948	19.9337	17.1247
JP19-0.3M NaCl	JP11_00366	168	134.335	12.8001	10.1958	21.9933	17.5185	18.2526	14.5389
JP19-0.3M NaCl	JP11_00366	152	116.195	10.9653	10.4246	18.8408	17.9117	15.7658	14.9884
JP19-0.3M NaCl	JP11_00367	142	98.5724	9.47819	8.14257	13.5596	11.6489	11.3855	9.78109
JP19-0.3M NaCl	JP11_00367	101	80.7607	7.69531	6.12961	11.009	8.76911	9.13655	7.27762
JP19-0.3M NaCl	JP11_00367	94	71.8577	6.78119	6.4468	9.70128	9.22288	8.11796	7.71764
JP19-0.3M NaCl	JP11_00368	0	0	0	0	0	0	0	0
JP19-0.3M NaCl	JP11_00368	0	0	0	0	0	0	0	0
JP19-0.3M NaCl	JP11_00368	0	0	0	0	0	0	0	0
JP19-0.3M NaCl	JP11_00369	81	56.2279	5.40658	4.6447	11.4789	9.86137	9.63839	8.28019
JP19-0.3M NaCl	JP11_00369	63	50.3755	4.80004	3.82342	10.1912	8.11766	8.45781	6.73697
JP19-0.3M NaCl	JP11_00369	89	68.0355	6.42049	6.10388	13.6316	12.9594	11.4068	10.8443
JP19-0.3M NaCl	JP11_00370	2070	1436.94	138.168	118.698	44.8452	38.5258	37.6547	32.3486
JP19-0.3M NaCl	JP11_00370	1475	1179.43	112.382	89.5165	36.4758	29.0544	30.2718	24.1127
JP19-0.3M NaCl	JP11_00370	1774	1356.12	127.977	121.666	41.5375	39.4892	34.7583	33.0443
JP19-0.3M NaCl	JP11_00371	0	0	0	0	0	0	0	0
JP19-0.3M NaCl	JP11_00371	0	0	0	0	0	0	0	0
JP19-0.3M NaCl	JP11_00371	0	0	0	0	0	0	0	0
JP19-0.3M NaCl	JP11_00372	132	91.6307	8.81072	7.56915	5.09879	4.38029	4.28125	3.67796
JP19-0.3M NaCl	JP11_00372	42	33.5837	3.20003	2.54895	1.85187	1.47508	1.53689	1.22419
JP19-0.3M NaCl	JP11_00372	103	78.7377	7.43046	7.06404	4.30003	4.08799	3.59824	3.4208
JP19-0.3M NaCl	JP11_00373	162	112.456	10.8132	9.28941	10.5084	9.02761	8.82348	7.58012
JP19-0.3M NaCl	JP11_00373	94	75.1634	7.16197	5.70478	6.96013	5.54401	5.77631	4.60105
JP19-0.3M NaCl	JP11_00373	147	112.373	10.6046	10.0817	10.3058	9.79756	8.62379	8.19853
JP19-0.3M NaCl	JP11_00374	339	235.324	22.6275	19.4389	29.0096	24.9217	24.3582	20.9258
JP19-0.3M NaCl	JP11_00374	253	202.302	19.2764	15.3544	24.7133	19.6851	20.5099	16.3369
JP19-0.3M NaCl	JP11_00374	282	215.573	20.3436	19.3404	26.0815	24.7954	21.8248	20.7486
JP19-0.3M NaCl	JP11_00375	892	619.201	59.5391	51.1491	41.0049	35.2266	34.4301	29.5784
JP19-0.3M NaCl	JP11_00375	774	618.899	58.972	46.9734	40.6143	32.3508	33.7064	26.8485
JP19-0.3M NaCl	JP11_00375	889	679.59	64.1328	60.9702	44.1686	41.9905	36.96	35.1374
JP19-0.3M NaCl	JP11_00376	165	114.538	11.0134	9.46144	5.21468	4.47985	4.37855	3.76155
JP19-0.3M NaCl	JP11_00376	133	106.348	10.1334	8.07166	4.79802	3.82181	3.98195	3.17178
JP19-0.3M NaCl	JP11_00376	197	150.595	14.2116	13.5108	6.729	6.39718	5.63078	5.35311
JP19-0.3M NaCl	JP11_00377	0	0	0	0	0	0	0	0
JP19-0.3M NaCl	JP11_00377	0	0	0	0	0	0	0	0
JP19-0.3M NaCl	JP11_00377	0	0	0	0	0	0	0	0
JP19-0.3M NaCl	JP11_00378	5	3.47086	0.333739	0.28671	0.950824	0.816838	0.798368	0.685866
JP19-0.3M NaCl	JP11_00378	3	2.39883	0.228573	0.182068	0.651207	0.518711	0.540446	0.430486
JP19-0.3M NaCl	JP11_00378	11	8.40888	0.793544	0.754412	2.26081	2.14932	1.89183	1.79854
JP19-0.3M NaCl	JP11_00379	4401	3055.05	293.757	252.362	652.794	560.805	548.125	470.885
JP19-0.3M NaCl	JP11_00379	4816	3850.93	366.937	292.279	815.415	649.509	676.725	539.037
JP19-0.3M NaCl	JP11_00379	3068	2345.31	221.327	210.412	491.837	467.583	411.566	391.27
JP19-0.3M NaCl	JP11_00380	382	265.174	25.4977	21.9047	34.1334	29.3235	28.6605	24.6218
JP19-0.3M NaCl	JP11_00380	328	262.272	24.9907	19.9061	33.4548	26.648	27.7646	22.1156
JP19-0.3M NaCl	JP11_00380	384	293.546	27.7019	26.3358	37.0842	35.2555	31.0318	29.5015
JP19-0.3M NaCl	JP11_00381	6872	4770.35	458.691	394.054	398.169	342.061	334.327	287.215
JP19-0.3M NaCl	JP11_00381	9524	7615.49	725.645	578.004	629.9	501.739	522.763	416.401
JP19-0.3M NaCl	JP11_00381	3475	2656.44	250.688	238.326	217.611	206.88	182.095	173.116
JP19-0.3M NaCl	JP11_00382	2	1.38834	0.133496	0.114684	0.110969	0.0953317	0.0931762	0.0800462
JP19-0.3M NaCl	JP11_00382	0	0	0	0	0	0	0	0
JP19-0.3M NaCl	JP11_00382	0	0	0	0	0	0	0	0
JP19-0.3M NaCl	JP11_00383	180	124.951	12.0146	10.3216	6.90495	5.93193	5.79781	4.9808
JP19-0.3M NaCl	JP11_00383	357	285.461	27.2002	21.666	15.6323	12.4517	12.9735	10.3339
JP19-0.3M NaCl	JP11_00383	190	145.244	13.7067	13.0308	7.87739	7.48894	6.59175	6.26669
JP19-0.3M NaCl	JP11_00384	2020	1402.23	134.831	115.831	68.4072	58.7676	57.4388	49.3448
JP19-0.3M NaCl	JP11_00384	1703	1361.74	129.754	103.354	65.8313	52.4372	54.6344	43.5184
JP19-0.3M NaCl	JP11_00384	1786	1365.3	128.843	122.489	65.3692	62.1457	54.7005	52.0031
JP19-0.3M NaCl	JP11_00385	189	131.198	12.6153	10.8376	8.81575	7.57348	7.40223	6.35914
JP19-0.3M NaCl	JP11_00385	148	118.342	11.2763	8.982	7.88001	6.27673	6.53974	5.20915
JP19-0.3M NaCl	JP11_00385	159	121.547	11.4703	10.9047	8.01559	7.62033	6.70739	6.37664
JP19-0.3M NaCl	JP11_00386	449	311.683	29.9698	25.7466	23.7855	20.4338	19.9718	17.1574
JP19-0.3M NaCl	JP11_00386	467	373.418	35.5813	28.3419	28.2391	22.4935	23.4361	18.6677
JP19-0.3M NaCl	JP11_00386	428	327.182	30.8761	29.3535	24.5048	23.2964	20.5055	19.4943
JP19-0.3M NaCl	JP11_00387	159	110.373	10.6129	9.11738	5.98585	5.14235	5.02607	4.31782
JP19-0.3M NaCl	JP11_00387	118	94.3541	8.99056	7.16132	5.07082	4.0391	4.20835	3.35211
JP19-0.3M NaCl	JP11_00387	179	136.835	12.9131	12.2763	7.2832	6.92405	6.09454	5.794
JP19-0.3M NaCl	JP11_00388	0	0	0	0	0	0	0	0
JP19-0.3M NaCl	JP11_00388	0	0	0	0	0	0	0	0
JP19-0.3M NaCl	JP11_00388	2	1.52889	0.144281	0.137166	0.0971587	0.0923676	0.0813017	0.0772926
JP19-0.3M NaCl	JP11_00389	0	0	0	0	0	0	0	0
JP19-0.3M NaCl	JP11_00389	0	0	0	0	0	0	0	0
JP19-0.3M NaCl	JP11_00389	0	0	0	0	0	0	0	0
JP19-0.3M NaCl	JP11_00390	9	6.24755	0.600731	0.516078	1.06513	0.915032	0.894343	0.768316
JP19-0.3M NaCl	JP11_00390	3	2.39883	0.228573	0.182068	0.405272	0.322815	0.336341	0.267909
JP19-0.3M NaCl	JP11_00390	9	6.87999	0.649263	0.617246	1.15118	1.09441	0.963296	0.915793
JP19-0.3M NaCl	JP11_00391	3	2.08252	0.200244	0.172026	0.69529	0.597313	0.583807	0.501539
JP19-0.3M NaCl	JP11_00391	4	3.19844	0.304765	0.242757	1.05821	0.842905	0.878225	0.69954
JP19-0.3M NaCl	JP11_00391	7	5.3511	0.504982	0.48008	1.75341	1.66695	1.46724	1.39489
JP19-0.3M NaCl	JP11_00392	18	12.4951	1.20146	1.03216	0.554691	0.476527	0.465752	0.40012
JP19-0.3M NaCl	JP11_00392	9	7.1965	0.68572	0.546203	0.316584	0.252171	0.262738	0.209281
JP19-0.3M NaCl	JP11_00392	21	16.0533	1.51495	1.44024	0.699422	0.664931	0.585271	0.55641
JP19-0.3M NaCl	JP11_00393	262	181.873	17.4879	15.0236	15.5864	13.39	13.0873	11.2431
JP19-0.3M NaCl	JP11_00393	187	149.527	14.2477	11.3489	12.6985	10.1149	10.5387	8.39448
JP19-0.3M NaCl	JP11_00393	257	196.462	18.5401	17.6258	16.5241	15.7093	13.8273	13.1454
JP19-0.3M NaCl	JP11_00394	168	116.621	11.2136	9.63346	9.58431	8.23373	8.04755	6.91353
JP19-0.3M NaCl	JP11_00394	105	83.9591	8.00007	6.37236	6.83767	5.44647	5.67468	4.5201
JP19-0.3M NaCl	JP11_00394	138	105.493	9.95537	9.46444	8.50886	8.08927	7.12016	6.76904
JP19-0.3M NaCl	JP11_00395	3149	2185.95	210.189	180.57	111.211	95.5397	93.3795	80.2208
JP19-0.3M NaCl	JP11_00395	3207	2564.35	244.345	194.63	129.283	102.979	107.294	85.4638
JP19-0.3M NaCl	JP11_00395	2262	1729.17	163.181	155.135	86.3394	82.0818	72.2482	68.6855
JP19-0.3M NaCl	JP11_00396	780	541.454	52.0633	44.7268	266.991	229.368	224.182	192.591
JP19-0.3M NaCl	JP11_00396	834	666.875	63.5434	50.6148	325.864	259.563	270.439	215.415
JP19-0.3M NaCl	JP11_00396	632	483.128	45.5927	43.3444	233.809	222.279	195.65	186.002
JP19-0.3M NaCl	JP11_00397	1251	868.409	83.5016	71.7349	40.872	35.1125	34.3186	29.4826
JP19-0.3M NaCl	JP11_00397	1125	899.562	85.7151	68.2753	41.9555	33.4192	34.8195	27.7351
JP19-0.3M NaCl	JP11_00397	1129	863.057	81.4465	77.4301	39.8661	37.9002	33.3597	31.7146
JP19-0.3M NaCl	JP11_00398	60	41.6503	4.00487	3.44052	7.06326	6.06794	5.93074	5.095
JP19-0.3M NaCl	JP11_00398	80	63.9689	6.09529	4.85513	10.7501	8.56285	8.92165	7.10644
JP19-0.3M NaCl	JP11_00398	94	71.8577	6.78119	6.4468	11.9598	11.37	10.0079	9.51435
JP19-0.3M NaCl	JP11_00399	2780	1929.8	185.559	159.411	164.066	140.947	137.76	118.347
JP19-0.3M NaCl	JP11_00399	4297	3435.93	327.393	260.781	289.473	230.576	240.238	191.358
JP19-0.3M NaCl	JP11_00399	1678	1282.74	121.052	115.082	107.031	101.753	89.5624	85.1458
JP19-0.3M NaCl	JP11_00400	3224	2238.01	215.195	184.871	97.0659	83.3878	81.5023	70.0173
JP19-0.3M NaCl	JP11_00400	3191	2551.56	243.126	193.659	109.664	87.3519	91.0121	72.4947
JP19-0.3M NaCl	JP11_00400	2337	1786.5	168.592	160.278	76.0451	72.2951	63.634	60.4961
JP19-0.3M NaCl	JP11_00401	204	141.611	13.6166	11.6978	8.03337	6.90134	6.74529	5.79478
JP19-0.3M NaCl	JP11_00401	211	168.718	16.0763	12.8054	9.48456	7.55482	7.87138	6.26986
JP19-0.3M NaCl	JP11_00401	238	181.938	17.1694	16.3227	10.1294	9.62993	8.47625	8.05826
JP19-0.3M NaCl	JP11_00402	498	345.698	33.2404	28.5563	33.6782	28.9325	28.2783	24.2934
JP19-0.3M NaCl	JP11_00402	503	402.204	38.3242	30.5267	38.8289	30.9287	32.2247	25.6682
JP19-0.3M NaCl	JP11_00402	562	429.617	40.5429	38.5436	41.0769	39.0513	34.3728	32.6778
JP19-0.3M NaCl	JP11_00403	86	59.6988	5.74032	4.93141	7.24787	6.22653	6.08574	5.22817
JP19-0.3M NaCl	JP11_00403	85	67.9669	6.47625	5.15858	8.17708	6.51336	6.78628	5.40553
JP19-0.3M NaCl	JP11_00403	95	72.6221	6.85333	6.51538	8.6532	8.22649	7.24094	6.88387
JP19-0.3M NaCl	JP11_00404	1490	1034.32	99.4543	85.4396	34.7864	29.8844	29.2087	25.0928
JP19-0.3M NaCl	JP11_00404	1311	1048.29	99.8866	79.5635	34.9376	27.8291	28.9952	23.0958
JP19-0.3M NaCl	JP11_00404	1261	963.963	90.969	86.4831	31.8185	30.2494	26.6255	25.3125
JP19-0.3M NaCl	JP11_00405	520	360.969	34.7089	29.8179	23.0012	19.76	19.3132	16.5917
JP19-0.3M NaCl	JP11_00405	989	790.815	75.3531	60.0216	49.9358	39.7757	41.4424	33.0105
JP19-0.3M NaCl	JP11_00405	803	613.848	57.9287	55.0721	38.3888	36.4958	32.1235	30.5394
JP19-0.3M NaCl	JP11_00406	398	276.28	26.5656	22.8221	11.1246	9.55701	9.34091	8.02463
JP19-0.3M NaCl	JP11_00406	326	260.673	24.8383	19.7847	10.4013	8.28504	8.6322	6.87588
JP19-0.3M NaCl	JP11_00406	323	246.915	23.3013	22.1523	9.75768	9.2765	8.16516	7.76251
JP19-0.3M NaCl	JP11_00407	1224	849.666	81.6994	70.1866	73.0111	62.7227	61.3044	52.6657
JP19-0.3M NaCl	JP11_00407	748	598.109	56.991	45.3955	50.9303	40.5679	42.2678	33.6679
JP19-0.3M NaCl	JP11_00407	1002	765.972	72.2846	68.7201	64.5975	61.4121	54.0548	51.3892
JP19-0.3M NaCl	JP11_00408	1225	850.36	81.7661	70.244	31.4364	27.0065	26.3959	22.6763
JP19-0.3M NaCl	JP11_00408	923	738.041	70.3244	56.0161	27.0375	21.5364	22.4388	17.8734
JP19-0.3M NaCl	JP11_00408	1057	808.017	76.2523	72.4922	29.3166	27.8709	24.5319	23.3222
JP19-0.3M NaCl	JP11_00409	393	272.809	26.2319	22.5354	22.89	19.6644	19.2198	16.5114
JP19-0.3M NaCl	JP11_00409	403	322.243	30.705	24.4577	26.7932	21.3418	22.2361	17.7119
JP19-0.3M NaCl	JP11_00409	520	397.511	37.513	35.6631	32.7338	31.1197	27.3915	26.0407
JP19-0.3M NaCl	JP11_00410	64	44.427	4.27186	3.66989	11.0384	9.48292	9.2685	7.96242
JP19-0.3M NaCl	JP11_00410	52	41.5798	3.96194	3.15584	10.2376	8.15462	8.49632	6.76764
JP19-0.3M NaCl	JP11_00410	69	52.7466	4.97768	4.73222	12.8622	12.228	10.763	10.2323
JP19-0.3M NaCl	JP11_00411	125	86.7715	8.34348	7.16775	7.04091	6.04874	5.91197	5.07888
JP19-0.3M NaCl	JP11_00411	89	71.1654	6.78101	5.40134	5.72237	4.55809	4.74908	3.78283
JP19-0.3M NaCl	JP11_00411	163	124.604	11.7589	11.179	9.9231	9.43377	8.30358	7.89411
JP19-0.3M NaCl	JP11_00412	1	0.694172	0.0667479	0.057342	0.0713118	0.0612629	0.0598776	0.0514399
JP19-0.3M NaCl	JP11_00412	0	0	0	0	0	0	0	0
JP19-0.3M NaCl	JP11_00412	0	0	0	0	0	0	0	0
JP19-0.3M NaCl	JP11_00413	697	483.838	46.5233	39.9674	164.976	141.728	138.524	119.004
JP19-0.3M NaCl	JP11_00413	521	416.597	39.6956	31.6191	140.765	112.124	116.823	93.0537
JP19-0.3M NaCl	JP11_00413	517	395.217	37.2966	35.4574	132.257	125.735	110.672	105.214
JP19-0.3M NaCl	JP11_00414	748	519.24	49.9274	42.8918	19.2176	16.5096	16.1363	13.8624
JP19-0.3M NaCl	JP11_00414	566	452.58	43.1242	34.3501	16.599	13.2217	13.7758	10.9729
JP19-0.3M NaCl	JP11_00414	672	513.706	48.4783	46.0877	18.6599	17.7397	15.6144	14.8445
JP19-0.3M NaCl	JP11_00415	298	206.863	19.8909	17.0879	15.3479	13.1851	12.887	11.071
JP19-0.3M NaCl	JP11_00415	399	319.045	30.4003	24.215	23.457	18.6844	19.4673	15.5065
JP19-0.3M NaCl	JP11_00415	263	201.049	18.9729	18.0373	14.6396	13.9177	12.2503	11.6462
JP19-0.3M NaCl	JP11_00416	238	165.213	15.886	13.6474	26.4766	22.7457	22.2314	19.0986
JP19-0.3M NaCl	JP11_00416	445	355.827	33.9051	27.0067	56.5084	45.0111	46.8972	37.3554
JP19-0.3M NaCl	JP11_00416	229	175.058	16.5201	15.7055	27.5336	26.1758	23.0399	21.9037
JP19-0.3M NaCl	JP11_00417	1171	812.875	78.1617	67.1475	149.735	128.635	125.727	108.01
JP19-0.3M NaCl	JP11_00417	927	741.239	70.6292	56.2589	135.305	107.776	112.292	89.4446
JP19-0.3M NaCl	JP11_00417	1001	765.208	72.2125	68.6515	138.338	131.516	115.76	110.052
JP19-0.3M NaCl	JP11_00418	1781	1236.32	118.878	102.126	201.147	172.802	168.895	145.095
JP19-0.3M NaCl	JP11_00418	1681	1344.15	128.077	102.019	216.713	172.62	179.853	143.26
JP19-0.3M NaCl	JP11_00418	1493	1141.31	107.706	102.394	182.243	173.256	152.5	144.979
JP19-0.3M NaCl	JP11_00419	2401	1666.71	160.262	137.678	209.492	179.972	175.902	151.115
JP19-0.3M NaCl	JP11_00419	1924	1538.45	146.592	116.766	191.623	152.635	159.031	126.674
JP19-0.3M NaCl	JP11_00419	2226	1701.65	160.584	152.666	209.914	199.563	175.655	166.993
JP19-0.3M NaCl	JP11_00420	1782	1237.01	118.945	102.184	528.643	454.149	443.88	381.33
JP19-0.3M NaCl	JP11_00420	1958	1565.64	149.182	118.829	663.032	528.131	550.261	438.304
JP19-0.3M NaCl	JP11_00420	1630	1246.04	117.589	111.79	522.617	496.845	437.322	415.757
JP19-0.3M NaCl	JP11_00421	786	545.619	52.4638	45.0708	21.7512	18.6861	18.2636	15.6899
JP19-0.3M NaCl	JP11_00421	605	483.764	46.0957	36.717	19.111	15.2226	15.8605	12.6335
JP19-0.3M NaCl	JP11_00421	679	519.057	48.9833	46.5678	20.3082	19.3067	16.9937	16.1557
JP19-0.3M NaCl	JP11_00422	96	66.6405	6.40779	5.50484	27.7394	23.8305	23.2916	20.0095
JP19-0.3M NaCl	JP11_00422	127	101.551	9.67628	7.70753	41.8886	33.3659	34.764	27.6909
JP19-0.3M NaCl	JP11_00422	115	87.911	8.29614	7.88704	35.914	34.143	30.0526	28.5706
JP19-0.3M NaCl	JP11_00423	3401	2360.88	227.009	195.02	162.034	139.201	136.053	116.881
JP19-0.3M NaCl	JP11_00423	3052	2440.41	232.535	185.223	165.978	132.208	137.748	109.721
JP19-0.3M NaCl	JP11_00423	2441	1866.01	176.095	167.411	125.692	119.494	105.178	99.9917
JP19-0.3M NaCl	JP11_00424	766	531.736	51.1289	43.924	25.8227	22.1838	21.6822	18.6269
JP19-0.3M NaCl	JP11_00424	599	478.967	45.6385	36.3528	23.0498	18.36	19.1293	15.2372
JP19-0.3M NaCl	JP11_00424	711	543.519	51.2918	48.7625	25.9049	24.6275	21.6771	20.6081
JP19-0.3M NaCl	JP11_00425	457	317.236	30.5038	26.2053	15.8133	13.5849	13.2777	11.4067
JP19-0.3M NaCl	JP11_00425	544	434.988	41.448	33.0149	21.4868	17.115	17.8322	14.204
JP19-0.3M NaCl	JP11_00425	494	377.635	35.6373	33.88	18.4745	17.5635	15.4593	14.697
JP19-0.3M NaCl	JP11_00426	21	14.5776	1.4017	1.20418	2.63975	2.26776	2.21649	1.90415
JP19-0.3M NaCl	JP11_00426	22	17.5914	1.67621	1.33516	3.1567	2.51443	2.61979	2.08676
JP19-0.3M NaCl	JP11_00426	24	18.3466	1.73137	1.64599	3.26058	3.09979	2.72843	2.59389
JP19-0.3M NaCl	JP11_00427	17	11.8009	1.13471	0.974815	1.24012	1.06537	1.04128	0.894549
JP19-0.3M NaCl	JP11_00427	23	18.391	1.7524	1.39585	1.91519	1.52552	1.58944	1.26605
JP19-0.3M NaCl	JP11_00427	22	16.8178	1.58709	1.50882	1.73452	1.64899	1.45144	1.37986
JP19-0.3M NaCl	JP11_00428	3452	2396.28	230.414	197.945	180.717	155.251	151.74	130.358
JP19-0.3M NaCl	JP11_00428	3145	2514.78	239.621	190.867	187.938	149.7	155.973	124.238
JP19-0.3M NaCl	JP11_00428	2700	2064	194.779	185.174	152.768	145.234	127.835	121.531
JP19-0.3M NaCl	JP11_00429	1915	1329.34	127.822	109.81	109.25	93.8547	91.7325	78.806
JP19-0.3M NaCl	JP11_00429	1383	1105.86	105.372	83.9331	90.0619	71.7377	74.7437	59.5362
JP19-0.3M NaCl	JP11_00429	1600	1223.11	115.425	109.733	98.6535	93.7886	82.5525	78.4817
JP19-0.3M NaCl	JP11_00430	423	293.635	28.2343	24.2557	32.121	27.5946	26.9707	23.1701
JP19-0.3M NaCl	JP11_00430	242	193.506	18.4383	14.6868	20.9764	16.7085	17.4086	13.8666
JP19-0.3M NaCl	JP11_00430	414	316.48	29.8661	28.3933	33.9774	32.3019	28.432	27.03
JP19-0.3M NaCl	JP11_00431	2190	1520.24	146.178	125.579	135.35	116.277	113.648	97.633
JP19-0.3M NaCl	JP11_00431	1800	1439.3	137.144	109.241	126.985	101.149	105.387	83.9448
JP19-0.3M NaCl	JP11_00431	1925	1471.55	138.87	132.022	128.583	122.243	107.598	102.292
JP19-0.3M NaCl	JP11_00432	1727	1198.83	115.274	99.0297	100.852	86.6402	84.6811	72.7482
JP19-0.3M NaCl	JP11_00432	1532	1225	116.725	92.9758	102.121	81.3437	84.7522	67.5083
JP19-0.3M NaCl	JP11_00432	1505	1150.49	108.571	103.217	94.9879	90.3039	79.4853	75.5656
JP19-0.3M NaCl	JP11_00433	93	64.558	6.20755	5.33281	8.73073	7.50043	7.33084	6.29781
JP19-0.3M NaCl	JP11_00433	68	54.3735	5.181	4.12686	7.28692	5.80431	6.04752	4.81708
JP19-0.3M NaCl	JP11_00433	81	61.9199	5.84337	5.55522	8.21852	7.81325	6.8772	6.53807
JP19-0.3M NaCl	JP11_00434	89	61.7813	5.94056	5.10344	4.27686	3.67418	3.59111	3.08506
JP19-0.3M NaCl	JP11_00434	51	40.7801	3.88575	3.09515	2.79752	2.22833	2.3217	1.84932
JP19-0.3M NaCl	JP11_00434	65	49.6888	4.68912	4.45789	3.3759	3.20942	2.82493	2.68562
JP19-0.3M NaCl	JP11_00435	27	18.7426	1.80219	1.54823	6.1299	5.26611	5.14703	4.42174
JP19-0.3M NaCl	JP11_00435	30	23.9883	2.28573	1.82068	7.77461	6.19277	6.45226	5.13948
JP19-0.3M NaCl	JP11_00435	23	17.5822	1.65923	1.57741	5.64363	5.36533	4.72255	4.48967
JP19-0.3M NaCl	JP11_00436	496	344.309	33.1069	28.4416	17.1895	14.7672	14.4333	12.3994
JP19-0.3M NaCl	JP11_00436	314	251.078	23.924	19.0564	12.4216	9.89429	10.3089	8.21142
JP19-0.3M NaCl	JP11_00436	400	305.777	28.8561	27.4332	14.9824	14.2436	12.5372	11.9189
JP19-0.3M NaCl	JP11_00437	55	38.1794	3.67113	3.15381	7.1146	6.11204	5.97384	5.13203
JP19-0.3M NaCl	JP11_00437	39	31.1848	2.97146	2.36688	5.75863	4.58697	4.77918	3.8068
JP19-0.3M NaCl	JP11_00437	53	40.5155	3.82344	3.6349	7.40976	7.04437	6.20044	5.89468
JP19-0.3M NaCl	JP11_00438	352	244.348	23.4952	20.1844	14.3702	12.3452	12.0661	10.3658
JP19-0.3M NaCl	JP11_00438	390	311.848	29.7146	23.6688	18.174	14.4763	15.0829	12.0141
JP19-0.3M NaCl	JP11_00438	601	459.431	43.3563	41.2183	26.5176	25.21	22.1898	21.0955
JP19-0.3M NaCl	JP11_00439	977	678.206	65.2127	56.0232	13.4932	11.5918	11.3297	9.73316
JP19-0.3M NaCl	JP11_00439	990	791.615	75.4293	60.0823	15.6071	12.4317	12.9526	10.3172
JP19-0.3M NaCl	JP11_00439	885	676.532	63.8442	60.6959	13.2101	12.5586	11.0541	10.509
JP19-0.3M NaCl	JP11_00440	901	625.449	60.1398	51.6652	20.8819	17.9393	17.5337	15.0629
JP19-0.3M NaCl	JP11_00440	689	550.932	52.4957	41.8148	18.2277	14.519	15.1274	12.0496
JP19-0.3M NaCl	JP11_00440	853	652.07	61.5357	58.5012	21.3666	20.3129	17.8794	16.9977
JP19-0.3M NaCl	JP11_00441	305	211.722	20.3581	17.4893	23.7274	20.3838	19.9229	17.1155
JP19-0.3M NaCl	JP11_00441	246	196.704	18.743	14.9295	21.845	17.4004	18.1295	14.4408
JP19-0.3M NaCl	JP11_00441	270	206.4	19.4779	18.5174	22.7015	21.582	18.9965	18.0597
JP19-0.3M NaCl	JP11_00442	374	259.62	24.9637	21.4459	25.5253	21.9283	21.4325	18.4123
JP19-0.3M NaCl	JP11_00442	320	255.875	24.3812	19.4205	24.9296	19.8574	20.6895	16.48
JP19-0.3M NaCl	JP11_00442	349	266.791	25.177	23.9354	25.7433	24.4739	21.5418	20.4796
JP19-0.3M NaCl	JP11_00443	610	423.445	40.7162	34.9786	46.6394	40.0672	39.1612	33.6428
JP19-0.3M NaCl	JP11_00443	445	355.827	33.9051	27.0067	38.8374	30.9355	32.2318	25.6738
JP19-0.3M NaCl	JP11_00443	538	411.271	38.8115	36.8976	44.4576	42.2653	37.2018	35.3673
JP19-0.3M NaCl	JP11_00444	5849	4060.21	390.408	335.394	160.266	137.682	134.569	115.606
JP19-0.3M NaCl	JP11_00444	4747	3795.75	361.679	288.092	148.473	118.264	123.22	98.1492
JP19-0.3M NaCl	JP11_00444	4455	3405.6	321.385	305.537	131.932	125.426	110.399	104.955
JP19-0.3M NaCl	JP11_00445	512	355.416	34.1749	29.3591	17.6614	15.1727	14.8296	12.7399
JP19-0.3M NaCl	JP11_00445	197	157.523	15.0097	11.9558	7.75693	6.17869	6.43759	5.12779
JP19-0.3M NaCl	JP11_00445	499	381.457	35.998	34.2229	18.6036	17.6862	15.5674	14.7997
JP19-0.3M NaCl	JP11_00446	114	79.1356	7.60926	6.53699	24.3886	20.9519	20.4782	17.5925
JP19-0.3M NaCl	JP11_00446	86	68.7665	6.55244	5.21927	21.0014	16.7284	17.4294	13.8832
JP19-0.3M NaCl	JP11_00446	122	93.2621	8.80112	8.36712	28.2087	26.8177	23.6049	22.4409
JP19-0.3M NaCl	JP11_00447	231	160.354	15.4188	13.246	19.1063	16.4139	16.0428	13.7821
JP19-0.3M NaCl	JP11_00447	229	183.111	17.4478	13.8978	21.6205	17.2216	17.9432	14.2925
JP19-0.3M NaCl	JP11_00447	196	149.831	14.1395	13.4423	17.5211	16.6571	14.6615	13.9385
JP19-0.3M NaCl	JP11_00448	1471	1021.13	98.1861	84.3501	70.995	60.9907	59.6116	51.2114
JP19-0.3M NaCl	JP11_00448	1678	1341.75	127.849	101.836	92.4431	73.6345	76.7199	61.1103
JP19-0.3M NaCl	JP11_00448	1355	1035.82	97.7502	92.9299	70.6798	67.1944	59.1444	56.2278
JP19-0.3M NaCl	JP11_00449	1223	848.972	81.6326	70.1293	74.5503	64.045	62.5969	53.776
JP19-0.3M NaCl	JP11_00449	812	649.284	61.8672	49.2796	56.4998	45.0042	46.89	37.3497
JP19-0.3M NaCl	JP11_00449	1181	902.808	85.1977	80.9964	77.8062	73.9694	65.1077	61.897
JP19-0.3M NaCl	JP11_00450	327	226.994	21.8265	18.7508	37.12	31.8892	31.1681	26.7761
JP19-0.3M NaCl	JP11_00450	374	299.054	28.4955	22.6978	48.4617	38.6016	40.2191	32.0361
JP19-0.3M NaCl	JP11_00450	290	221.689	20.9207	19.889	35.5794	33.8249	29.7726	28.3045
JP19-0.3M NaCl	JP11_00451	5437	3774.21	362.908	311.769	226.111	194.248	189.856	163.102
JP19-0.3M NaCl	JP11_00451	3926	3139.27	299.127	238.266	186.372	148.452	154.673	123.203
JP19-0.3M NaCl	JP11_00451	4834	3695.32	348.726	331.53	217.275	206.561	181.814	172.849
JP19-0.3M NaCl	JP11_00452	32	22.2135	2.13593	1.83495	2.1253	1.82582	1.78453	1.53306
JP19-0.3M NaCl	JP11_00452	10	7.99611	0.761912	0.606892	0.758121	0.603873	0.629176	0.501163
JP19-0.3M NaCl	JP11_00452	22	16.8178	1.58709	1.50882	1.57919	1.50132	1.32146	1.25629
JP19-0.3M NaCl	JP11_00453	400	277.669	26.6991	22.9368	25.0696	21.5369	21.0499	18.0837
JP19-0.3M NaCl	JP11_00453	378	302.253	28.8003	22.9405	27.0425	21.5404	22.443	17.8767
JP19-0.3M NaCl	JP11_00453	446	340.942	32.1746	30.588	30.2109	28.7211	25.2803	24.0336
JP19-0.3M NaCl	JP11_00454	877	608.789	58.5379	50.289	47.9426	41.1867	40.2554	34.5828
JP19-0.3M NaCl	JP11_00454	749	598.908	57.0672	45.4562	46.7381	37.2287	38.7886	30.8966
JP19-0.3M NaCl	JP11_00454	1039	794.257	74.9538	71.2577	61.3872	58.3601	51.3684	48.8353
JP19-0.3M NaCl	JP11_00455	0	0	0	0	0	0	0	0
JP19-0.3M NaCl	JP11_00455	1	0.799611	0.0761912	0.0606892	0.115968	0.0923732	0.0962438	0.0766619
JP19-0.3M NaCl	JP11_00455	0	0	0	0	0	0	0	0
JP19-0.3M NaCl	JP11_00456	0	0	0	0	0	0	0	0
JP19-0.3M NaCl	JP11_00456	0	0	0	0	0	0	0	0
JP19-0.3M NaCl	JP11_00456	0	0	0	0	0	0	0	0
JP19-0.3M NaCl	JP11_00457	0	0	0	0	0	0	0	0
JP19-0.3M NaCl	JP11_00457	0	0	0	0	0	0	0	0
JP19-0.3M NaCl	JP11_00457	0	0	0	0	0	0	0	0
JP19-0.3M NaCl	JP11_00458	58	40.262	3.87138	3.32584	7.63585	6.55984	6.41151	5.50803
JP19-0.3M NaCl	JP11_00458	35	27.9864	2.66669	2.12412	5.25975	4.18959	4.36514	3.477
JP19-0.3M NaCl	JP11_00458	40	30.5777	2.88561	2.74332	5.69155	5.41088	4.76265	4.52779
JP19-0.3M NaCl	JP11_00459	1819	1262.7	121.414	104.305	28.0273	24.0778	23.5334	20.2172
JP19-0.3M NaCl	JP11_00459	2806	2243.71	213.792	170.294	49.3519	39.3107	40.9579	32.6245
JP19-0.3M NaCl	JP11_00459	1887	1442.5	136.129	129.416	31.424	29.8744	26.2954	24.9987
JP19-0.3M NaCl	JP11_00460	457	317.236	30.5038	26.2053	24.7998	21.3051	20.8234	17.8891
JP19-0.3M NaCl	JP11_00460	345	275.866	26.286	20.9378	21.3707	17.0226	17.7359	14.1273
JP19-0.3M NaCl	JP11_00460	364	278.257	26.2591	24.9642	21.3489	20.2961	17.8646	16.9836
JP19-0.3M NaCl	JP11_00461	179	124.257	11.9479	10.2642	23.7061	20.3655	19.905	17.1001
JP19-0.3M NaCl	JP11_00461	151	120.741	11.5049	9.16407	22.8271	18.1827	18.9446	15.0901
JP19-0.3M NaCl	JP11_00461	136	103.964	9.81109	9.32728	19.4664	18.5065	16.2894	15.4861
JP19-0.3M NaCl	JP11_00462	55	38.1794	3.67113	3.15381	8.61768	7.40331	7.23592	6.21626
JP19-0.3M NaCl	JP11_00462	57	45.5778	4.3429	3.45928	10.1946	8.12038	8.46065	6.73923
JP19-0.3M NaCl	JP11_00462	60	45.8666	4.32842	4.11498	10.1606	9.65957	8.50233	8.08306
JP19-0.3M NaCl	JP11_00463	135	93.7132	9.01096	7.74117	5.63537	4.84126	4.73179	4.06501
JP19-0.3M NaCl	JP11_00463	93	74.3638	7.08578	5.64409	4.43138	3.52977	3.67767	2.9294
JP19-0.3M NaCl	JP11_00463	136	103.964	9.81109	9.32728	6.13576	5.83319	5.13437	4.88118
JP19-0.3M NaCl	JP11_00464	577	400.537	38.5135	33.0864	12.6856	10.898	10.6516	9.15062
JP19-0.3M NaCl	JP11_00464	301	240.683	22.9335	18.2674	7.55387	6.01695	6.26907	4.99355
JP19-0.3M NaCl	JP11_00464	461	352.408	33.2567	31.6167	10.9541	10.4139	9.16633	8.71432
JP19-0.3M NaCl	JP11_00465	135	93.7132	9.01096	7.74117	5.99532	5.15048	5.03402	4.32465
JP19-0.3M NaCl	JP11_00465	137	109.547	10.4382	8.31442	6.9449	5.53188	5.76368	4.59099
JP19-0.3M NaCl	JP11_00465	175	133.778	12.6246	12.002	8.39957	7.98537	7.02871	6.6821
JP19-0.3M NaCl	JP11_00466	1890	1311.98	126.153	108.376	91.8147	78.8766	77.0931	66.2295
JP19-0.3M NaCl	JP11_00466	1666	1332.15	126.934	101.108	92.3832	73.5867	76.6702	61.0707
JP19-0.3M NaCl	JP11_00466	1671	1277.39	120.547	114.602	87.734	83.4076	73.4152	69.7949
JP19-0.3M NaCl	JP11_00467	3467	2406.69	231.415	198.805	291.088	250.069	244.415	209.973
JP19-0.3M NaCl	JP11_00467	3715	2970.55	283.05	225.46	356.038	283.598	295.481	235.362
JP19-0.3M NaCl	JP11_00467	2720	2079.29	196.222	186.546	246.82	234.649	206.537	196.352
JP19-0.3M NaCl	JP11_00468	3705	2571.91	247.301	212.452	58.1747	49.977	48.847	41.9637
JP19-0.3M NaCl	JP11_00468	3028	2421.22	230.707	183.767	54.2712	43.2291	45.0405	35.8765
JP19-0.3M NaCl	JP11_00468	3042	2325.44	219.451	208.629	51.6234	49.0777	43.1981	41.0679
JP19-0.3M NaCl	JP11_00469	2420	1679.9	161.53	138.768	169.853	145.918	142.618	122.521
JP19-0.3M NaCl	JP11_00469	1964	1570.44	149.639	119.194	157.35	125.335	130.587	104.017
JP19-0.3M NaCl	JP11_00469	1772	1354.59	127.833	121.529	134.419	127.791	112.481	106.934
JP19-0.3M NaCl	JP11_00470	11097	7703.22	740.701	636.325	300	257.726	251.898	216.402
JP19-0.3M NaCl	JP11_00470	11709	9362.64	892.122	710.61	361.329	287.813	299.873	238.86
JP19-0.3M NaCl	JP11_00470	9400	7185.77	678.119	644.68	274.653	261.11	229.828	218.495
JP19-0.3M NaCl	JP11_00471	865	600.459	57.7369	49.6009	39.1968	33.6734	32.912	28.2742
JP19-0.3M NaCl	JP11_00471	502	401.405	38.248	30.466	25.966	20.6829	21.5496	17.1651
JP19-0.3M NaCl	JP11_00471	738	564.159	53.2396	50.6142	36.1436	34.3613	30.2447	28.7533
JP19-0.3M NaCl	JP11_00472	269	186.732	17.9552	15.425	6.40113	5.49911	5.37477	4.61738
JP19-0.3M NaCl	JP11_00472	189	151.126	14.4001	11.4703	5.13374	4.08922	4.26056	3.3937
JP19-0.3M NaCl	JP11_00472	195	149.066	14.0674	13.3737	5.0151	4.7678	4.1966	3.98966
JP19-0.3M NaCl	JP11_00473	888	616.425	59.2721	50.9197	24.3617	20.9288	20.4556	17.573
JP19-0.3M NaCl	JP11_00473	551	440.586	41.9813	33.4397	17.255	13.7442	14.3202	11.4066
JP19-0.3M NaCl	JP11_00473	769	587.857	55.4759	52.7403	22.8014	21.6771	19.0801	18.1392
JP19-0.3M NaCl	JP11_00474	615	426.916	41.0499	35.2654	34.9064	29.9875	29.3095	25.1793
JP19-0.3M NaCl	JP11_00474	493	394.208	37.5622	29.9198	31.9407	25.442	26.5081	21.1147
JP19-0.3M NaCl	JP11_00474	650	496.888	46.8912	44.5789	39.8735	37.9072	33.3659	31.7205
JP19-0.3M NaCl	JP11_00475	330	229.077	22.0268	18.9229	40.1217	34.4679	33.6885	28.9413
JP19-0.3M NaCl	JP11_00475	365	291.858	27.8098	22.1516	50.6553	40.3489	42.0396	33.4862
JP19-0.3M NaCl	JP11_00475	388	296.604	27.9905	26.6102	50.9844	48.4703	42.6634	40.5596
JP19-0.3M NaCl	JP11_00476	139	96.4899	9.27795	7.97054	14.588	12.5323	12.2489	10.5229
JP19-0.3M NaCl	JP11_00476	70	55.9728	5.33338	4.24824	8.38582	6.67963	6.95952	5.54352
JP19-0.3M NaCl	JP11_00476	105	80.2666	7.57474	7.20121	11.91	11.3227	9.96617	9.47472
JP19-0.3M NaCl	JP11_00477	444	308.212	29.636	25.4599	7.89663	6.78387	6.63048	5.69614
JP19-0.3M NaCl	JP11_00477	167	133.535	12.7239	10.1351	3.39033	2.70053	2.81369	2.24121
JP19-0.3M NaCl	JP11_00477	337	257.617	24.3113	23.1124	6.47783	6.15839	5.4206	5.1533
JP19-0.3M NaCl	JP11_00478	4196	2912.74	280.074	240.607	245.679	211.059	206.287	177.218
JP19-0.3M NaCl	JP11_00478	2925	2338.86	222.859	177.516	195.49	155.716	162.24	129.231
JP19-0.3M NaCl	JP11_00478	3463	2647.27	249.822	237.503	219.142	208.336	183.377	174.334
JP19-0.3M NaCl	JP11_00479	2055	1426.52	137.167	117.838	45.9059	39.437	38.5453	33.1137
JP19-0.3M NaCl	JP11_00479	1404	1122.65	106.972	85.2076	35.8007	28.5166	29.7115	23.6664
JP19-0.3M NaCl	JP11_00479	1511	1155.07	109.004	103.629	36.4806	34.6817	30.5267	29.0214
JP19-0.3M NaCl	JP11_00480	1401	972.535	93.5137	80.3362	77.348	66.4485	64.946	55.7941
JP19-0.3M NaCl	JP11_00480	1028	822	78.3245	62.3885	64.7845	51.6034	53.7657	42.8264
JP19-0.3M NaCl	JP11_00480	1202	918.861	86.7127	82.4367	71.7227	68.1858	60.017	57.0574
JP19-0.3M NaCl	JP11_00481	85	59.0046	5.67357	4.87407	4.30795	3.70089	3.61721	3.10749
JP19-0.3M NaCl	JP11_00481	109	87.1576	8.30484	6.61512	6.30587	5.02287	5.23334	4.16856
JP19-0.3M NaCl	JP11_00481	80	61.1555	5.77123	5.48663	4.3821	4.16601	3.66691	3.48609
JP19-0.3M NaCl	JP11_00482	223	154.8	14.8848	12.7873	4.01748	3.45136	3.37332	2.89796
JP19-0.3M NaCl	JP11_00482	363	290.259	27.6574	22.0302	7.46488	5.94607	6.19522	4.93473
JP19-0.3M NaCl	JP11_00482	276	210.986	19.9107	18.9289	5.37402	5.10901	4.49694	4.27519
JP19-0.3M NaCl	JP11_00483	427	296.411	28.5013	24.485	60.1294	51.6562	50.4882	43.3736
JP19-0.3M NaCl	JP11_00483	314	251.078	23.924	19.0564	50.4726	40.2034	41.888	33.3654
JP19-0.3M NaCl	JP11_00483	395	301.955	28.4954	27.0903	60.117	57.1524	50.3055	47.8248
JP19-0.3M NaCl	JP11_00484	14286	9916.94	953.56	819.188	845.354	726.231	709.81	609.787
JP19-0.3M NaCl	JP11_00484	10247	8193.61	780.731	621.882	692.137	551.314	574.415	457.544
JP19-0.3M NaCl	JP11_00484	10201	7798.09	735.904	699.614	652.397	620.226	545.921	519
JP19-0.3M NaCl	JP11_00485	825	572.692	55.067	47.3072	85.3752	73.3445	71.6861	61.5844
JP19-0.3M NaCl	JP11_00485	799	638.889	60.8767	48.4907	94.3825	75.1793	78.3295	62.3924
JP19-0.3M NaCl	JP11_00485	764	584.035	55.1152	52.3974	85.45	81.2362	71.5039	67.9779
JP19-0.3M NaCl	JP11_00486	669	464.401	44.6543	38.3618	29.4748	25.3213	24.7488	21.2613
JP19-0.3M NaCl	JP11_00486	530	423.794	40.3813	32.1653	26.6543	21.2312	22.1208	17.6201
JP19-0.3M NaCl	JP11_00486	582	444.906	41.9857	39.9153	27.7133	26.3467	23.1903	22.0467
JP19-0.3M NaCl	JP11_00487	203	140.917	13.5498	11.6404	7.12398	6.1201	5.98172	5.1388
JP19-0.3M NaCl	JP11_00487	120	95.9533	9.14294	7.2827	4.80701	3.82897	3.98941	3.17772
JP19-0.3M NaCl	JP11_00487	178	136.071	12.841	12.2078	6.7513	6.41838	5.64945	5.37086
JP19-0.3M NaCl	JP11_00488	342	237.407	22.8278	19.611	15.0381	12.919	12.6268	10.8475
JP19-0.3M NaCl	JP11_00488	228	182.311	17.3716	13.8371	11.4437	9.11537	9.49733	7.56498
JP19-0.3M NaCl	JP11_00488	284	217.102	20.4879	19.4776	13.4966	12.8311	11.2939	10.7369
JP19-0.3M NaCl	JP11_00489	218	151.329	14.551	12.5006	11.5484	9.92108	9.69676	8.33033
JP19-0.3M NaCl	JP11_00489	119	95.1537	9.06675	7.22201	7.19583	5.73176	5.97193	4.75687
JP19-0.3M NaCl	JP11_00489	221	168.942	15.943	15.1568	12.6532	12.0292	10.5881	10.066
JP19-0.3M NaCl	JP11_00490	9346	6487.73	623.825	535.919	647.794	556.51	543.926	467.278
JP19-0.3M NaCl	JP11_00490	9457	7561.92	720.54	573.938	748.224	595.989	620.962	494.62
JP19-0.3M NaCl	JP11_00490	7707	5891.57	555.986	528.569	577.348	548.877	483.12	459.297
JP19-0.3M NaCl	JP11_00491	350	242.96	23.3617	20.0697	21.7521	18.6869	18.2644	15.6906
JP19-0.3M NaCl	JP11_00491	283	226.29	21.5621	17.175	20.0764	15.9917	16.6617	13.2717
JP19-0.3M NaCl	JP11_00491	309	236.213	22.2914	21.1921	20.7555	19.732	17.368	16.5116
JP19-0.3M NaCl	JP11_00492	707	490.779	47.1907	40.5408	15.1107	12.9814	12.6878	10.8999
JP19-0.3M NaCl	JP11_00492	572	457.377	43.5813	34.7142	13.955	11.1157	11.5814	9.22506
JP19-0.3M NaCl	JP11_00492	621	474.719	44.7992	42.59	14.3449	13.6375	12.0037	11.4118
JP19-0.3M NaCl	JP11_00493	637	442.187	42.5184	36.5269	22.6402	19.4499	19.0101	16.3313
JP19-0.3M NaCl	JP11_00493	424	339.035	32.3051	25.7322	17.2018	13.7019	14.2761	11.3714
JP19-0.3M NaCl	JP11_00493	573	438.026	41.3364	39.298	22.0109	20.9255	18.4185	17.5103
JP19-0.3M NaCl	JP11_00494	264	183.261	17.6214	15.1383	19.5794	16.8203	16.44	14.1233
JP19-0.3M NaCl	JP11_00494	191	152.726	14.5525	11.5916	16.1695	12.8796	13.4193	10.689
JP19-0.3M NaCl	JP11_00494	239	182.702	17.2415	16.3913	19.1573	18.2126	16.0307	15.2402
JP19-0.3M NaCl	JP11_00495	355	246.431	23.6955	20.3564	14.155	12.1603	11.8854	10.2106
JP19-0.3M NaCl	JP11_00495	298	238.284	22.705	18.0854	13.5633	10.8037	11.2564	8.96614
JP19-0.3M NaCl	JP11_00495	423	323.36	30.5154	29.0106	18.229	17.3301	15.2539	14.5017
JP19-0.3M NaCl	JP11_00496	24	16.6601	1.60195	1.37621	4.52528	3.8876	3.79969	3.26426
JP19-0.3M NaCl	JP11_00496	14	11.1946	1.06668	0.849649	3.01321	2.40014	2.50071	1.99191
JP19-0.3M NaCl	JP11_00496	21	16.0533	1.51495	1.44024	4.27951	4.06848	3.58107	3.40447
JP19-0.3M NaCl	JP11_00497	119	82.6064	7.94299	6.8237	7.65221	6.57389	6.42525	5.51983
JP19-0.3M NaCl	JP11_00497	103	82.3599	7.84769	6.25099	7.5604	6.02214	6.27449	4.99787
JP19-0.3M NaCl	JP11_00497	97	74.151	6.99761	6.65254	6.74144	6.409	5.64119	5.36301
JP19-0.3M NaCl	JP11_00498	89	61.7813	5.94056	5.10344	4.46995	3.84006	3.75323	3.22434
JP19-0.3M NaCl	JP11_00498	96	76.7626	7.31435	5.82616	5.50365	4.38387	4.56756	3.63824
JP19-0.3M NaCl	JP11_00498	86	65.7421	6.20407	5.89813	4.66822	4.43802	3.90634	3.71371
JP19-0.3M NaCl	JP11_00499	46	31.9319	3.0704	2.63773	16.2455	13.9563	13.6407	11.7185
JP19-0.3M NaCl	JP11_00499	33	26.3872	2.51431	2.00274	13.3032	10.5965	11.0405	8.79421
JP19-0.3M NaCl	JP11_00499	29	22.1689	2.09207	1.9889	11.0692	10.5233	9.26259	8.80583
JP19-0.3M NaCl	JP11_00500	0	0	0	0	0	0	0	0
JP19-0.3M NaCl	JP11_00500	2	1.59922	0.152382	0.121378	0.288603	0.229883	0.239516	0.190784
JP19-0.3M NaCl	JP11_00500	3	2.29333	0.216421	0.205749	0.409888	0.389676	0.342992	0.326078
JP19-0.3M NaCl	JP11_00501	385	267.256	25.6979	22.0767	10.2097	8.77103	8.57271	7.36468
JP19-0.3M NaCl	JP11_00501	993	794.013	75.6578	60.2644	30.0587	23.9429	24.9462	19.8706
JP19-0.3M NaCl	JP11_00501	365	279.022	26.3312	25.0328	10.4614	9.94548	8.75399	8.32231
JP19-0.3M NaCl	JP11_00502	2433	1688.92	162.398	139.513	127.072	109.165	106.697	91.6616
JP19-0.3M NaCl	JP11_00502	2332	1864.69	177.678	141.527	139.028	110.741	115.381	91.9057
JP19-0.3M NaCl	JP11_00502	2035	1555.64	146.806	139.566	114.871	109.207	96.1236	91.3835
JP19-0.3M NaCl	JP11_00503	381	264.479	25.4309	21.8473	11.7736	10.1145	9.8858	8.49273
JP19-0.3M NaCl	JP11_00503	325	259.873	24.7621	19.724	11.4639	9.13147	9.5141	7.57835
JP19-0.3M NaCl	JP11_00503	432	330.24	31.1646	29.6278	14.4281	13.7166	12.0733	11.4779
JP19-0.3M NaCl	JP11_00504	14	9.7184	0.93447	0.802788	0.879915	0.755921	0.738829	0.634717
JP19-0.3M NaCl	JP11_00504	8	6.39689	0.609529	0.485513	0.573945	0.457169	0.476325	0.379411
JP19-0.3M NaCl	JP11_00504	14	10.7022	1.00996	0.960161	0.951003	0.904106	0.795792	0.75655
JP19-0.3M NaCl	JP11_00505	39	27.0727	2.60317	2.23634	2.35794	2.02567	1.97987	1.70087
JP19-0.3M NaCl	JP11_00505	15	11.9942	1.14287	0.910338	1.03521	0.824581	0.859133	0.684332
JP19-0.3M NaCl	JP11_00505	13	9.93777	0.937825	0.891578	0.849479	0.807589	0.710838	0.675785
JP19-0.3M NaCl	JP11_00506	317	220.052	21.1591	18.1774	12.1814	10.4648	10.2282	8.7869
JP19-0.3M NaCl	JP11_00506	226	180.712	17.2192	13.7158	9.91319	7.89623	8.2271	6.5532
JP19-0.3M NaCl	JP11_00506	291	222.453	20.9928	19.9576	12.0857	11.4897	10.1132	9.61451
JP19-0.3M NaCl	JP11_00507	213	147.859	14.2173	12.2139	11.7015	10.0526	9.82525	8.44072
JP19-0.3M NaCl	JP11_00507	112	89.5564	8.53341	6.79719	7.02338	5.59439	5.82881	4.64287
JP19-0.3M NaCl	JP11_00507	194	148.302	13.9952	13.3051	11.5187	10.9507	9.63877	9.16346
JP19-0.3M NaCl	JP11_00508	25	17.3543	1.6687	1.43355	0.947584	0.814055	0.795648	0.683529
JP19-0.3M NaCl	JP11_00508	19	15.1926	1.44763	1.15309	0.822051	0.654795	0.682233	0.543424
JP19-0.3M NaCl	JP11_00508	26	19.8755	1.87565	1.78316	1.0651	1.01258	0.891272	0.847321
JP19-0.3M NaCl	JP11_00509	697	483.838	46.5233	39.9674	42.8391	36.8024	35.9702	30.9015
JP19-0.3M NaCl	JP11_00509	623	498.157	47.4671	37.8094	43.7082	34.8153	36.2741	28.8937
JP19-0.3M NaCl	JP11_00509	580	443.377	41.8414	39.7781	38.528	36.6281	32.24	30.6501
JP19-0.3M NaCl	JP11_00510	4408	3059.91	294.225	252.764	148.149	127.273	124.395	106.866
JP19-0.3M NaCl	JP11_00510	3750	2998.54	285.717	227.584	143.865	114.594	119.396	95.1036
JP19-0.3M NaCl	JP11_00510	3908	2987.45	281.924	268.022	141.956	134.956	118.788	112.93
JP19-0.3M NaCl	JP11_00511	235	163.13	15.6857	13.4754	15.1115	12.9821	12.6885	10.9005
JP19-0.3M NaCl	JP11_00511	185	147.928	14.0954	11.2275	13.5794	10.8165	11.2697	8.97675
JP19-0.3M NaCl	JP11_00511	239	182.702	17.2415	16.3913	16.6103	15.7913	13.8994	13.214
JP19-0.3M NaCl	JP11_00512	144	99.9607	9.61169	8.25725	7.34839	6.31288	6.17014	5.30067
JP19-0.3M NaCl	JP11_00512	111	88.7568	8.45722	6.7365	6.46576	5.15023	5.36603	4.27425
JP19-0.3M NaCl	JP11_00512	153	116.96	11.0375	10.4932	8.43844	8.02232	7.06122	6.71302
JP19-0.3M NaCl	JP11_00513	8	5.55337	0.533983	0.458736	1.3383	1.14971	1.12372	0.965369
JP19-0.3M NaCl	JP11_00513	9	7.1965	0.68572	0.546203	1.7186	1.36893	1.42629	1.13609
JP19-0.3M NaCl	JP11_00513	3	2.29333	0.216421	0.205749	0.542409	0.515661	0.453884	0.431502
JP19-0.3M NaCl	JP11_00514	1817	1261.31	121.281	104.19	181.287	155.741	152.219	130.769
JP19-0.3M NaCl	JP11_00514	1334	1066.68	101.639	80.9594	151.927	121.016	126.086	100.433
JP19-0.3M NaCl	JP11_00514	1456	1113.03	105.036	99.8567	157.005	149.263	131.381	124.902
JP19-0.3M NaCl	JP11_00515	352	244.348	23.4952	20.1844	10.641	9.14148	8.93478	7.67573
JP19-0.3M NaCl	JP11_00515	152	121.541	11.5811	9.22476	5.24504	4.17788	4.35294	3.46728
JP19-0.3M NaCl	JP11_00515	338	258.382	24.3834	23.181	11.0432	10.4987	9.24089	8.7852
JP19-0.3M NaCl	JP11_00516	3907	2712.13	260.784	224.035	59.4582	51.0796	49.9247	42.8895
JP19-0.3M NaCl	JP11_00516	3292	2632.32	250.821	199.789	57.1868	45.5515	47.4602	37.8039
JP19-0.3M NaCl	JP11_00516	3045	2327.73	219.667	208.835	50.0838	47.614	41.9097	39.8431
JP19-0.3M NaCl	JP11_00517	304	211.028	20.2913	17.432	40.5017	34.7944	34.0076	29.2154
JP19-0.3M NaCl	JP11_00517	288	230.288	21.9431	17.4785	43.7985	34.8872	36.349	28.9534
JP19-0.3M NaCl	JP11_00517	250	191.111	18.0351	17.1457	35.9982	34.223	30.123	28.6376
JP19-0.3M NaCl	JP11_00518	248	172.155	16.5535	14.2208	13.8639	11.9102	11.6409	10.0005
JP19-0.3M NaCl	JP11_00518	258	206.3	19.6573	15.6578	16.4634	13.1137	13.6632	10.8833
JP19-0.3M NaCl	JP11_00518	210	160.533	15.1495	14.4024	12.688	12.0623	10.6172	10.0937
JP19-0.3M NaCl	JP11_00519	41	28.461	2.73666	2.35102	1.38215	1.18739	1.16054	0.997
JP19-0.3M NaCl	JP11_00519	25	19.9903	1.90478	1.51723	0.96201	0.766278	0.798386	0.635945
JP19-0.3M NaCl	JP11_00519	57	43.5733	4.112	3.90923	2.07677	1.97436	1.73782	1.65213
JP19-0.3M NaCl	JP11_00520	18	12.4951	1.20146	1.03216	0.815656	0.700717	0.684873	0.588364
JP19-0.3M NaCl	JP11_00520	16	12.7938	1.21906	0.971027	0.827603	0.659217	0.68684	0.547094
JP19-0.3M NaCl	JP11_00520	8	6.11555	0.577123	0.548663	0.391801	0.37248	0.327856	0.311689
JP19-0.3M NaCl	JP11_00521	668	463.707	44.5876	38.3045	32.8091	28.1858	27.5485	23.6665
JP19-0.3M NaCl	JP11_00521	445	355.827	33.9051	27.0067	24.9485	19.8725	20.7052	16.4925
JP19-0.3M NaCl	JP11_00521	541	413.564	39.0279	37.1034	28.7181	27.302	24.0311	22.8461
JP19-0.3M NaCl	JP11_00522	401	278.363	26.7659	22.9942	22.1939	19.0665	18.6353	16.0093
JP19-0.3M NaCl	JP11_00522	289	231.087	22.0192	17.5392	18.2581	14.5433	15.1527	12.0697
JP19-0.3M NaCl	JP11_00522	436	333.297	31.4532	29.9022	26.0806	24.7945	21.8241	20.7479
JP19-0.3M NaCl	JP11_00523	1611	1118.31	107.531	92.378	44.2514	38.0156	37.1561	31.9202
JP19-0.3M NaCl	JP11_00523	937	749.235	71.3911	56.8658	29.3791	23.4016	24.3821	19.4213
JP19-0.3M NaCl	JP11_00523	1132	865.35	81.6629	77.6359	33.6061	31.9489	28.1214	26.7346
JP19-0.3M NaCl	JP11_00524	2222	1542.45	148.314	127.414	121.469	104.352	101.993	87.6203
JP19-0.3M NaCl	JP11_00524	3782	3024.13	288.155	229.527	235.999	187.982	195.859	156.009
JP19-0.3M NaCl	JP11_00524	2088	1596.16	150.629	143.201	123.365	117.282	103.231	98.1407
JP19-0.3M NaCl	JP11_00525	276	191.591	18.4224	15.8264	23.2606	19.9828	19.531	16.7788
JP19-0.3M NaCl	JP11_00525	349	279.064	26.5907	21.1805	33.5741	26.7431	27.8637	22.1945
JP19-0.3M NaCl	JP11_00525	275	210.222	19.8386	18.8603	25.0487	23.8135	20.9606	19.927
JP19-0.3M NaCl	JP11_00526	328	227.688	21.8933	18.8082	35.7734	30.7323	30.0374	25.8047
JP19-0.3M NaCl	JP11_00526	286	228.689	21.7907	17.3571	35.6057	28.3613	29.5497	23.5375
JP19-0.3M NaCl	JP11_00526	280	214.044	20.1993	19.2032	33.0054	31.3778	27.6187	26.2567
JP19-0.3M NaCl	JP11_00527	326	226.3	21.7598	18.6935	16.7126	14.3575	14.0329	12.0554
JP19-0.3M NaCl	JP11_00527	184	147.128	14.0192	11.1668	10.7674	8.57666	8.93604	7.1179
JP19-0.3M NaCl	JP11_00527	354	270.613	25.5377	24.2784	19.6142	18.647	16.413	15.6037
JP19-0.3M NaCl	JP11_00528	312	216.582	20.8253	17.8907	19.4448	16.7047	16.327	14.0262
JP19-0.3M NaCl	JP11_00528	291	232.687	22.1716	17.6606	20.7018	16.4898	17.1807	13.6851
JP19-0.3M NaCl	JP11_00528	352	269.084	25.3934	24.1412	23.71	22.5408	19.8404	18.862
JP19-0.3M NaCl	JP11_00529	12	8.33006	0.800974	0.688104	4.04532	3.47527	3.39669	2.91805
JP19-0.3M NaCl	JP11_00529	10	7.99611	0.761912	0.606892	3.84804	3.06511	3.19355	2.54378
JP19-0.3M NaCl	JP11_00529	14	10.7022	1.00996	0.960161	5.10083	4.8493	4.26834	4.05786
JP19-0.3M NaCl	JP11_00530	26	18.0485	1.73544	1.49089	4.38243	3.76488	3.67975	3.16122
JP19-0.3M NaCl	JP11_00530	18	14.393	1.37144	1.09241	3.46323	2.7586	2.87419	2.2894
JP19-0.3M NaCl	JP11_00530	19	14.5244	1.37067	1.30308	3.46128	3.2906	2.89637	2.75355
JP19-0.3M NaCl	JP11_00531	388	269.339	25.8982	22.2487	35.5256	30.5195	29.8294	25.626
JP19-0.3M NaCl	JP11_00531	291	232.687	22.1716	17.6606	30.4138	24.2257	25.2408	20.1053
JP19-0.3M NaCl	JP11_00531	360	275.2	25.9705	24.6899	35.6249	33.8681	29.8106	28.3406
JP19-0.3M NaCl	JP11_00532	504	349.863	33.6409	28.9004	13.844	11.8932	11.6242	9.98621
JP19-0.3M NaCl	JP11_00532	423	338.235	32.2289	25.6715	13.2629	10.5644	11.0071	8.76757
JP19-0.3M NaCl	JP11_00532	501	382.986	36.1423	34.36	14.8734	14.1399	12.4459	11.8322
JP19-0.3M NaCl	JP11_00533	222	154.106	14.818	12.7299	10.2264	8.78532	8.58668	7.37668
JP19-0.3M NaCl	JP11_00533	263	210.298	20.0383	15.9613	13.829	11.0154	11.4769	9.14181
JP19-0.3M NaCl	JP11_00533	248	189.582	17.8908	17.0086	12.347	11.7381	10.3319	9.8224
JP19-0.3M NaCl	JP11_00534	0	0	0	0	0	0	0	0
JP19-0.3M NaCl	JP11_00534	0	0	0	0	0	0	0	0
JP19-0.3M NaCl	JP11_00534	0	0	0	0	0	0	0	0
JP19-0.3M NaCl	JP11_00535	109	75.6647	7.27552	6.25028	3.17431	2.727	2.66534	2.28975
JP19-0.3M NaCl	JP11_00535	109	87.1576	8.30484	6.61512	3.6234	2.88618	3.00712	2.39528
JP19-0.3M NaCl	JP11_00535	120	91.7332	8.65684	8.22995	3.77698	3.59073	3.16055	3.0047
JP19-0.3M NaCl	JP11_00536	86	59.6988	5.74032	4.93141	6.64388	5.70766	5.5786	4.79249
JP19-0.3M NaCl	JP11_00536	65	51.9747	4.95243	3.9448	5.73197	4.56574	4.75705	3.78917
JP19-0.3M NaCl	JP11_00536	95	72.6221	6.85333	6.51538	7.9321	7.54095	6.63753	6.31021
JP19-0.3M NaCl	JP11_00537	118	81.9123	7.87625	6.76636	4.37569	3.75909	3.67409	3.15635
JP19-0.3M NaCl	JP11_00537	57	45.5778	4.3429	3.45928	2.41272	1.92182	2.00235	1.59495
JP19-0.3M NaCl	JP11_00537	103	78.7377	7.43046	7.06404	4.12803	3.92447	3.45431	3.28397
JP19-0.3M NaCl	JP11_00538	1363	946.156	90.9773	78.1572	162.17	139.318	136.168	116.979
JP19-0.3M NaCl	JP11_00538	1016	812.404	77.4102	61.6602	137.986	109.911	114.517	91.217
JP19-0.3M NaCl	JP11_00538	1060	810.31	76.4688	72.6979	136.308	129.586	114.062	108.437
JP19-0.3M NaCl	JP11_00539	146	101.349	9.74519	8.37194	6.50981	5.59248	5.46602	4.69578
JP19-0.3M NaCl	JP11_00539	68	54.3735	5.181	4.12686	3.46092	2.75676	2.87227	2.28787
JP19-0.3M NaCl	JP11_00539	113	86.3821	8.15186	7.74987	5.44546	5.17693	4.55673	4.33202
JP19-0.3M NaCl	JP11_00540	85	59.0046	5.67357	4.87407	18.7246	16.086	15.7223	13.5068
JP19-0.3M NaCl	JP11_00540	65	51.9747	4.95243	3.9448	16.3446	13.0191	13.5647	10.8048
JP19-0.3M NaCl	JP11_00540	63	48.1599	4.54484	4.32072	14.9995	14.2598	12.5515	11.9325
JP19-0.3M NaCl	JP11_00541	253	175.625	16.8872	14.5075	7.78571	6.68858	6.53735	5.61613
JP19-0.3M NaCl	JP11_00541	175	139.932	13.3335	10.6206	6.14728	4.89655	5.10172	4.06372
JP19-0.3M NaCl	JP11_00541	232	177.351	16.7366	15.9112	7.71626	7.33575	6.45691	6.1385
JP19-0.3M NaCl	JP11_00542	501	347.78	33.4407	28.7284	21.7713	18.7034	18.2805	15.7045
JP19-0.3M NaCl	JP11_00542	430	343.833	32.7622	26.0964	21.3296	16.9898	17.7017	14.1001
JP19-0.3M NaCl	JP11_00542	398	304.249	28.7119	27.296	18.6926	17.7708	15.6419	14.8705
JP19-0.3M NaCl	JP11_00543	12	8.33006	0.800974	0.688104	1.07658	0.924872	0.903959	0.776577
JP19-0.3M NaCl	JP11_00543	9	7.1965	0.68572	0.546203	0.921667	0.734143	0.764906	0.609277
JP19-0.3M NaCl	JP11_00543	4	3.05777	0.288561	0.274332	0.387851	0.368725	0.324551	0.308547
JP19-0.3M NaCl	JP11_00544	1127	782.332	75.2248	64.6245	53.1249	45.6388	44.6068	38.321
JP19-0.3M NaCl	JP11_00544	1119	894.764	85.2579	67.9112	60.2104	47.9599	49.9695	39.8026
JP19-0.3M NaCl	JP11_00544	951	726.986	68.6055	65.2224	48.4502	46.061	40.5428	38.5435
JP19-0.3M NaCl	JP11_00545	679	471.343	45.3218	38.9352	64.838	55.7013	54.4419	46.7702
JP19-0.3M NaCl	JP11_00545	740	591.712	56.3815	44.91	80.6602	64.2489	66.9411	53.3211
JP19-0.3M NaCl	JP11_00545	505	386.044	36.4309	34.6344	52.1186	49.5485	43.6125	41.4618
JP19-0.3M NaCl	JP11_00546	417	289.47	27.8339	23.9116	38.3386	32.9361	32.1914	27.6551
JP19-0.3M NaCl	JP11_00546	280	223.891	21.3335	16.993	29.385	23.4063	24.3871	19.4252
JP19-0.3M NaCl	JP11_00546	378	288.96	27.2691	25.9243	37.5607	35.7085	31.4305	29.8806
JP19-0.3M NaCl	JP11_00547	161	111.762	10.7464	9.23207	16.8175	14.4477	14.121	12.1311
JP19-0.3M NaCl	JP11_00547	93	74.3638	7.08578	5.64409	11.0889	8.8327	9.20281	7.33039
JP19-0.3M NaCl	JP11_00547	213	162.826	15.3659	14.6082	24.0468	22.861	20.1222	19.1299
JP19-0.3M NaCl	JP11_00548	25	17.3543	1.6687	1.43355	0.674221	0.579212	0.566116	0.486341
JP19-0.3M NaCl	JP11_00548	18	14.393	1.37144	1.09241	0.554118	0.441376	0.45987	0.366304
JP19-0.3M NaCl	JP11_00548	11	8.40888	0.793544	0.754412	0.320624	0.304813	0.268296	0.255065
JP19-0.3M NaCl	JP11_00549	0	0	0	0	0	0	0	0
JP19-0.3M NaCl	JP11_00549	4	3.19844	0.304765	0.242757	1.95362	1.55613	1.62134	1.29146
JP19-0.3M NaCl	JP11_00549	0	0	0	0	0	0	0	0
JP19-0.3M NaCl	JP11_00550	47	32.6261	3.13715	2.69508	9.59373	8.24182	8.05546	6.92032
JP19-0.3M NaCl	JP11_00550	50	39.9805	3.80956	3.03446	11.65	9.27969	9.66853	7.70136
JP19-0.3M NaCl	JP11_00550	57	43.5733	4.112	3.90923	12.5749	11.9548	10.5226	10.0037
JP19-0.3M NaCl	JP11_00551	0	0	0	0	0	0	0	0
JP19-0.3M NaCl	JP11_00551	0	0	0	0	0	0	0	0
JP19-0.3M NaCl	JP11_00551	0	0	0	0	0	0	0	0
JP19-0.3M NaCl	JP11_00552	1	0.694172	0.0667479	0.057342	0.0398733	0.0342545	0.03348	0.0287621
JP19-0.3M NaCl	JP11_00552	3	2.39883	0.228573	0.182068	0.136543	0.108762	0.113319	0.0902632
JP19-0.3M NaCl	JP11_00552	2	1.52889	0.144281	0.137166	0.0861892	0.081939	0.0721225	0.068566
JP19-0.3M NaCl	JP11_00553	236	163.825	15.7525	13.5327	13.6032	11.6863	11.422	9.8125
JP19-0.3M NaCl	JP11_00553	188	150.327	14.3239	11.4096	12.3696	9.85282	10.2657	8.177
JP19-0.3M NaCl	JP11_00553	228	174.293	16.448	15.6369	14.2038	13.5034	11.8856	11.2995
JP19-0.3M NaCl	JP11_00554	472	327.649	31.505	27.0654	38.3272	32.9263	32.1818	27.6469
JP19-0.3M NaCl	JP11_00554	334	267.07	25.4478	20.2702	30.9585	24.6596	25.6929	20.4654
JP19-0.3M NaCl	JP11_00554	473	361.582	34.1224	32.4397	41.5114	39.4644	34.7365	33.0235
JP19-0.3M NaCl	JP11_00555	459	318.625	30.6373	26.32	136.166	116.978	114.333	98.2215
JP19-0.3M NaCl	JP11_00555	475	379.815	36.1908	28.8274	160.848	128.122	133.49	106.33
JP19-0.3M NaCl	JP11_00555	458	350.115	33.0403	31.411	146.846	139.604	122.879	116.82
JP19-0.3M NaCl	JP11_00556	242	167.99	16.153	13.8768	17.5385	15.0671	14.7264	12.6512
JP19-0.3M NaCl	JP11_00556	165	131.936	12.5715	10.0137	13.6499	10.8727	11.3282	9.02338
JP19-0.3M NaCl	JP11_00556	193	147.538	13.9231	13.2365	15.1174	14.3719	12.6501	12.0263
JP19-0.3M NaCl	JP11_00557	872	605.318	58.2041	50.0023	9.50582	8.1663	7.98165	6.85691
JP19-0.3M NaCl	JP11_00557	582	465.373	44.3433	35.3211	7.24208	5.76859	6.01031	4.78744
JP19-0.3M NaCl	JP11_00557	784	599.324	56.558	53.769	9.23698	8.78148	7.72944	7.34828
JP19-0.3M NaCl	JP11_00558	0	0	0	0	0	0	0	0
JP19-0.3M NaCl	JP11_00558	0	0	0	0	0	0	0	0
JP19-0.3M NaCl	JP11_00558	1	0.764443	0.0721403	0.0685829	0.0631149	0.0600026	0.0528141	0.0502097
JP19-0.3M NaCl	JP11_00559	13	9.02423	0.867722	0.745446	1.49866	1.28747	1.25836	1.08104
JP19-0.3M NaCl	JP11_00559	28	22.3891	2.13335	1.6993	3.68455	2.93488	3.05786	2.4357
JP19-0.3M NaCl	JP11_00559	27	20.64	1.94779	1.85174	3.36406	3.19817	2.81502	2.6762
JP19-0.3M NaCl	JP11_00560	6	4.16503	0.400487	0.344052	1.6687	1.43355	1.40114	1.20369
JP19-0.3M NaCl	JP11_00560	12	9.59533	0.914294	0.72827	3.80956	3.03446	3.16161	2.51834
JP19-0.3M NaCl	JP11_00560	5	3.82222	0.360702	0.342915	1.50292	1.42881	1.25764	1.19562
JP19-0.3M NaCl	JP11_00561	1	0.694172	0.0667479	0.057342	0.038033	0.0326735	0.0319347	0.0274346
JP19-0.3M NaCl	JP11_00561	4	3.19844	0.304765	0.242757	0.173655	0.138323	0.144119	0.114796
JP19-0.3M NaCl	JP11_00561	3	2.29333	0.216421	0.205749	0.123317	0.117236	0.103191	0.0981021
JP19-0.3M NaCl	JP11_00562	1	0.694172	0.0667479	0.057342	0.0161461	0.0138708	0.0135572	0.0116468
JP19-0.3M NaCl	JP11_00562	1	0.799611	0.0761912	0.0606892	0.0184304	0.0146805	0.0152956	0.0121836
JP19-0.3M NaCl	JP11_00562	1	0.764443	0.0721403	0.0685829	0.0174505	0.01659	0.0146025	0.0138824
JP19-0.3M NaCl	JP11_00563	1	0.694172	0.0667479	0.057342	0.0682493	0.0586319	0.0573062	0.0492309
JP19-0.3M NaCl	JP11_00563	1	0.799611	0.0761912	0.0606892	0.0779051	0.0620544	0.0646546	0.0514999
JP19-0.3M NaCl	JP11_00563	0	0	0	0	0	0	0	0
JP19-0.3M NaCl	JP11_00564	0	0	0	0	0	0	0	0
JP19-0.3M NaCl	JP11_00564	0	0	0	0	0	0	0	0
JP19-0.3M NaCl	JP11_00564	0	0	0	0	0	0	0	0
JP19-0.3M NaCl	JP11_00565	0	0	0	0	0	0	0	0
JP19-0.3M NaCl	JP11_00565	1	0.799611	0.0761912	0.0606892	0.193871	0.154425	0.160896	0.12816
JP19-0.3M NaCl	JP11_00565	3	2.29333	0.216421	0.205749	0.55069	0.523534	0.460813	0.438089
JP19-0.3M NaCl	JP11_00566	0	0	0	0	0	0	0	0
JP19-0.3M NaCl	JP11_00566	0	0	0	0	0	0	0	0
JP19-0.3M NaCl	JP11_00566	0	0	0	0	0	0	0	0
JP19-0.3M NaCl	JP11_00567	218	151.329	14.551	12.5006	18.2344	15.6649	15.3107	13.1532
JP19-0.3M NaCl	JP11_00567	165	131.936	12.5715	10.0137	15.7538	12.5485	13.0743	10.4142
JP19-0.3M NaCl	JP11_00567	193	147.538	13.9231	13.2365	17.4475	16.5871	14.5999	13.88
JP19-0.3M NaCl	JP11_00568	49	34.0144	3.27064	2.80976	12.3888	10.643	10.4024	8.93652
JP19-0.3M NaCl	JP11_00568	53	42.3794	4.03813	3.21653	15.296	12.1838	12.6943	10.1115
JP19-0.3M NaCl	JP11_00568	40	30.5777	2.88561	2.74332	10.9304	10.3914	9.14645	8.69541
JP19-0.3M NaCl	JP11_00569	2	1.38834	0.133496	0.114684	0.119942	0.10304	0.100711	0.0865189
JP19-0.3M NaCl	JP11_00569	0	0	0	0	0	0	0	0
JP19-0.3M NaCl	JP11_00569	0	0	0	0	0	0	0	0
JP19-0.3M NaCl	JP11_00570	0	0	0	0	0	0	0	0
JP19-0.3M NaCl	JP11_00570	0	0	0	0	0	0	0	0
JP19-0.3M NaCl	JP11_00570	0	0	0	0	0	0	0	0
JP19-0.3M NaCl	JP11_00571	0	0	0	0	0	0	0	0
JP19-0.3M NaCl	JP11_00571	0	0	0	0	0	0	0	0
JP19-0.3M NaCl	JP11_00571	0	0	0	0	0	0	0	0
JP19-0.3M NaCl	JP11_00572	11	7.63589	0.734226	0.630762	0.677956	0.582421	0.569252	0.489036
JP19-0.3M NaCl	JP11_00572	15	11.9942	1.14287	0.910338	1.05528	0.84057	0.875792	0.697602
JP19-0.3M NaCl	JP11_00572	6	4.58666	0.432842	0.411498	0.39967	0.379961	0.334441	0.317949
JP19-0.3M NaCl	JP11_00573	0	0	0	0	0	0	0	0
JP19-0.3M NaCl	JP11_00573	0	0	0	0	0	0	0	0
JP19-0.3M NaCl	JP11_00573	0	0	0	0	0	0	0	0
JP19-0.3M NaCl	JP11_00574	2	1.38834	0.133496	0.114684	0.0564703	0.0485127	0.0474158	0.0407342
JP19-0.3M NaCl	JP11_00574	0	0	0	0	0	0	0	0
JP19-0.3M NaCl	JP11_00574	0	0	0	0	0	0	0	0
JP19-0.3M NaCl	JP11_00575	4	2.77669	0.266991	0.229368	0.618036	0.530945	0.518939	0.445813
JP19-0.3M NaCl	JP11_00575	0	0	0	0	0	0	0	0
JP19-0.3M NaCl	JP11_00575	0	0	0	0	0	0	0	0
JP19-0.3M NaCl	JP11_00576	0	0	0	0	0	0	0	0
JP19-0.3M NaCl	JP11_00576	0	0	0	0	0	0	0	0
JP19-0.3M NaCl	JP11_00576	0	0	0	0	0	0	0	0
JP19-0.3M NaCl	JP11_00577	3	2.08252	0.200244	0.172026	0.0749976	0.0644293	0.0629724	0.0540986
JP19-0.3M NaCl	JP11_00577	1	0.799611	0.0761912	0.0606892	0.028536	0.02273	0.0236825	0.018864
JP19-0.3M NaCl	JP11_00577	0	0	0	0	0	0	0	0
JP19-0.3M NaCl	JP11_00578	172	119.398	11.4806	9.86283	43.4872	37.3592	36.5145	31.369
JP19-0.3M NaCl	JP11_00578	136	108.747	10.362	8.25373	39.25	31.2641	32.5742	25.9466
JP19-0.3M NaCl	JP11_00578	128	97.8488	9.23396	8.77861	34.9771	33.2523	29.2686	27.8253
JP19-0.3M NaCl	JP11_00579	46	31.9319	3.0704	2.63773	5.38667	4.6276	4.52297	3.88561
JP19-0.3M NaCl	JP11_00579	43	34.3833	3.27622	2.60964	5.74775	4.57831	4.77015	3.79961
JP19-0.3M NaCl	JP11_00579	33	25.2266	2.38063	2.26324	4.17655	3.97059	3.49491	3.32256
JP19-0.3M NaCl	JP11_00580	9	6.24755	0.600731	0.516078	0.262099	0.225165	0.220074	0.189062
JP19-0.3M NaCl	JP11_00580	2	1.59922	0.152382	0.121378	0.0664844	0.0529574	0.0551764	0.0439501
JP19-0.3M NaCl	JP11_00580	2	1.52889	0.144281	0.137166	0.0629497	0.0598455	0.0526759	0.0500783
JP19-0.3M NaCl	JP11_00581	2	1.38834	0.133496	0.114684	0.0542004	0.0465628	0.0455099	0.0390969
JP19-0.3M NaCl	JP11_00581	6	4.79766	0.457147	0.364135	0.185606	0.147842	0.154037	0.122696
JP19-0.3M NaCl	JP11_00581	6	4.58666	0.432842	0.411498	0.175738	0.167072	0.147056	0.139804
JP19-0.3M NaCl	JP11_00582	0	0	0	0	0	0	0	0
JP19-0.3M NaCl	JP11_00582	0	0	0	0	0	0	0	0
JP19-0.3M NaCl	JP11_00582	0	0	0	0	0	0	0	0
JP19-0.3M NaCl	JP11_00583	0	0	0	0	0	0	0	0
JP19-0.3M NaCl	JP11_00583	0	0	0	0	0	0	0	0
JP19-0.3M NaCl	JP11_00583	0	0	0	0	0	0	0	0
JP19-0.3M NaCl	JP11_00584	0	0	0	0	0	0	0	0
JP19-0.3M NaCl	JP11_00584	0	0	0	0	0	0	0	0
JP19-0.3M NaCl	JP11_00584	0	0	0	0	0	0	0	0
JP19-0.3M NaCl	JP11_00585	69	47.8979	4.6056	3.9566	4.27632	3.67372	3.59066	3.08468
JP19-0.3M NaCl	JP11_00585	43	34.3833	3.27622	2.60964	3.04199	2.42306	2.52459	2.01093
JP19-0.3M NaCl	JP11_00585	58	44.3377	4.18414	3.97781	3.885	3.69342	3.25094	3.09063
JP19-0.3M NaCl	JP11_00586	0	0	0	0	0	0	0	0
JP19-0.3M NaCl	JP11_00586	1	0.799611	0.0761912	0.0606892	0.0951201	0.0757668	0.0789416	0.06288
JP19-0.3M NaCl	JP11_00586	1	0.764443	0.0721403	0.0685829	0.0900629	0.0856216	0.075364	0.0716476
JP19-0.3M NaCl	JP11_00587	0	0	0	0	0	0	0	0
JP19-0.3M NaCl	JP11_00587	0	0	0	0	0	0	0	0
JP19-0.3M NaCl	JP11_00587	0	0	0	0	0	0	0	0
JP19-0.3M NaCl	JP11_00588	0	0	0	0	0	0	0	0
JP19-0.3M NaCl	JP11_00588	0	0	0	0	0	0	0	0
JP19-0.3M NaCl	JP11_00588	0	0	0	0	0	0	0	0
JP19-0.3M NaCl	JP11_00589	0	0	0	0	0	0	0	0
JP19-0.3M NaCl	JP11_00589	0	0	0	0	0	0	0	0
JP19-0.3M NaCl	JP11_00589	0	0	0	0	0	0	0	0
JP19-0.3M NaCl	JP11_00590	1	0.694172	0.0667479	0.057342	0.0384271	0.0330121	0.0322657	0.0277189
JP19-0.3M NaCl	JP11_00590	2	1.59922	0.152382	0.121378	0.0877273	0.0698782	0.0728062	0.0579929
JP19-0.3M NaCl	JP11_00590	4	3.05777	0.288561	0.274332	0.166126	0.157934	0.139013	0.132158
JP19-0.3M NaCl	JP11_00591	0	0	0	0	0	0	0	0
JP19-0.3M NaCl	JP11_00591	0	0	0	0	0	0	0	0
JP19-0.3M NaCl	JP11_00591	0	0	0	0	0	0	0	0
JP19-0.3M NaCl	JP11_00592	0	0	0	0	0	0	0	0
JP19-0.3M NaCl	JP11_00592	0	0	0	0	0	0	0	0
JP19-0.3M NaCl	JP11_00592	0	0	0	0	0	0	0	0
JP19-0.3M NaCl	JP11_00593	0	0	0	0	0	0	0	0
JP19-0.3M NaCl	JP11_00593	0	0	0	0	0	0	0	0
JP19-0.3M NaCl	JP11_00593	0	0	0	0	0	0	0	0
JP19-0.3M NaCl	JP11_00594	3	2.08252	0.200244	0.172026	0.176116	0.151298	0.147877	0.127039
JP19-0.3M NaCl	JP11_00594	3	2.39883	0.228573	0.182068	0.201032	0.16013	0.16684	0.132894
JP19-0.3M NaCl	JP11_00594	0	0	0	0	0	0	0	0
JP19-0.3M NaCl	JP11_00595	1	0.694172	0.0667479	0.057342	0.154509	0.132736	0.129735	0.111453
JP19-0.3M NaCl	JP11_00595	1	0.799611	0.0761912	0.0606892	0.176368	0.140484	0.146371	0.11659
JP19-0.3M NaCl	JP11_00595	0	0	0	0	0	0	0	0
JP19-0.3M NaCl	JP11_00596	264	183.261	17.6214	15.1383	14.7213	12.6469	12.3609	10.6191
JP19-0.3M NaCl	JP11_00596	213	170.317	16.2287	12.9268	13.5578	10.7993	11.2518	8.96253
JP19-0.3M NaCl	JP11_00596	215	164.355	15.5102	14.7453	12.9575	12.3186	10.8428	10.3081
JP19-0.3M NaCl	JP11_00597	0	0	0	0	0	0	0	0
JP19-0.3M NaCl	JP11_00597	0	0	0	0	0	0	0	0
JP19-0.3M NaCl	JP11_00597	2	1.52889	0.144281	0.137166	0.131403	0.124923	0.109957	0.104535
JP19-0.3M NaCl	JP11_00598	0	0	0	0	0	0	0	0
JP19-0.3M NaCl	JP11_00598	0	0	0	0	0	0	0	0
JP19-0.3M NaCl	JP11_00598	1	0.764443	0.0721403	0.0685829	0.0446137	0.0424137	0.0373324	0.0354915
JP19-0.3M NaCl	JP11_00599	0	0	0	0	0	0	0	0
JP19-0.3M NaCl	JP11_00599	0	0	0	0	0	0	0	0
JP19-0.3M NaCl	JP11_00599	1	0.764443	0.0721403	0.0685829	0.058508	0.0556228	0.0489591	0.0465448
JP19-0.3M NaCl	JP11_00600	49	34.0144	3.27064	2.80976	3.42835	2.94524	2.87865	2.473
JP19-0.3M NaCl	JP11_00600	34	27.1868	2.5905	2.06343	2.71541	2.16293	2.25356	1.79505
JP19-0.3M NaCl	JP11_00600	36	27.52	2.59705	2.46899	2.72228	2.58804	2.27798	2.16565
JP19-0.3M NaCl	JP11_00601	84	58.3104	5.60682	4.81673	9.63371	8.27617	8.08904	6.94916
JP19-0.3M NaCl	JP11_00601	82	65.5681	6.24768	4.97651	10.7348	8.55071	8.909	7.09636
JP19-0.3M NaCl	JP11_00601	59	45.1022	4.25628	4.04639	7.3132	6.95256	6.11963	5.81786
JP19-0.3M NaCl	JP11_00602	145	100.655	9.67844	8.31459	5.68985	4.88806	4.77754	4.10431
JP19-0.3M NaCl	JP11_00602	91	72.7646	6.9334	5.52272	4.07607	3.24675	3.38279	2.69452
JP19-0.3M NaCl	JP11_00602	108	82.5599	7.79116	7.40696	4.58034	4.35447	3.8328	3.64379
JP19-0.3M NaCl	JP11_00603	240	166.601	16.0195	13.7621	1.86707	1.60397	1.56771	1.34679
JP19-0.3M NaCl	JP11_00603	108	86.358	8.22865	6.55443	0.95905	0.76392	0.79593	0.633989
JP19-0.3M NaCl	JP11_00603	181	138.364	13.0574	12.4135	1.52184	1.4468	1.27347	1.21067
JP19-0.3M NaCl	JP11_00604	41	28.461	2.73666	2.35102	1.29393	1.11159	1.08646	0.933361
JP19-0.3M NaCl	JP11_00604	46	36.7821	3.50479	2.7917	1.65711	1.31995	1.37526	1.09545
JP19-0.3M NaCl	JP11_00604	53	40.5155	3.82344	3.6349	1.80777	1.71863	1.51273	1.43813
JP19-0.3M NaCl	JP11_00605	0	0	0	0	0	0	0	0
JP19-0.3M NaCl	JP11_00605	0	0	0	0	0	0	0	0
JP19-0.3M NaCl	JP11_00605	0	0	0	0	0	0	0	0
JP19-0.3M NaCl	JP11_00606	16	11.1067	1.06797	0.917473	0.876819	0.753262	0.736229	0.632483
JP19-0.3M NaCl	JP11_00606	6	4.79766	0.457147	0.364135	0.375326	0.298962	0.311489	0.248113
JP19-0.3M NaCl	JP11_00606	7	5.3511	0.504982	0.48008	0.4146	0.394155	0.346934	0.329826
JP19-0.3M NaCl	JP11_00607	9	6.24755	0.600731	0.516078	0.313861	0.269633	0.263537	0.2264
JP19-0.3M NaCl	JP11_00607	14	11.1946	1.06668	0.849649	0.557302	0.443913	0.462513	0.36841
JP19-0.3M NaCl	JP11_00607	10	7.64443	0.721403	0.685829	0.376909	0.358323	0.315395	0.299842
JP19-0.3M NaCl	JP11_00608	0	0	0	0	0	0	0	0
JP19-0.3M NaCl	JP11_00608	1	0.799611	0.0761912	0.0606892	0.0944128	0.0752035	0.0783546	0.0624125
JP19-0.3M NaCl	JP11_00608	1	0.764443	0.0721403	0.0685829	0.0893932	0.084985	0.0748036	0.0711149
JP19-0.3M NaCl	JP11_00609	3	2.08252	0.200244	0.172026	0.641806	0.551366	0.538899	0.462959
JP19-0.3M NaCl	JP11_00609	12	9.59533	0.914294	0.72827	2.93043	2.3342	2.43201	1.93719
JP19-0.3M NaCl	JP11_00609	15	11.4667	1.08211	1.02874	3.46829	3.29726	2.90224	2.75912
JP19-0.3M NaCl	JP11_00610	0	0	0	0	0	0	0	0
JP19-0.3M NaCl	JP11_00610	0	0	0	0	0	0	0	0
JP19-0.3M NaCl	JP11_00610	0	0	0	0	0	0	0	0
JP19-0.3M NaCl	JP11_00611	0	0	0	0	0	0	0	0
JP19-0.3M NaCl	JP11_00611	2	1.59922	0.152382	0.121378	0.290252	0.231197	0.240885	0.191874
JP19-0.3M NaCl	JP11_00611	0	0	0	0	0	0	0	0
JP19-0.3M NaCl	JP11_00612	588	408.173	39.2477	33.7171	26.8086	23.0308	22.5101	19.338
JP19-0.3M NaCl	JP11_00612	745	595.71	56.7624	45.2134	38.7721	30.8835	32.1776	25.6307
JP19-0.3M NaCl	JP11_00612	558	426.559	40.2543	38.2693	27.4961	26.1402	23.0086	21.874
JP19-0.3M NaCl	JP11_00613	11	7.63589	0.734226	0.630762	0.874079	0.750908	0.733929	0.630507
JP19-0.3M NaCl	JP11_00613	13	10.3949	0.990485	0.788959	1.17915	0.939237	0.978593	0.779487
JP19-0.3M NaCl	JP11_00613	29	22.1689	2.09207	1.9889	2.49056	2.36774	2.08408	1.98131
JP19-0.3M NaCl	JP11_00614	42	29.1552	2.80341	2.40837	3.67902	3.16058	3.08912	2.65381
JP19-0.3M NaCl	JP11_00614	41	32.784	3.12384	2.48826	4.09952	3.26543	3.40226	2.71003
JP19-0.3M NaCl	JP11_00614	47	35.9288	3.3906	3.2234	4.4496	4.23018	3.7234	3.53979
JP19-0.3M NaCl	JP11_00615	78	54.1454	5.20633	4.47268	20.66	17.7487	17.3474	14.9029
JP19-0.3M NaCl	JP11_00615	60	47.9766	4.57147	3.64135	18.1408	14.4498	15.0553	11.9921
JP19-0.3M NaCl	JP11_00615	61	46.6311	4.40056	4.18356	17.4625	16.6014	14.6125	13.892
JP19-0.3M NaCl	JP11_00616	35	24.296	2.33617	2.00697	1.32662	1.13968	1.11391	0.956941
JP19-0.3M NaCl	JP11_00616	27	21.5895	2.05716	1.63861	1.16818	0.930499	0.969488	0.772235
JP19-0.3M NaCl	JP11_00616	35	26.7555	2.52491	2.4004	1.43379	1.36309	1.19979	1.14062
JP19-0.3M NaCl	JP11_00617	35	24.296	2.33617	2.00697	6.08379	5.22649	5.10831	4.38847
JP19-0.3M NaCl	JP11_00617	30	23.9883	2.28573	1.82068	5.95243	4.74134	4.94001	3.93491
JP19-0.3M NaCl	JP11_00617	15	11.4667	1.08211	1.02874	2.81798	2.67902	2.35807	2.24179
JP19-0.3M NaCl	JP11_00618	10	6.94172	0.667479	0.57342	2.16012	1.85573	1.81377	1.55818
JP19-0.3M NaCl	JP11_00618	5	3.99805	0.380956	0.303446	1.23287	0.982026	1.02317	0.814998
JP19-0.3M NaCl	JP11_00618	6	4.58666	0.432842	0.411498	1.40078	1.33171	1.17217	1.11436
JP19-0.3M NaCl	JP11_00619	0	0	0	0	0	0	0	0
JP19-0.3M NaCl	JP11_00619	0	0	0	0	0	0	0	0
JP19-0.3M NaCl	JP11_00619	0	0	0	0	0	0	0	0
JP19-0.3M NaCl	JP11_00620	0	0	0	0	0	0	0	0
JP19-0.3M NaCl	JP11_00620	0	0	0	0	0	0	0	0
JP19-0.3M NaCl	JP11_00620	0	0	0	0	0	0	0	0
JP19-0.3M NaCl	JP11_00621	1	0.694172	0.0667479	0.057342	0.120266	0.103319	0.100983	0.0867528
JP19-0.3M NaCl	JP11_00621	0	0	0	0	0	0	0	0
JP19-0.3M NaCl	JP11_00621	0	0	0	0	0	0	0	0
JP19-0.3M NaCl	JP11_00622	22	15.2718	1.46845	1.26152	3.79445	3.25975	3.18605	2.73708
JP19-0.3M NaCl	JP11_00622	13	10.3949	0.990485	0.788959	2.55939	2.03865	2.12408	1.69191
JP19-0.3M NaCl	JP11_00622	29	22.1689	2.09207	1.9889	5.40587	5.13929	4.52359	4.30052
JP19-0.3M NaCl	JP11_00623	0	0	0	0	0	0	0	0
JP19-0.3M NaCl	JP11_00623	0	0	0	0	0	0	0	0
JP19-0.3M NaCl	JP11_00623	0	0	0	0	0	0	0	0
JP19-0.3M NaCl	JP11_00624	19	13.1893	1.26821	1.0895	3.227	2.77226	2.70958	2.32776
JP19-0.3M NaCl	JP11_00624	11	8.79572	0.838103	0.667581	2.13258	1.69868	1.76986	1.40976
JP19-0.3M NaCl	JP11_00624	4	3.05777	0.288561	0.274332	0.734253	0.698045	0.614418	0.584119
JP19-0.3M NaCl	JP11_00625	2	1.38834	0.133496	0.114684	0.0525367	0.0451334	0.0441129	0.0378967
JP19-0.3M NaCl	JP11_00625	0	0	0	0	0	0	0	0
JP19-0.3M NaCl	JP11_00625	0	0	0	0	0	0	0	0
JP19-0.3M NaCl	JP11_00626	0	0	0	0	0	0	0	0
JP19-0.3M NaCl	JP11_00626	2	1.59922	0.152382	0.121378	0.493147	0.39281	0.40927	0.325999
JP19-0.3M NaCl	JP11_00626	4	3.05777	0.288561	0.274332	0.933856	0.887805	0.781444	0.742909
JP19-0.3M NaCl	JP11_00627	0	0	0	0	0	0	0	0
JP19-0.3M NaCl	JP11_00627	0	0	0	0	0	0	0	0
JP19-0.3M NaCl	JP11_00627	0	0	0	0	0	0	0	0
JP19-0.3M NaCl	JP11_00628	29	20.131	1.93569	1.66292	1.20829	1.03803	1.01456	0.871589
JP19-0.3M NaCl	JP11_00628	38	30.3852	2.89526	2.30619	1.80728	1.43957	1.49989	1.19472
JP19-0.3M NaCl	JP11_00628	44	33.6355	3.17418	3.01765	1.98138	1.88368	1.65801	1.57625
JP19-0.3M NaCl	JP11_00629	0	0	0	0	0	0	0	0
JP19-0.3M NaCl	JP11_00629	0	0	0	0	0	0	0	0
JP19-0.3M NaCl	JP11_00629	0	0	0	0	0	0	0	0
JP19-0.3M NaCl	JP11_00630	17	11.8009	1.13471	0.974815	0.348285	0.299206	0.292441	0.251232
JP19-0.3M NaCl	JP11_00630	18	14.393	1.37144	1.09241	0.420946	0.335299	0.349349	0.27827
JP19-0.3M NaCl	JP11_00630	18	13.76	1.29853	1.23449	0.398565	0.378911	0.333517	0.31707
JP19-0.3M NaCl	JP11_00631	4	2.77669	0.266991	0.229368	0.150333	0.129149	0.126229	0.108441
JP19-0.3M NaCl	JP11_00631	4	3.19844	0.304765	0.242757	0.171602	0.136687	0.142415	0.113439
JP19-0.3M NaCl	JP11_00631	3	2.29333	0.216421	0.205749	0.121859	0.11585	0.101971	0.0969421
JP19-0.3M NaCl	JP11_00632	4	2.77669	0.266991	0.229368	0.816487	0.701432	0.685571	0.588964
JP19-0.3M NaCl	JP11_00632	13	10.3949	0.990485	0.788959	3.02901	2.41272	2.51382	2.00235
JP19-0.3M NaCl	JP11_00632	2	1.52889	0.144281	0.137166	0.441225	0.419467	0.369214	0.351007
JP19-0.3M NaCl	JP11_00633	7	4.8592	0.467235	0.401394	0.301248	0.258797	0.252945	0.217301
JP19-0.3M NaCl	JP11_00633	3	2.39883	0.228573	0.182068	0.147372	0.117387	0.122306	0.0974214
JP19-0.3M NaCl	JP11_00633	0	0	0	0	0	0	0	0
JP19-0.3M NaCl	JP11_00634	0	0	0	0	0	0	0	0
JP19-0.3M NaCl	JP11_00634	0	0	0	0	0	0	0	0
JP19-0.3M NaCl	JP11_00634	1	0.764443	0.0721403	0.0685829	0.421873	0.40107	0.353021	0.335612
JP19-0.3M NaCl	JP11_00635	0	0	0	0	0	0	0	0
JP19-0.3M NaCl	JP11_00635	2	1.59922	0.152382	0.121378	0.0880314	0.0701204	0.0730586	0.058194
JP19-0.3M NaCl	JP11_00635	2	1.52889	0.144281	0.137166	0.0833511	0.0792408	0.0697476	0.0663082
JP19-0.3M NaCl	JP11_00636	0	0	0	0	0	0	0	0
JP19-0.3M NaCl	JP11_00636	0	0	0	0	0	0	0	0
JP19-0.3M NaCl	JP11_00636	0	0	0	0	0	0	0	0
JP19-0.3M NaCl	JP11_00637	0	0	0	0	0	0	0	0
JP19-0.3M NaCl	JP11_00637	0	0	0	0	0	0	0	0
JP19-0.3M NaCl	JP11_00637	0	0	0	0	0	0	0	0
JP19-0.3M NaCl	JP11_00638	26	18.0485	1.73544	1.49089	2.37083	2.03674	1.99069	1.71017
JP19-0.3M NaCl	JP11_00638	17	13.5934	1.29525	1.03172	1.76947	1.40945	1.46851	1.16972
JP19-0.3M NaCl	JP11_00638	29	22.1689	2.09207	1.9889	2.85802	2.71708	2.39157	2.27364
JP19-0.3M NaCl	JP11_00639	5	3.47086	0.333739	0.28671	0.228902	0.196646	0.1922	0.165116
JP19-0.3M NaCl	JP11_00639	6	4.79766	0.457147	0.364135	0.313544	0.24975	0.260215	0.207271
JP19-0.3M NaCl	JP11_00639	10	7.64443	0.721403	0.685829	0.49479	0.47039	0.414037	0.393619
JP19-0.3M NaCl	JP11_00640	0	0	0	0	0	0	0	0
JP19-0.3M NaCl	JP11_00640	1	0.799611	0.0761912	0.0606892	0.0816626	0.0650474	0.067773	0.0539838
JP19-0.3M NaCl	JP11_00640	0	0	0	0	0	0	0	0
JP19-0.3M NaCl	JP11_00641	0	0	0	0	0	0	0	0
JP19-0.3M NaCl	JP11_00641	0	0	0	0	0	0	0	0
JP19-0.3M NaCl	JP11_00641	0	0	0	0	0	0	0	0
JP19-0.3M NaCl	JP11_00642	4	2.77669	0.266991	0.229368	0.128053	0.110009	0.107521	0.0923698
JP19-0.3M NaCl	JP11_00642	6	4.79766	0.457147	0.364135	0.219255	0.174645	0.181963	0.144941
JP19-0.3M NaCl	JP11_00642	6	4.58666	0.432842	0.411498	0.207598	0.197361	0.173717	0.16515
JP19-0.3M NaCl	JP11_00643	1	0.694172	0.0667479	0.057342	0.144476	0.124117	0.121311	0.104216
JP19-0.3M NaCl	JP11_00643	2	1.59922	0.152382	0.121378	0.329832	0.262724	0.273732	0.218038
JP19-0.3M NaCl	JP11_00643	0	0	0	0	0	0	0	0
JP19-0.3M NaCl	JP11_00644	0	0	0	0	0	0	0	0
JP19-0.3M NaCl	JP11_00644	1	0.799611	0.0761912	0.0606892	0.28536	0.2273	0.236825	0.18864
JP19-0.3M NaCl	JP11_00644	0	0	0	0	0	0	0	0
JP19-0.3M NaCl	JP11_00645	0	0	0	0	0	0	0	0
JP19-0.3M NaCl	JP11_00645	1	0.799611	0.0761912	0.0606892	0.29192	0.232526	0.242269	0.192976
JP19-0.3M NaCl	JP11_00645	0	0	0	0	0	0	0	0
JP19-0.3M NaCl	JP11_00646	681	472.731	45.4553	39.0499	51.1884	43.9751	42.9808	36.9241
JP19-0.3M NaCl	JP11_00646	601	480.566	45.7909	36.4742	51.5663	41.0746	42.7957	34.0884
JP19-0.3M NaCl	JP11_00646	435	332.533	31.3811	29.8336	35.339	33.5964	29.5714	28.1132
JP19-0.3M NaCl	JP11_00647	946	656.686	63.1435	54.2456	75.9849	65.2775	63.8015	54.8108
JP19-0.3M NaCl	JP11_00647	964	770.825	73.4483	58.5044	88.3854	70.4024	73.3524	58.428
JP19-0.3M NaCl	JP11_00647	788	602.381	56.8466	54.0433	68.4075	65.0341	57.2429	54.4201
JP19-0.3M NaCl	JP11_00648	800	555.337	53.3983	45.8736	29.9654	25.7428	25.1607	21.6152
JP19-0.3M NaCl	JP11_00648	698	558.128	53.1814	42.3611	29.8437	23.7716	24.7677	19.7284
JP19-0.3M NaCl	JP11_00648	731	558.808	52.7346	50.1341	29.5929	28.1336	24.7632	23.542
JP19-0.3M NaCl	JP11_00649	14	9.7184	0.93447	0.802788	4.32625	3.71661	3.63258	3.12069
JP19-0.3M NaCl	JP11_00649	10	7.99611	0.761912	0.606892	3.52737	2.80968	2.92742	2.3318
JP19-0.3M NaCl	JP11_00649	30	22.9333	2.16421	2.05749	10.0195	9.52541	8.38424	7.97079
JP19-0.3M NaCl	JP11_00650	164	113.844	10.9466	9.40409	6.43542	5.52857	5.40356	4.64211
JP19-0.3M NaCl	JP11_00650	128	102.35	9.75247	7.76822	5.73337	4.56685	4.75821	3.7901
JP19-0.3M NaCl	JP11_00650	142	108.551	10.2439	9.73878	6.0223	5.72532	5.03942	4.79091
JP19-0.3M NaCl	JP11_00651	607	421.362	40.5159	34.8066	43.0106	36.9497	36.1142	31.0252
JP19-0.3M NaCl	JP11_00651	873	698.06	66.5149	52.9817	70.6103	56.2438	58.6005	46.6776
JP19-0.3M NaCl	JP11_00651	441	337.12	31.8139	30.2451	33.7727	32.1073	28.2608	26.8672
JP19-0.3M NaCl	JP11_00652	1779	1234.93	118.744	102.011	21.7361	18.6732	18.2509	15.6791
JP19-0.3M NaCl	JP11_00652	1686	1348.14	128.458	102.322	23.5142	18.73	19.5148	15.5443
JP19-0.3M NaCl	JP11_00652	1687	1289.62	121.701	115.699	22.2773	21.1787	18.6415	17.7222
JP19-0.3M NaCl	JP11_00653	447	310.295	29.8363	25.6319	38.5482	33.1161	32.3673	27.8063
JP19-0.3M NaCl	JP11_00653	469	375.017	35.7337	28.4632	46.1675	36.7742	38.3151	30.5195
JP19-0.3M NaCl	JP11_00653	429	327.946	30.9482	29.4221	39.9848	38.013	33.459	31.809
JP19-0.3M NaCl	JP11_00654	1650	1145.38	110.134	94.6144	66.0276	56.7232	55.4407	47.6282
JP19-0.3M NaCl	JP11_00654	1629	1302.57	124.115	98.8627	74.4097	59.2702	61.7537	49.1892
JP19-0.3M NaCl	JP11_00654	1489	1138.26	107.417	102.12	64.3987	61.223	53.8884	51.231
JP19-0.3M NaCl	JP11_00655	714	495.639	47.658	40.9422	45.6494	39.2167	38.3299	32.9287
JP19-0.3M NaCl	JP11_00655	938	750.035	71.4673	56.9265	68.4553	54.5273	56.8121	45.253
JP19-0.3M NaCl	JP11_00655	555	424.266	40.0379	38.0635	38.3505	36.4593	32.0914	30.5089
JP19-0.3M NaCl	JP11_00656	482	334.591	32.1725	27.6389	32.3017	27.7499	27.1224	23.3004
JP19-0.3M NaCl	JP11_00656	312	249.479	23.7716	18.935	23.8671	19.0111	19.8077	15.7776
JP19-0.3M NaCl	JP11_00656	445	340.177	32.1025	30.5194	32.2314	30.642	26.971	25.641
JP19-0.3M NaCl	JP11_00657	25	17.3543	1.6687	1.43355	1.97947	1.70053	1.66208	1.42787
JP19-0.3M NaCl	JP11_00657	13	10.3949	0.990485	0.788959	1.17495	0.935895	0.975111	0.776713
JP19-0.3M NaCl	JP11_00657	17	12.9955	1.22639	1.16591	1.45479	1.38305	1.21736	1.15733
JP19-0.3M NaCl	JP11_00658	0	0	0	0	0	0	0	0
JP19-0.3M NaCl	JP11_00658	1	0.799611	0.0761912	0.0606892	0.139544	0.111152	0.11581	0.092247
JP19-0.3M NaCl	JP11_00658	1	0.764443	0.0721403	0.0685829	0.132125	0.12561	0.110561	0.105109
JP19-0.3M NaCl	JP11_00659	2	1.38834	0.133496	0.114684	0.309018	0.265472	0.25947	0.222906
JP19-0.3M NaCl	JP11_00659	0	0	0	0	0	0	0	0
JP19-0.3M NaCl	JP11_00659	1	0.764443	0.0721403	0.0685829	0.166992	0.158757	0.139737	0.132847
JP19-0.3M NaCl	JP11_00660	1136	788.579	75.8256	65.1406	45.7056	39.2649	38.3771	32.9692
JP19-0.3M NaCl	JP11_00660	1016	812.404	77.4102	61.6602	46.6608	37.1671	38.7245	30.8455
JP19-0.3M NaCl	JP11_00660	953	728.515	68.7498	65.3595	41.4405	39.3969	34.6771	32.9671
JP19-0.3M NaCl	JP11_00661	372	258.232	24.8302	21.3312	13.2216	11.3585	11.1017	9.53726
JP19-0.3M NaCl	JP11_00661	294	235.086	22.4002	17.8426	11.9277	9.50086	9.89897	7.88491
JP19-0.3M NaCl	JP11_00661	306	233.92	22.0749	20.9864	11.7545	11.1749	9.83608	9.35104
JP19-0.3M NaCl	JP11_00662	1773	1230.77	118.344	101.667	32.0715	27.5521	26.9292	23.1344
JP19-0.3M NaCl	JP11_00662	1591	1272.18	121.22	96.5565	32.851	26.1671	27.2635	21.7164
JP19-0.3M NaCl	JP11_00662	1670	1276.62	120.474	114.533	32.6489	31.0389	27.3204	25.9731
JP19-0.3M NaCl	JP11_00663	240	166.601	16.0195	13.7621	8.69679	7.47127	7.30234	6.27333
JP19-0.3M NaCl	JP11_00663	160	127.938	12.1906	9.71027	6.61813	5.27159	5.49248	4.37497
JP19-0.3M NaCl	JP11_00663	247	188.818	17.8187	16.94	9.67354	9.19652	8.09475	7.69558
JP19-0.3M NaCl	JP11_00664	2419	1679.2	161.463	138.71	110.971	95.3336	93.178	80.0478
JP19-0.3M NaCl	JP11_00664	3135	2506.78	238.859	190.261	164.164	130.763	136.243	108.522
JP19-0.3M NaCl	JP11_00664	1985	1517.42	143.199	136.137	98.4183	93.565	82.3557	78.2946
JP19-0.3M NaCl	JP11_00665	969	672.652	64.6787	55.5644	51.9507	44.6301	43.6209	37.4741
JP19-0.3M NaCl	JP11_00665	1176	940.342	89.6008	71.3705	71.9685	57.3257	59.7278	47.5754
JP19-0.3M NaCl	JP11_00665	919	702.524	66.297	63.0277	53.2506	50.6247	44.5597	42.3624
JP19-0.3M NaCl	JP11_00666	72	49.9804	4.80585	4.12863	2.17952	1.87239	1.83006	1.57217
JP19-0.3M NaCl	JP11_00666	49	39.1809	3.73337	2.97377	1.69314	1.34865	1.40516	1.11926
JP19-0.3M NaCl	JP11_00666	64	48.9244	4.61698	4.38931	2.09387	1.99062	1.75214	1.66573
JP19-0.3M NaCl	JP11_00667	839	582.41	56.0014	48.11	43.9227	37.7333	36.8801	31.6831
[truncated: 185,513 more rows]

## Sheet: JP8
Sample ID	Gene ID	ReadCount	nRC	CPM	rCPM	FPKM	rFPKM	TPM	rTPM
JP8-NaCl.0.3M	JP11_00001	0	0	0	0	0	0	0	0
JP8-NaCl.0.3M	JP11_00001	0	0	0	0	0	0	0	0
JP8-NaCl.0.3M	JP11_00001	0	0	0	0	0	0	0	0
JP8-NaCl.0.3M	JP11_00002	0	0	0	0	0	0	0	0
JP8-NaCl.0.3M	JP11_00002	0	0	0	0	0	0	0	0
JP8-NaCl.0.3M	JP11_00002	0	0	0	0	0	0	0	0
JP8-NaCl.0.3M	JP11_00003	0	0	0	0	0	0	0	0
JP8-NaCl.0.3M	JP11_00003	0	0	0	0	0	0	0	0
JP8-NaCl.0.3M	JP11_00003	0	0	0	0	0	0	0	0
JP8-NaCl.0.3M	JP11_00004	0	0	0	0	0	0	0	0
JP8-NaCl.0.3M	JP11_00004	0	0	0	0	0	0	0	0
JP8-NaCl.0.3M	JP11_00004	0	0	0	0	0	0	0	0
JP8-NaCl.0.3M	JP11_00005	0	0	0	0	0	0	0	0
JP8-NaCl.0.3M	JP11_00005	0	0	0	0	0	0	0	0
JP8-NaCl.0.3M	JP11_00005	0	0	0	0	0	0	0	0
JP8-NaCl.0.3M	JP11_00006	0	0	0	0	0	0	0	0
JP8-NaCl.0.3M	JP11_00006	0	0	0	0	0	0	0	0
JP8-NaCl.0.3M	JP11_00006	0	0	0	0	0	0	0	0
JP8-NaCl.0.3M	JP11_00007	0	0	0	0	0	0	0	0
JP8-NaCl.0.3M	JP11_00007	0	0	0	0	0	0	0	0
JP8-NaCl.0.3M	JP11_00007	0	0	0	0	0	0	0	0
JP8-NaCl.0.3M	JP11_00008	0	0	0	0	0	0	0	0
JP8-NaCl.0.3M	JP11_00008	0	0	0	0	0	0	0	0
JP8-NaCl.0.3M	JP11_00008	0	0	0	0	0	0	0	0
JP8-NaCl.0.3M	JP11_00009	6	5.03768	0.479284	0.423112	0.208023	0.183642	0.159408	0.140725
JP8-NaCl.0.3M	JP11_00009	11	10.4662	0.986214	0.760123	0.428044	0.329914	0.3242	0.249876
JP8-NaCl.0.3M	JP11_00009	25	17.1027	1.6682	1.67691	0.724046	0.727827	0.630646	0.63394
JP8-NaCl.0.3M	JP11_00010	0	0	0	0	0	0	0	0
JP8-NaCl.0.3M	JP11_00010	0	0	0	0	0	0	0	0
JP8-NaCl.0.3M	JP11_00010	1	0.68411	0.066728	0.0670766	0.191747	0.192749	0.167012	0.167885
JP8-NaCl.0.3M	JP11_00011	0	0	0	0	0	0	0	0
JP8-NaCl.0.3M	JP11_00011	0	0	0	0	0	0	0	0
JP8-NaCl.0.3M	JP11_00011	0	0	0	0	0	0	0	0
JP8-NaCl.0.3M	JP11_00012	0	0	0	0	0	0	0	0
JP8-NaCl.0.3M	JP11_00012	2	1.90294	0.179312	0.138204	0.0721867	0.0556377	0.054674	0.0421399
JP8-NaCl.0.3M	JP11_00012	0	0	0	0	0	0	0	0
JP8-NaCl.0.3M	JP11_00013	80	67.169	6.39045	5.64149	15.4359	13.6268	11.8285	10.4422
JP8-NaCl.0.3M	JP11_00013	169	160.799	15.1518	11.6783	36.5986	28.2083	27.7197	21.3649
JP8-NaCl.0.3M	JP11_00013	52	35.5737	3.46986	3.48798	8.3813	8.42507	7.30014	7.33826
JP8-NaCl.0.3M	JP11_00014	0	0	0	0	0	0	0	0
JP8-NaCl.0.3M	JP11_00014	0	0	0	0	0	0	0	0
JP8-NaCl.0.3M	JP11_00014	0	0	0	0	0	0	0	0
JP8-NaCl.0.3M	JP11_00015	0	0	0	0	0	0	0	0
JP8-NaCl.0.3M	JP11_00015	0	0	0	0	0	0	0	0
JP8-NaCl.0.3M	JP11_00015	0	0	0	0	0	0	0	0
JP8-NaCl.0.3M	JP11_00016	4	3.35845	0.319523	0.282074	0.132802	0.117238	0.101767	0.0898396
JP8-NaCl.0.3M	JP11_00016	3	2.85441	0.268968	0.207306	0.11179	0.0861622	0.0846697	0.065259
JP8-NaCl.0.3M	JP11_00016	0	0	0	0	0	0	0	0
JP8-NaCl.0.3M	JP11_00017	0	0	0	0	0	0	0	0
JP8-NaCl.0.3M	JP11_00017	0	0	0	0	0	0	0	0
JP8-NaCl.0.3M	JP11_00017	0	0	0	0	0	0	0	0
JP8-NaCl.0.3M	JP11_00018	0	0	0	0	0	0	0	0
JP8-NaCl.0.3M	JP11_00018	1	0.951472	0.0896558	0.0691021	0.149426	0.11517	0.113175	0.0872296
JP8-NaCl.0.3M	JP11_00018	0	0	0	0	0	0	0	0
JP8-NaCl.0.3M	JP11_00019	926	777.481	73.9695	65.3002	61.3346	54.1461	47.0008	41.4923
JP8-NaCl.0.3M	JP11_00019	1252	1191.24	112.249	86.5158	93.0755	71.7378	70.4952	54.3341
JP8-NaCl.0.3M	JP11_00019	904	618.435	60.3222	60.6372	50.0184	50.2796	43.5661	43.7937
JP8-NaCl.0.3M	JP11_00020	0	0	0	0	0	0	0	0
JP8-NaCl.0.3M	JP11_00020	1	0.951472	0.0896558	0.0691021	0.284622	0.219372	0.215572	0.166152
JP8-NaCl.0.3M	JP11_00020	0	0	0	0	0	0	0	0
JP8-NaCl.0.3M	JP11_00021	32	26.8676	2.55618	2.25659	1.1138	0.983266	0.85351	0.753478
JP8-NaCl.0.3M	JP11_00021	32	30.4471	2.86899	2.21127	1.2501	0.963515	0.946825	0.729764
JP8-NaCl.0.3M	JP11_00021	37	25.3121	2.46894	2.48183	1.07579	1.08141	0.937016	0.94191
JP8-NaCl.0.3M	JP11_00022	242	203.186	19.3311	17.0655	19.4674	17.1858	14.9179	13.1695
JP8-NaCl.0.3M	JP11_00022	653	621.311	58.5453	45.1237	58.958	45.4417	44.6546	34.4175
JP8-NaCl.0.3M	JP11_00022	101	69.0951	6.73953	6.77473	6.78704	6.82249	5.91153	5.94241
JP8-NaCl.0.3M	JP11_00023	11	9.23574	0.878687	0.775704	0.932789	0.823465	0.714798	0.631023
JP8-NaCl.0.3M	JP11_00023	7	6.6603	0.627591	0.483715	0.666232	0.513497	0.504603	0.388922
JP8-NaCl.0.3M	JP11_00023	7	4.78877	0.467096	0.469536	0.495856	0.498446	0.431892	0.434148
JP8-NaCl.0.3M	JP11_00024	13	10.915	1.03845	0.916742	1.58059	1.39534	1.21121	1.06926
JP8-NaCl.0.3M	JP11_00024	12	11.4177	1.07587	0.829225	1.63755	1.26214	1.24028	0.955941
JP8-NaCl.0.3M	JP11_00024	11	7.52521	0.734009	0.737842	1.11721	1.12305	0.973095	0.978177
JP8-NaCl.0.3M	JP11_00025	452	379.505	36.1061	31.8744	43.7649	38.6356	33.5371	29.6066
JP8-NaCl.0.3M	JP11_00025	386	367.268	34.6072	26.6734	41.9481	32.3314	31.7714	24.4877
JP8-NaCl.0.3M	JP11_00025	359	245.595	23.9554	24.0805	29.0368	29.1885	25.2911	25.4232
JP8-NaCl.0.3M	JP11_00026	1077	904.263	86.0315	75.9485	54.3128	47.9473	41.62	36.7421
JP8-NaCl.0.3M	JP11_00026	1485	1412.94	133.139	102.617	84.0523	64.7832	63.6611	49.0666
JP8-NaCl.0.3M	JP11_00026	824	563.707	54.9839	55.2711	34.7121	34.8934	30.2343	30.3922
JP8-NaCl.0.3M	JP11_00027	1004	842.971	80.2002	70.8007	37.759	33.3336	28.9348	25.5436
JP8-NaCl.0.3M	JP11_00027	1630	1550.9	146.139	112.636	68.8037	53.0303	52.1117	40.165
JP8-NaCl.0.3M	JP11_00027	1447	989.907	96.5555	97.0598	45.4593	45.6967	39.5951	39.8019
JP8-NaCl.0.3M	JP11_00028	1691	1419.79	135.078	119.247	72.6227	64.1113	55.6509	49.1286
JP8-NaCl.0.3M	JP11_00028	2893	2752.61	259.374	199.912	139.449	107.48	105.618	81.4049
JP8-NaCl.0.3M	JP11_00028	3148	2153.58	210.06	211.157	112.935	113.525	98.3671	98.8808
JP8-NaCl.0.3M	JP11_00029	134	112.508	10.704	9.44949	11.7756	10.3955	9.02365	7.96607
JP8-NaCl.0.3M	JP11_00029	232	220.741	20.8002	16.0317	22.8825	17.6366	17.3311	13.3579
JP8-NaCl.0.3M	JP11_00029	228	155.977	15.214	15.2935	16.7371	16.8245	14.578	14.6542
JP8-NaCl.0.3M	JP11_00030	185	155.328	14.7779	13.0459	10.6393	9.39232	8.15288	7.19735
JP8-NaCl.0.3M	JP11_00030	202	192.197	18.1105	13.9586	13.0385	10.0494	9.87533	7.61139
JP8-NaCl.0.3M	JP11_00030	239	163.502	15.948	16.0313	11.4816	11.5416	10.0005	10.0528
JP8-NaCl.0.3M	JP11_00031	0	0	0	0	0	0	0	0
JP8-NaCl.0.3M	JP11_00031	1	0.951472	0.0896558	0.0691021	0.266833	0.205661	0.202099	0.155767
JP8-NaCl.0.3M	JP11_00031	2	1.36822	0.133456	0.134153	0.397191	0.399265	0.345954	0.347761
JP8-NaCl.0.3M	JP11_00032	1477	1240.11	117.984	104.156	82.2759	72.6332	63.0482	55.6589
JP8-NaCl.0.3M	JP11_00032	1775	1688.86	159.139	122.656	110.976	85.5343	84.0527	64.7835
JP8-NaCl.0.3M	JP11_00032	1834	1254.66	122.379	123.018	85.3412	85.7869	74.3324	74.7206
JP8-NaCl.0.3M	JP11_00033	579	486.136	46.2509	40.8303	53.3459	47.0937	40.8791	36.088
JP8-NaCl.0.3M	JP11_00033	519	493.814	46.5314	35.864	53.6694	41.3656	40.6491	31.3302
JP8-NaCl.0.3M	JP11_00033	589	402.941	39.3028	39.5081	45.332	45.5687	39.4843	39.6905
JP8-NaCl.0.3M	JP11_00034	646	542.39	51.6029	45.555	26.0226	22.9728	19.9412	17.6041
JP8-NaCl.0.3M	JP11_00034	676	643.195	60.6073	46.713	30.5635	23.5567	23.1487	17.8418
JP8-NaCl.0.3M	JP11_00034	935	639.643	62.3907	62.7166	31.4628	31.6271	27.4042	27.5473
JP8-NaCl.0.3M	JP11_00035	526	441.636	42.0172	37.0928	29.0576	25.652	22.2669	19.6572
JP8-NaCl.0.3M	JP11_00035	422	401.521	37.8348	29.1611	26.1651	20.1667	19.8174	15.2742
JP8-NaCl.0.3M	JP11_00035	651	445.356	43.44	43.6668	30.0415	30.1984	26.1662	26.3029
JP8-NaCl.0.3M	JP11_00036	0	0	0	0	0	0	0	0
JP8-NaCl.0.3M	JP11_00036	0	0	0	0	0	0	0	0
JP8-NaCl.0.3M	JP11_00036	0	0	0	0	0	0	0	0
JP8-NaCl.0.3M	JP11_00037	0	0	0	0	0	0	0	0
JP8-NaCl.0.3M	JP11_00037	0	0	0	0	0	0	0	0
JP8-NaCl.0.3M	JP11_00037	0	0	0	0	0	0	0	0
JP8-NaCl.0.3M	JP11_00038	647	543.229	51.6828	45.6255	34.114	30.1159	26.1416	23.0778
JP8-NaCl.0.3M	JP11_00038	285	271.169	25.5519	19.6941	16.8659	12.9994	12.7742	9.84572
JP8-NaCl.0.3M	JP11_00038	813	556.181	54.2499	54.5332	35.8085	35.9955	31.1893	31.3522
JP8-NaCl.0.3M	JP11_00039	1013	850.528	80.9191	71.4353	26.1367	23.0734	20.0286	17.6812
JP8-NaCl.0.3M	JP11_00039	1105	1051.38	99.0697	76.3578	31.9993	24.6634	24.2362	18.68
JP8-NaCl.0.3M	JP11_00039	1225	838.035	81.7419	82.1688	26.4024	26.5403	22.9966	23.1167
JP8-NaCl.0.3M	JP11_00040	1511	1268.65	120.7	106.554	133.223	117.609	102.089	90.1238
JP8-NaCl.0.3M	JP11_00040	1559	1483.34	139.773	107.73	154.275	118.907	116.848	90.0602
JP8-NaCl.0.3M	JP11_00040	1478	1011.11	98.6241	99.1392	108.857	109.425	94.8144	95.3096
JP8-NaCl.0.3M	JP11_00041	1327	1114.17	106.002	93.5782	75.3387	66.509	57.7322	50.966
JP8-NaCl.0.3M	JP11_00041	1016	966.695	91.0903	70.2077	64.7408	49.8989	49.0345	37.7933
JP8-NaCl.0.3M	JP11_00041	1736	1187.61	115.84	116.445	82.3311	82.7611	71.7106	72.0852
JP8-NaCl.0.3M	JP11_00042	555	465.985	44.3338	39.1378	10.7868	9.52258	8.26594	7.29717
JP8-NaCl.0.3M	JP11_00042	650	618.456	58.2763	44.9164	14.1791	10.9286	10.7393	8.27726
JP8-NaCl.0.3M	JP11_00042	871	595.86	58.1201	58.4237	14.1412	14.215	12.317	12.3813
JP8-NaCl.0.3M	JP11_00043	0	0	0	0	0	0	0	0
JP8-NaCl.0.3M	JP11_00043	1	0.951472	0.0896558	0.0691021	0.0372634	0.0287207	0.0282232	0.021753
JP8-NaCl.0.3M	JP11_00043	2	1.36822	0.133456	0.134153	0.055468	0.0557577	0.0483128	0.0485651
JP8-NaCl.0.3M	JP11_00044	1852	1554.96	147.939	130.6	174.869	154.374	134.002	118.297
JP8-NaCl.0.3M	JP11_00044	1200	1141.77	107.587	82.9225	127.171	98.0171	96.3193	74.2379
JP8-NaCl.0.3M	JP11_00044	2024	1384.64	135.058	135.763	159.643	160.476	139.049	139.775
JP8-NaCl.0.3M	JP11_00045	209	175.479	16.6951	14.7384	10.2487	9.0475	7.85356	6.93312
JP8-NaCl.0.3M	JP11_00045	289	274.975	25.9105	19.9705	15.9058	12.2594	12.047	9.28521
JP8-NaCl.0.3M	JP11_00045	365	249.7	24.3557	24.4829	14.9513	15.0294	13.0227	13.0907
JP8-NaCl.0.3M	JP11_00046	1568	1316.51	125.253	110.573	93.4026	82.4557	71.5745	63.186
JP8-NaCl.0.3M	JP11_00046	1246	1185.53	111.711	86.1012	83.3044	64.2067	63.0945	48.63
JP8-NaCl.0.3M	JP11_00046	1628	1113.73	108.633	109.201	81.0091	81.4322	70.5592	70.9277
JP8-NaCl.0.3M	JP11_00047	1111	932.81	88.7474	78.3461	26.5314	23.4219	20.331	17.9482
JP8-NaCl.0.3M	JP11_00047	1371	1304.47	122.918	94.7389	36.7468	28.3226	27.832	21.4514
JP8-NaCl.0.3M	JP11_00047	1820	1245.08	121.445	122.079	36.3064	36.4961	31.623	31.7882
JP8-NaCl.0.3M	JP11_00048	737	618.795	58.872	51.9722	32.598	28.7775	24.9799	22.0523
JP8-NaCl.0.3M	JP11_00048	518	492.862	46.4417	35.7949	25.7152	19.82	19.4767	15.0116
JP8-NaCl.0.3M	JP11_00048	805	550.708	53.7161	53.9966	29.7431	29.8985	25.9063	26.0416
JP8-NaCl.0.3M	JP11_00049	49	41.141	3.91415	3.45541	10.3549	9.1413	7.93498	7.00499
JP8-NaCl.0.3M	JP11_00049	42	39.9618	3.76555	2.90229	9.96176	7.67801	7.54501	5.81531
JP8-NaCl.0.3M	JP11_00049	38	25.9962	2.53567	2.54891	6.70811	6.74315	5.84278	5.8733
JP8-NaCl.0.3M	JP11_00050	1074	901.744	85.7918	75.737	34.96	30.8627	26.7899	23.6501
JP8-NaCl.0.3M	JP11_00050	975	927.685	87.4144	67.3745	35.6212	27.455	26.9794	20.7943
JP8-NaCl.0.3M	JP11_00050	1276	872.924	85.145	85.5897	34.6964	34.8776	30.2207	30.3785
JP8-NaCl.0.3M	JP11_00051	1093	917.697	87.3095	77.0768	109.41	96.5875	83.8414	74.0152
JP8-NaCl.0.3M	JP11_00051	942	896.286	84.4558	65.0942	105.834	81.5716	80.1587	61.7822
JP8-NaCl.0.3M	JP11_00051	1136	777.149	75.8031	76.199	94.9913	95.4874	82.7377	83.1698
JP8-NaCl.0.3M	JP11_00052	693	581.852	55.3573	48.8694	119.048	105.095	91.2266	80.5348
JP8-NaCl.0.3M	JP11_00052	407	387.249	36.4899	28.1245	78.473	60.4829	59.4352	45.8096
JP8-NaCl.0.3M	JP11_00052	799	546.604	53.3157	53.5942	114.657	115.256	99.8669	100.389
JP8-NaCl.0.3M	JP11_00053	42	35.2637	3.35499	2.96178	3.79095	3.34664	2.90501	2.56454
JP8-NaCl.0.3M	JP11_00053	21	19.9809	1.88277	1.45114	2.12743	1.63971	1.61131	1.24191
JP8-NaCl.0.3M	JP11_00053	45	30.7849	3.00276	3.01845	3.39295	3.41067	2.95527	2.9707
JP8-NaCl.0.3M	JP11_00054	223	187.234	17.8134	15.7256	18.4978	16.3298	14.1749	12.5136
JP8-NaCl.0.3M	JP11_00054	181	172.216	16.2277	12.5075	16.8512	12.988	12.7631	9.83711
JP8-NaCl.0.3M	JP11_00054	373	255.173	24.8896	25.0196	25.8459	25.9808	22.5118	22.6294
JP8-NaCl.0.3M	JP11_00055	42	35.2637	3.35499	2.96178	14.3376	12.6572	10.9869	9.69922
JP8-NaCl.0.3M	JP11_00055	42	39.9618	3.76555	2.90229	16.0921	12.4029	12.1881	9.39396
JP8-NaCl.0.3M	JP11_00055	47	32.1532	3.13622	3.1526	13.4026	13.4726	11.6737	11.7347
JP8-NaCl.0.3M	JP11_00056	172	144.413	13.7395	12.1292	8.35734	7.37786	6.40425	5.65366
JP8-NaCl.0.3M	JP11_00056	227	215.984	20.3519	15.6862	12.3795	9.54147	9.37619	7.22669
JP8-NaCl.0.3M	JP11_00056	193	132.033	12.8785	12.9458	7.83365	7.87456	6.82313	6.85876
JP8-NaCl.0.3M	JP11_00057	756	634.747	60.3898	53.312	39.3932	34.7763	30.1871	26.6491
JP8-NaCl.0.3M	JP11_00057	636	605.136	57.0211	43.9489	37.1958	28.6686	28.172	21.7135
JP8-NaCl.0.3M	JP11_00057	846	578.757	56.4519	56.7468	36.8245	37.0168	32.0742	32.2417
JP8-NaCl.0.3M	JP11_00058	1935	1624.65	154.569	136.453	232.086	204.885	177.848	157.004
JP8-NaCl.0.3M	JP11_00058	2559	2434.82	229.429	176.832	344.488	265.514	260.915	201.1
JP8-NaCl.0.3M	JP11_00058	1587	1085.68	105.897	106.45	159.005	159.836	138.494	139.217
JP8-NaCl.0.3M	JP11_00059	166	139.376	13.2602	11.7061	8.70091	7.68116	6.66752	5.88608
JP8-NaCl.0.3M	JP11_00059	378	359.656	33.8899	26.1206	22.2375	17.1395	16.8426	12.9814
JP8-NaCl.0.3M	JP11_00059	244	166.923	16.2816	16.3667	10.6835	10.7393	9.30535	9.35395
JP8-NaCl.0.3M	JP11_00060	4937	4145.17	394.371	348.15	291.479	257.317	223.361	197.183
JP8-NaCl.0.3M	JP11_00060	4011	3816.35	359.61	277.168	265.787	204.855	201.306	155.156
JP8-NaCl.0.3M	JP11_00060	6393	4373.51	426.592	428.82	315.294	316.94	274.622	276.056
JP8-NaCl.0.3M	JP11_00061	266	223.337	21.2483	18.7579	26.0395	22.9877	19.9541	17.6155
JP8-NaCl.0.3M	JP11_00061	314	298.762	28.1519	21.6981	34.4999	26.5908	26.1302	20.1398
JP8-NaCl.0.3M	JP11_00061	368	251.752	24.5559	24.6842	30.093	30.2502	26.2111	26.348
JP8-NaCl.0.3M	JP11_00062	190	159.526	15.1773	13.3985	31.0375	27.3999	23.7841	20.9966
JP8-NaCl.0.3M	JP11_00062	216	205.518	19.3657	14.926	39.6026	30.5236	29.9949	23.1185
JP8-NaCl.0.3M	JP11_00062	285	194.971	19.0175	19.1168	38.8906	39.0937	33.8738	34.0507
JP8-NaCl.0.3M	JP11_00063	2554	2144.37	204.015	180.104	361.729	319.334	277.194	244.706
JP8-NaCl.0.3M	JP11_00063	1612	1533.77	144.525	111.393	256.25	197.505	194.083	149.589
JP8-NaCl.0.3M	JP11_00063	2236	1529.67	149.204	149.983	264.546	265.928	230.42	231.624
JP8-NaCl.0.3M	JP11_00064	20187	16949.3	1612.55	1423.56	1968.93	1738.17	1508.79	1331.96
JP8-NaCl.0.3M	JP11_00064	12830	12207.4	1150.28	886.58	1404.5	1082.51	1063.76	819.894
JP8-NaCl.0.3M	JP11_00064	20821	14243.9	1389.34	1396.6	1696.39	1705.25	1477.56	1485.28
JP8-NaCl.0.3M	JP11_00065	597	501.249	47.6887	42.0996	18.1464	16.0196	13.9056	12.2759
JP8-NaCl.0.3M	JP11_00065	639	607.99	57.2901	44.1562	21.7999	16.8022	16.5112	12.726
JP8-NaCl.0.3M	JP11_00065	796	544.552	53.1155	53.3929	20.2114	20.3169	17.6042	17.6961
JP8-NaCl.0.3M	JP11_00066	466	391.26	37.2244	32.8617	30.6373	27.0466	23.4775	20.7259
JP8-NaCl.0.3M	JP11_00066	509	484.299	45.6348	35.173	37.5595	28.9489	28.4475	21.9259
JP8-NaCl.0.3M	JP11_00066	684	467.931	45.642	45.8804	37.5654	37.7616	32.7196	32.8905
JP8-NaCl.0.3M	JP11_00067	902	757.331	72.0523	63.6078	30.0594	26.5364	23.0346	20.3349
JP8-NaCl.0.3M	JP11_00067	996	947.666	89.2972	68.8257	37.2537	28.7133	28.2159	21.7474
JP8-NaCl.0.3M	JP11_00067	1228	840.087	81.942	82.37	34.1852	34.3638	29.7754	29.931
JP8-NaCl.0.3M	JP11_00068	778	653.219	62.1471	54.8635	18.6796	16.4904	14.3142	12.6366
JP8-NaCl.0.3M	JP11_00068	827	786.867	74.1454	57.1474	22.286	17.1769	16.8793	13.0097
JP8-NaCl.0.3M	JP11_00068	981	671.112	65.4602	65.8021	19.6754	19.7782	17.1374	17.2269
JP8-NaCl.0.3M	JP11_00069	12010	10083.7	959.367	846.928	619.746	547.111	474.912	419.252
JP8-NaCl.0.3M	JP11_00069	9266	8816.34	830.751	640.3	536.661	413.63	406.466	313.283
JP8-NaCl.0.3M	JP11_00069	16630	11376.7	1109.69	1115.48	716.852	720.596	624.38	627.641
JP8-NaCl.0.3M	JP11_00070	10	8.39613	0.798806	0.705186	0.314367	0.277523	0.2409	0.212666
JP8-NaCl.0.3M	JP11_00070	16	15.2235	1.43449	1.10563	0.564539	0.435117	0.42758	0.329557
JP8-NaCl.0.3M	JP11_00070	17	11.6299	1.13438	1.1403	0.446429	0.448761	0.388841	0.390872
JP8-NaCl.0.3M	JP11_00071	12670	10637.9	1012.09	893.47	481.947	425.462	369.316	326.032
JP8-NaCl.0.3M	JP11_00071	13217	12575.6	1184.98	913.322	564.277	434.915	427.382	329.404
JP8-NaCl.0.3M	JP11_00071	13776	9424.3	919.246	924.047	437.736	440.022	381.269	383.261
JP8-NaCl.0.3M	JP11_00072	1451	1218.28	115.907	102.322	65.1528	57.5168	49.9267	44.0753
JP8-NaCl.0.3M	JP11_00072	1511	1437.67	135.47	104.413	76.1495	58.6921	57.6755	44.4533
JP8-NaCl.0.3M	JP11_00072	1755	1200.61	117.108	117.719	65.8278	66.1716	57.3362	57.6357
JP8-NaCl.0.3M	JP11_00073	2405	2019.27	192.113	169.597	132.583	117.044	101.599	89.6912
JP8-NaCl.0.3M	JP11_00073	2184	2078.01	195.808	150.919	135.133	104.154	102.35	78.8859
JP8-NaCl.0.3M	JP11_00073	3289	2250.04	219.469	220.615	151.462	152.253	131.924	132.613
JP8-NaCl.0.3M	JP11_00074	1	0.839613	0.0798806	0.0705186	0.266269	0.235062	0.204042	0.180128
JP8-NaCl.0.3M	JP11_00074	0	0	0	0	0	0	0	0
JP8-NaCl.0.3M	JP11_00074	0	0	0	0	0	0	0	0
JP8-NaCl.0.3M	JP11_00075	23	19.3111	1.83725	1.62193	0.989367	0.873413	0.758154	0.669298
JP8-NaCl.0.3M	JP11_00075	12	11.4177	1.07587	0.829225	0.579359	0.44654	0.438805	0.338208
JP8-NaCl.0.3M	JP11_00075	36	24.628	2.40221	2.41476	1.2936	1.30035	1.12673	1.13261
JP8-NaCl.0.3M	JP11_00076	436	366.071	34.828	30.7461	11.1736	9.864	8.56231	7.5588
JP8-NaCl.0.3M	JP11_00076	336	319.694	30.1244	23.2183	9.66454	7.44892	7.3199	5.6418
JP8-NaCl.0.3M	JP11_00076	577	394.731	38.5021	38.7032	12.3523	12.4168	10.7589	10.8151
JP8-NaCl.0.3M	JP11_00077	4012	3368.53	320.481	282.921	593.484	523.927	454.787	401.486
JP8-NaCl.0.3M	JP11_00077	2088	1986.67	187.201	144.285	346.669	267.195	262.566	202.373
JP8-NaCl.0.3M	JP11_00077	7111	4864.71	474.503	476.981	878.71	883.299	765.358	769.356
JP8-NaCl.0.3M	JP11_00078	9	7.55652	0.718926	0.634667	1.53617	1.35613	1.17717	1.0392
JP8-NaCl.0.3M	JP11_00078	6	5.70883	0.537935	0.414612	1.14943	0.885924	0.870579	0.670997
JP8-NaCl.0.3M	JP11_00078	12	8.20932	0.800737	0.804919	1.71098	1.71991	1.49026	1.49805
JP8-NaCl.0.3M	JP11_00079	811	680.926	64.7832	57.1906	23.1203	20.4106	17.7172	15.6407
JP8-NaCl.0.3M	JP11_00079	868	825.877	77.8213	59.9806	27.7735	21.4064	21.0356	16.2131
JP8-NaCl.0.3M	JP11_00079	1182	808.618	78.8726	79.2845	28.1487	28.2957	24.5176	24.6456
JP8-NaCl.0.3M	JP11_00080	0	0	0	0	0	0	0	0
JP8-NaCl.0.3M	JP11_00080	0	0	0	0	0	0	0	0
JP8-NaCl.0.3M	JP11_00080	0	0	0	0	0	0	0	0
JP8-NaCl.0.3M	JP11_00081	7	5.87729	0.559164	0.49363	0.821093	0.724861	0.629205	0.555462
JP8-NaCl.0.3M	JP11_00081	1	0.951472	0.0896558	0.0691021	0.131653	0.101471	0.0997138	0.0768543
JP8-NaCl.0.3M	JP11_00081	1	0.68411	0.066728	0.0670766	0.0979854	0.0984971	0.0853455	0.0857913
JP8-NaCl.0.3M	JP11_00082	20	16.7923	1.59761	1.41037	2.22819	1.96705	1.70747	1.50735
JP8-NaCl.0.3M	JP11_00082	10	9.51472	0.896558	0.691021	1.25043	0.963767	0.947073	0.729955
JP8-NaCl.0.3M	JP11_00082	12	8.20932	0.800737	0.804919	1.11679	1.12262	0.972725	0.977805
JP8-NaCl.0.3M	JP11_00083	2	1.67923	0.159761	0.141037	0.0830792	0.0733423	0.0636637	0.0562023
JP8-NaCl.0.3M	JP11_00083	5	4.75736	0.448279	0.34551	0.233115	0.179673	0.17656	0.136084
JP8-NaCl.0.3M	JP11_00083	3	2.05233	0.200184	0.20123	0.1041	0.104644	0.0906713	0.0911449
JP8-NaCl.0.3M	JP11_00084	0	0	0	0	0	0	0	0
JP8-NaCl.0.3M	JP11_00084	0	0	0	0	0	0	0	0
JP8-NaCl.0.3M	JP11_00084	0	0	0	0	0	0	0	0
JP8-NaCl.0.3M	JP11_00085	5	4.19806	0.399403	0.352593	0.842623	0.743867	0.645703	0.570026
JP8-NaCl.0.3M	JP11_00085	0	0	0	0	0	0	0	0
JP8-NaCl.0.3M	JP11_00085	1	0.68411	0.066728	0.0670766	0.140776	0.141512	0.122617	0.123257
JP8-NaCl.0.3M	JP11_00086	1	0.839613	0.0798806	0.0705186	0.416045	0.367284	0.318816	0.281451
JP8-NaCl.0.3M	JP11_00086	0	0	0	0	0	0	0	0
JP8-NaCl.0.3M	JP11_00086	0	0	0	0	0	0	0	0
JP8-NaCl.0.3M	JP11_00087	3	2.51884	0.239642	0.211556	0.35661	0.314815	0.273271	0.241243
JP8-NaCl.0.3M	JP11_00087	0	0	0	0	0	0	0	0
JP8-NaCl.0.3M	JP11_00087	3	2.05233	0.200184	0.20123	0.297893	0.299449	0.259466	0.260821
JP8-NaCl.0.3M	JP11_00088	1222	1026.01	97.6141	86.1737	34.7258	30.6559	26.6104	23.4917
JP8-NaCl.0.3M	JP11_00088	1177	1119.88	105.525	81.3331	37.54	28.9339	28.4327	21.9145
JP8-NaCl.0.3M	JP11_00088	2636	1803.31	175.895	176.814	62.5739	62.9007	54.502	54.7867
JP8-NaCl.0.3M	JP11_00089	807	677.568	64.4637	56.9085	72.5942	64.0861	55.6291	49.1093
JP8-NaCl.0.3M	JP11_00089	896	852.518	80.3316	61.9155	90.4635	69.7246	68.5169	52.8093
JP8-NaCl.0.3M	JP11_00089	873	597.228	58.2536	58.5578	65.6009	65.9435	57.1385	57.437
JP8-NaCl.0.3M	JP11_00090	1207	1013.41	96.4159	85.1159	55.1263	48.6655	42.2434	37.2924
JP8-NaCl.0.3M	JP11_00090	1041	990.482	93.3317	71.9353	53.3629	41.1294	40.4169	31.1513
JP8-NaCl.0.3M	JP11_00090	1297	887.291	86.5463	86.9983	49.4833	49.7417	43.1001	43.3252
JP8-NaCl.0.3M	JP11_00091	536	450.032	42.816	37.798	33.8199	29.8562	25.9163	22.8789
JP8-NaCl.0.3M	JP11_00091	486	462.415	43.5727	33.5836	34.4176	26.5273	26.0678	20.0917
JP8-NaCl.0.3M	JP11_00091	755	516.503	50.3797	50.6428	39.7944	40.0022	34.661	34.842
JP8-NaCl.0.3M	JP11_00092	287	240.969	22.9257	20.2388	6.21799	5.48924	4.76486	4.20642
JP8-NaCl.0.3M	JP11_00092	267	254.043	23.9381	18.4503	6.49257	5.00414	4.91746	3.79012
JP8-NaCl.0.3M	JP11_00092	500	342.055	33.364	33.5383	9.0491	9.09636	7.88179	7.92295
JP8-NaCl.0.3M	JP11_00093	4	3.35845	0.319523	0.282074	0.504775	0.445615	0.38681	0.341476
JP8-NaCl.0.3M	JP11_00093	2	1.90294	0.179312	0.138204	0.283273	0.218332	0.21455	0.165364
JP8-NaCl.0.3M	JP11_00093	10	6.8411	0.66728	0.670766	1.05416	1.05966	0.918172	0.922968
JP8-NaCl.0.3M	JP11_00094	164	137.696	13.1004	11.565	11.6448	10.28	8.92345	7.87761
JP8-NaCl.0.3M	JP11_00094	89	84.681	7.97937	6.15008	7.09277	5.46674	5.37205	4.1405
JP8-NaCl.0.3M	JP11_00094	193	132.033	12.8785	12.9458	11.4476	11.5074	9.97086	10.0229
JP8-NaCl.0.3M	JP11_00095	277	232.573	22.1269	19.5336	22.6247	19.9731	17.3373	15.3054
JP8-NaCl.0.3M	JP11_00095	192	182.683	17.2139	13.2676	17.6011	13.5661	13.3311	10.2749
JP8-NaCl.0.3M	JP11_00095	346	236.702	23.0879	23.2085	23.6073	23.7306	20.562	20.6694
JP8-NaCl.0.3M	JP11_00096	417	350.119	33.3102	29.4062	15.1273	13.3543	11.592	10.2335
JP8-NaCl.0.3M	JP11_00096	388	369.171	34.7865	26.8116	15.7977	12.176	11.9651	9.22209
JP8-NaCl.0.3M	JP11_00096	1034	707.37	68.9968	69.3572	31.3337	31.4973	27.2917	27.4343
JP8-NaCl.0.3M	JP11_00097	1227	1030.2	98.0135	86.5263	132.272	116.77	101.36	89.4808
JP8-NaCl.0.3M	JP11_00097	638	607.039	57.2004	44.0871	77.1936	59.4968	58.4662	45.0627
JP8-NaCl.0.3M	JP11_00097	1970	1347.7	131.454	132.141	177.401	178.328	154.517	155.324
JP8-NaCl.0.3M	JP11_00098	194	162.885	15.4968	13.6806	10.607	9.36386	8.12817	7.17554
JP8-NaCl.0.3M	JP11_00098	194	184.585	17.3932	13.4058	11.905	9.17577	9.01683	6.94971
JP8-NaCl.0.3M	JP11_00098	161	110.142	10.7432	10.7993	7.35333	7.39174	6.40477	6.43822
JP8-NaCl.0.3M	JP11_00099	170	142.734	13.5797	11.9882	4.15282	3.6661	3.18231	2.80934
JP8-NaCl.0.3M	JP11_00099	175	166.508	15.6898	12.0929	4.7981	3.69812	3.63407	2.80095
JP8-NaCl.0.3M	JP11_00099	255	174.448	17.0157	17.1045	5.20356	5.23074	4.53232	4.55599
JP8-NaCl.0.3M	JP11_00100	584	490.334	46.6503	41.1829	33.1559	29.27	25.4074	22.4296
JP8-NaCl.0.3M	JP11_00100	620	589.912	55.5866	42.8433	39.5072	30.4501	29.9227	23.0628
JP8-NaCl.0.3M	JP11_00100	1174	803.145	78.3387	78.7479	55.6778	55.9686	48.4956	48.7488
JP8-NaCl.0.3M	JP11_00101	2652	2226.65	211.843	187.015	180.6	159.433	138.394	122.174
JP8-NaCl.0.3M	JP11_00101	2864	2725.01	256.774	197.908	218.904	168.72	165.797	127.788
JP8-NaCl.0.3M	JP11_00101	3425	2343.08	228.544	229.737	194.837	195.854	169.703	170.59
JP8-NaCl.0.3M	JP11_00102	3314	2782.48	264.724	233.699	147.315	130.049	112.887	99.657
JP8-NaCl.0.3M	JP11_00102	2509	2387.24	224.946	173.377	125.179	96.4814	94.8102	73.0748
JP8-NaCl.0.3M	JP11_00102	4823	3299.46	321.829	323.51	179.093	180.028	155.99	156.805
JP8-NaCl.0.3M	JP11_00103	687	576.814	54.878	48.4463	39.509	34.8785	30.2758	26.7275
JP8-NaCl.0.3M	JP11_00103	490	466.221	43.9314	33.86	31.628	24.3773	23.955	18.4633
JP8-NaCl.0.3M	JP11_00103	787	538.395	52.515	52.7893	37.8078	38.0052	32.9307	33.1027
JP8-NaCl.0.3M	JP11_00104	478	401.335	38.1829	33.7079	21.5358	19.0118	16.5029	14.5688
JP8-NaCl.0.3M	JP11_00104	395	375.831	35.4141	27.2953	19.9741	15.395	15.1283	11.6601
JP8-NaCl.0.3M	JP11_00104	591	404.309	39.4363	39.6422	22.2427	22.3589	19.3734	19.4746
JP8-NaCl.0.3M	JP11_00105	959	805.189	76.6055	67.6273	51.2755	45.2659	39.2925	34.6874
JP8-NaCl.0.3M	JP11_00105	1287	1224.54	115.387	88.9344	77.2336	59.5277	58.4966	45.0861
JP8-NaCl.0.3M	JP11_00105	2014	1377.8	134.39	135.092	89.9533	90.4232	78.3496	78.7588
JP8-NaCl.0.3M	JP11_00106	4408	3701.01	352.114	310.846	157.124	138.709	120.404	106.293
JP8-NaCl.0.3M	JP11_00106	3063	2914.36	274.616	211.66	122.542	94.4488	92.8128	71.5353
JP8-NaCl.0.3M	JP11_00106	4912	3360.35	327.768	329.48	146.26	147.024	127.393	128.058
JP8-NaCl.0.3M	JP11_00107	474	397.976	37.8634	33.4258	52.3699	46.2321	40.1311	35.4277
JP8-NaCl.0.3M	JP11_00107	294	279.733	26.3588	20.316	36.4576	28.0996	27.6129	21.2826
JP8-NaCl.0.3M	JP11_00107	571	390.627	38.1017	38.3007	52.6995	52.9747	45.9014	46.1411
JP8-NaCl.0.3M	JP11_00108	32	26.8676	2.55618	2.25659	7.16017	6.32099	5.48685	4.84379
JP8-NaCl.0.3M	JP11_00108	42	39.9618	3.76555	2.90229	10.5477	8.12966	7.98884	6.15738
JP8-NaCl.0.3M	JP11_00108	38	25.9962	2.53567	2.54891	7.10271	7.1398	6.18648	6.21879
JP8-NaCl.0.3M	JP11_00109	28	23.5092	2.23666	1.97452	6.16159	5.43945	4.72164	4.16826
JP8-NaCl.0.3M	JP11_00109	40	38.0589	3.58623	2.76408	9.87943	7.61455	7.48266	5.76725
JP8-NaCl.0.3M	JP11_00109	61	41.7307	4.07041	4.09167	11.2133	11.2718	9.76677	9.81778
JP8-NaCl.0.3M	JP11_00110	2291	1923.55	183.007	161.558	68.8512	60.7818	52.7608	46.5772
JP8-NaCl.0.3M	JP11_00110	2653	2524.25	237.857	183.328	89.4872	68.9721	67.7774	52.2393
JP8-NaCl.0.3M	JP11_00110	2323	1589.19	155.009	155.819	58.318	58.6226	50.7951	51.0604
JP8-NaCl.0.3M	JP11_00111	548	460.108	43.7746	38.6442	27.223	24.0325	20.861	18.4161
JP8-NaCl.0.3M	JP11_00111	650	618.456	58.2763	44.9164	36.2415	27.9331	27.4492	21.1564
JP8-NaCl.0.3M	JP11_00111	643	439.883	42.9061	43.1302	26.6829	26.8223	23.2409	23.3623
JP8-NaCl.0.3M	JP11_00112	1364	1145.23	108.957	96.1873	40.2204	35.5066	30.821	27.2088
JP8-NaCl.0.3M	JP11_00112	1383	1315.89	123.994	95.5682	45.7711	35.278	34.667	26.7195
JP8-NaCl.0.3M	JP11_00112	1624	1110.99	108.366	108.932	40.0023	40.2113	34.8422	35.0241
JP8-NaCl.0.3M	JP11_00113	1157	971.432	92.4219	81.59	42.3177	37.3581	32.4281	28.6275
JP8-NaCl.0.3M	JP11_00113	580	551.853	52.0004	40.0792	23.8097	18.3513	18.0334	13.8992
JP8-NaCl.0.3M	JP11_00113	560	383.102	37.3677	37.5629	17.1098	17.1991	14.9026	14.9805
JP8-NaCl.0.3M	JP11_00114	3928	3298	313.771	276.997	420.042	370.813	321.879	284.154
JP8-NaCl.0.3M	JP11_00114	3713	3532.81	332.892	256.576	445.639	343.475	337.526	260.147
JP8-NaCl.0.3M	JP11_00114	2080	1422.95	138.794	139.519	185.802	186.773	161.834	162.68
JP8-NaCl.0.3M	JP11_00115	1453	1219.96	116.067	102.464	64.6971	57.1146	49.5775	43.767
JP8-NaCl.0.3M	JP11_00115	1569	1492.86	140.67	108.421	78.4114	60.4354	59.3886	45.7737
JP8-NaCl.0.3M	JP11_00115	1590	1087.73	106.098	106.652	59.1402	59.4491	51.5113	51.7803
JP8-NaCl.0.3M	JP11_00116	17	14.2734	1.35797	1.19882	2.18675	1.93046	1.67571	1.47932
JP8-NaCl.0.3M	JP11_00116	7	6.6603	0.627591	0.483715	1.01061	0.778928	0.765436	0.589959
JP8-NaCl.0.3M	JP11_00116	3	2.05233	0.200184	0.20123	0.322358	0.324041	0.280774	0.282241
JP8-NaCl.0.3M	JP11_00117	112	94.0366	8.94663	7.89808	12.4259	10.9696	9.52197	8.40599
JP8-NaCl.0.3M	JP11_00117	118	112.274	10.5794	8.15405	14.6936	11.3251	11.1289	8.57758
JP8-NaCl.0.3M	JP11_00117	113	77.3044	7.54027	7.57965	10.4726	10.5273	9.12166	9.1693
JP8-NaCl.0.3M	JP11_00118	215	180.517	17.1743	15.1615	84.1879	74.3211	64.5134	56.9524
JP8-NaCl.0.3M	JP11_00118	209	198.858	18.7381	14.4423	91.8533	70.7958	69.5695	53.6205
JP8-NaCl.0.3M	JP11_00118	252	172.396	16.8155	16.9033	82.4288	82.8593	71.7957	72.1707
JP8-NaCl.0.3M	JP11_00119	14	11.7546	1.11833	0.98726	0.796531	0.703177	0.610383	0.538846
JP8-NaCl.0.3M	JP11_00119	13	12.3691	1.16553	0.898327	0.830147	0.639834	0.628751	0.484609
JP8-NaCl.0.3M	JP11_00119	16	10.9458	1.06765	1.07322	0.760434	0.764405	0.66234	0.665799
JP8-NaCl.0.3M	JP11_00120	968	812.745	77.3245	68.262	30.359	26.8009	23.2642	20.5376
JP8-NaCl.0.3M	JP11_00120	1205	1146.52	108.035	83.268	42.4167	32.6926	32.1263	24.7613
JP8-NaCl.0.3M	JP11_00120	1194	816.827	79.6733	80.0894	31.2812	31.4446	27.246	27.3883
JP8-NaCl.0.3M	JP11_00121	1458	1224.16	116.466	102.816	373.288	329.539	286.052	252.526
JP8-NaCl.0.3M	JP11_00121	1092	1039.01	97.9042	75.4595	313.795	241.857	237.668	183.182
JP8-NaCl.0.3M	JP11_00121	1834	1254.66	122.379	123.018	392.241	394.29	341.643	343.427
JP8-NaCl.0.3M	JP11_00122	1188	997.46	94.8982	83.7761	29.6187	26.1473	22.6968	20.0368
JP8-NaCl.0.3M	JP11_00122	1608	1529.97	144.167	111.116	44.9958	34.6804	34.0797	26.2669
JP8-NaCl.0.3M	JP11_00122	1968	1346.33	131.321	132.007	40.9865	41.2006	35.6994	35.8858
JP8-NaCl.0.3M	JP11_00123	21	17.6319	1.67749	1.48089	2.51876	2.22356	1.93013	1.70392
JP8-NaCl.0.3M	JP11_00123	13	12.3691	1.16553	0.898327	1.75004	1.34884	1.32548	1.02161
JP8-NaCl.0.3M	JP11_00123	29	19.8392	1.93511	1.94522	2.90558	2.92075	2.53076	2.54398
JP8-NaCl.0.3M	JP11_00124	23	19.3111	1.83725	1.62193	6.06355	5.3529	4.64651	4.10193
JP8-NaCl.0.3M	JP11_00124	19	18.078	1.70346	1.31294	5.62198	4.33313	4.25808	3.28191
JP8-NaCl.0.3M	JP11_00124	35	23.9438	2.33548	2.34768	7.70786	7.74812	6.71357	6.74863
JP8-NaCl.0.3M	JP11_00125	351	294.704	28.0381	24.752	15.2963	13.5036	11.7216	10.3478
JP8-NaCl.0.3M	JP11_00125	209	198.858	18.7381	14.4423	10.2226	7.87907	7.74259	5.96759
JP8-NaCl.0.3M	JP11_00125	621	424.832	41.4381	41.6545	22.6067	22.7248	19.6905	19.7934
JP8-NaCl.0.3M	JP11_00126	356	298.902	28.4375	25.1046	18.6231	16.4405	14.2709	12.5984
JP8-NaCl.0.3M	JP11_00126	298	283.539	26.7174	20.5924	17.4967	13.4855	13.2519	10.2139
JP8-NaCl.0.3M	JP11_00126	521	356.421	34.7653	34.9469	22.7671	22.886	19.8302	19.9337
JP8-NaCl.0.3M	JP11_00127	1882	1580.15	150.335	132.716	164.301	145.045	125.904	111.148
JP8-NaCl.0.3M	JP11_00127	2278	2167.45	204.236	157.415	223.209	172.038	169.058	130.301
JP8-NaCl.0.3M	JP11_00127	1749	1196.51	116.707	117.317	127.549	128.215	111.096	111.676
JP8-NaCl.0.3M	JP11_00128	3117	2617.07	248.988	219.806	98.3365	86.8114	75.3554	66.5237
JP8-NaCl.0.3M	JP11_00128	4283	4075.15	383.996	295.964	151.657	116.889	114.865	88.5318
JP8-NaCl.0.3M	JP11_00128	3383	2314.34	225.741	226.92	89.1552	89.6209	77.6544	78.06
JP8-NaCl.0.3M	JP11_00129	2680	2250.16	214.08	188.99	96.4325	85.1305	73.8964	65.2357
JP8-NaCl.0.3M	JP11_00129	3196	3040.9	286.54	220.85	129.072	99.4821	97.7589	75.3475
JP8-NaCl.0.3M	JP11_00129	3455	2363.6	230.545	231.75	103.849	104.392	90.453	90.9254
JP8-NaCl.0.3M	JP11_00130	1501	1260.26	119.901	105.848	344.543	304.162	264.024	233.08
JP8-NaCl.0.3M	JP11_00130	910	865.839	81.5868	62.8829	234.445	180.698	177.568	136.86
JP8-NaCl.0.3M	JP11_00130	2522	1725.33	168.288	169.167	483.587	486.112	421.205	423.405
JP8-NaCl.0.3M	JP11_00131	713	598.644	56.9549	50.2798	76.2448	67.3089	58.4266	51.5789
JP8-NaCl.0.3M	JP11_00131	787	748.808	70.5591	54.3833	94.4567	72.8023	71.5413	55.1403
JP8-NaCl.0.3M	JP11_00131	886	606.121	59.1211	59.4298	79.1446	79.558	68.9352	69.2952
JP8-NaCl.0.3M	JP11_00132	379	318.213	30.2748	26.7265	19.3697	17.0995	14.843	13.1034
JP8-NaCl.0.3M	JP11_00132	766	728.827	68.6764	52.9322	43.9388	33.8658	33.2792	25.6499
JP8-NaCl.0.3M	JP11_00132	256	175.132	17.0824	17.1716	10.9292	10.9863	9.51939	9.5691
JP8-NaCl.0.3M	JP11_00133	437	366.911	34.9078	30.8166	16.6228	14.6746	12.7381	11.2452
JP8-NaCl.0.3M	JP11_00133	384	365.365	34.4278	26.5352	16.3942	12.6358	12.4169	9.57033
JP8-NaCl.0.3M	JP11_00133	529	361.894	35.2991	35.4835	16.8091	16.8969	14.6408	14.7172
JP8-NaCl.0.3M	JP11_00134	613	514.683	48.9668	43.2279	20.0766	17.7236	15.3847	13.5816
JP8-NaCl.0.3M	JP11_00134	551	524.261	49.4004	38.0752	20.2544	15.611	15.3406	11.8237
JP8-NaCl.0.3M	JP11_00134	686	469.299	45.7754	46.0145	18.7681	18.8661	16.3471	16.4325
JP8-NaCl.0.3M	JP11_00135	447	375.307	35.7066	31.5218	21.523	19.0005	16.4931	14.5601
JP8-NaCl.0.3M	JP11_00135	264	251.188	23.6691	18.2429	14.2671	10.9964	10.8059	8.32861
JP8-NaCl.0.3M	JP11_00135	541	370.103	36.0999	36.2884	21.76	21.8737	18.953	19.052
JP8-NaCl.0.3M	JP11_00136	571	479.419	45.6118	40.2661	33.0521	29.1783	25.3279	22.3594
JP8-NaCl.0.3M	JP11_00136	547	520.455	49.0417	37.7988	35.5375	27.3905	26.916	20.7455
JP8-NaCl.0.3M	JP11_00136	665	454.933	44.3742	44.6059	32.1552	32.3231	28.0073	28.1535
JP8-NaCl.0.3M	JP11_00137	2515	2111.63	200.9	177.354	77.5076	68.4237	59.3942	52.4332
JP8-NaCl.0.3M	JP11_00137	3607	3431.96	323.389	249.251	124.764	96.1617	94.4961	72.8327
JP8-NaCl.0.3M	JP11_00137	3304	2260.3	220.469	221.621	85.0577	85.5019	74.0855	74.4724
JP8-NaCl.0.3M	JP11_00138	5	4.19806	0.399403	0.352593	0.284475	0.251135	0.217994	0.192445
JP8-NaCl.0.3M	JP11_00138	6	5.70883	0.537935	0.414612	0.383145	0.295308	0.290193	0.223666
JP8-NaCl.0.3M	JP11_00138	5	3.42055	0.33364	0.335383	0.237635	0.238877	0.206981	0.208062
JP8-NaCl.0.3M	JP11_00139	296	248.525	23.6447	20.8735	4.4031	3.88706	3.37411	2.97866
JP8-NaCl.0.3M	JP11_00139	412	392.006	36.9382	28.4701	6.87862	5.30169	5.20985	4.01549
JP8-NaCl.0.3M	JP11_00139	403	275.696	26.8914	27.0319	5.00771	5.03386	4.36173	4.38451
JP8-NaCl.0.3M	JP11_00140	921	773.283	73.5701	64.9476	19.6659	17.361	15.07	13.3038
JP8-NaCl.0.3M	JP11_00140	1157	1100.85	103.732	79.9511	27.7284	21.3716	21.0014	16.1868
JP8-NaCl.0.3M	JP11_00140	1141	780.569	76.1367	76.5344	20.352	20.4583	17.7266	17.8192
JP8-NaCl.0.3M	JP11_00141	1616	1356.81	129.087	113.958	78.0926	68.9401	59.8425	52.8289
JP8-NaCl.0.3M	JP11_00141	720	685.059	64.5522	49.7535	39.0515	30.0989	29.5775	22.7968
JP8-NaCl.0.3M	JP11_00141	3832	2621.51	255.702	257.037	154.69	155.498	134.735	135.439
JP8-NaCl.0.3M	JP11_00142	10	8.39613	0.798806	0.705186	2.21891	1.95885	1.70035	1.50107
JP8-NaCl.0.3M	JP11_00142	21	19.9809	1.88277	1.45114	5.22992	4.03095	3.96113	3.05304
JP8-NaCl.0.3M	JP11_00142	18	12.314	1.2011	1.20738	3.3364	3.35383	2.90602	2.92119
JP8-NaCl.0.3M	JP11_00143	31	26.028	2.4763	2.18608	2.01325	1.7773	1.54276	1.36195
JP8-NaCl.0.3M	JP11_00143	23	21.8838	2.06208	1.58935	1.67649	1.29215	1.26977	0.978673
JP8-NaCl.0.3M	JP11_00143	32	21.8915	2.1353	2.14645	1.73601	1.74508	1.51207	1.51997
JP8-NaCl.0.3M	JP11_00144	4	3.35845	0.319523	0.282074	0.514529	0.454226	0.394285	0.348074
JP8-NaCl.0.3M	JP11_00144	5	4.75736	0.448279	0.34551	0.721867	0.556377	0.54674	0.421399
JP8-NaCl.0.3M	JP11_00144	1	0.68411	0.066728	0.0670766	0.107453	0.108014	0.0935915	0.0940803
JP8-NaCl.0.3M	JP11_00145	2	1.67923	0.159761	0.141037	0.328727	0.2902	0.251904	0.222381
JP8-NaCl.0.3M	JP11_00145	5	4.75736	0.448279	0.34551	0.922385	0.710927	0.698612	0.538454
JP8-NaCl.0.3M	JP11_00145	3	2.05233	0.200184	0.20123	0.411902	0.414053	0.358767	0.360641
JP8-NaCl.0.3M	JP11_00146	31	26.028	2.4763	2.18608	1.05285	0.929454	0.8068	0.712242
JP8-NaCl.0.3M	JP11_00146	54	51.3795	4.84142	3.73151	2.05842	1.58653	1.55905	1.20163
JP8-NaCl.0.3M	JP11_00146	52	35.5737	3.46986	3.48798	1.47528	1.48299	1.28497	1.29168
JP8-NaCl.0.3M	JP11_00147	39	32.7449	3.11535	2.75022	17.9043	15.8059	13.7201	12.1121
JP8-NaCl.0.3M	JP11_00147	31	29.4956	2.77933	2.14216	15.9732	12.3113	12.098	9.32454
JP8-NaCl.0.3M	JP11_00147	51	34.8896	3.40313	3.4209	19.5582	19.6604	17.0353	17.1242
JP8-NaCl.0.3M	JP11_00148	0	0	0	0	0	0	0	0
JP8-NaCl.0.3M	JP11_00148	3	2.85441	0.268968	0.207306	0.389808	0.300444	0.29524	0.227555
JP8-NaCl.0.3M	JP11_00148	0	0	0	0	0	0	0	0
JP8-NaCl.0.3M	JP11_00149	33	27.7072	2.63606	2.32711	5.2616	4.64494	4.03197	3.55942
JP8-NaCl.0.3M	JP11_00149	43	40.9133	3.8552	2.97139	7.69501	5.93092	5.82818	4.49206
JP8-NaCl.0.3M	JP11_00149	47	32.1532	3.13622	3.1526	6.25992	6.29261	5.4524	5.48088
JP8-NaCl.0.3M	JP11_00150	67	56.2541	5.352	4.72475	7.40249	6.53492	5.67254	5.00772
JP8-NaCl.0.3M	JP11_00150	99	94.1957	8.87593	6.84111	12.2765	9.46211	9.29821	7.16658
JP8-NaCl.0.3M	JP11_00150	74	50.6241	4.93788	4.96367	6.8297	6.86537	5.94869	5.97976
JP8-NaCl.0.3M	JP11_00151	1	0.839613	0.0798806	0.0705186	0.271703	0.239859	0.208206	0.183804
JP8-NaCl.0.3M	JP11_00151	0	0	0	0	0	0	0	0
JP8-NaCl.0.3M	JP11_00151	0	0	0	0	0	0	0	0
JP8-NaCl.0.3M	JP11_00152	5808	4876.47	463.947	409.572	154.649	136.524	118.508	104.619
JP8-NaCl.0.3M	JP11_00152	8007	7618.43	717.874	553.3	239.291	184.433	181.239	139.689
JP8-NaCl.0.3M	JP11_00152	8594	5879.24	573.461	576.456	191.154	192.152	166.495	167.365
JP8-NaCl.0.3M	JP11_00153	2	1.67923	0.159761	0.141037	0.41282	0.364437	0.316345	0.279269
JP8-NaCl.0.3M	JP11_00153	1	0.951472	0.0896558	0.0691021	0.231669	0.178558	0.175465	0.13524
JP8-NaCl.0.3M	JP11_00153	3	2.05233	0.200184	0.20123	0.517272	0.519973	0.450545	0.452898
JP8-NaCl.0.3M	JP11_00154	0	0	0	0	0	0	0	0
JP8-NaCl.0.3M	JP11_00154	0	0	0	0	0	0	0	0
JP8-NaCl.0.3M	JP11_00154	0	0	0	0	0	0	0	0
JP8-NaCl.0.3M	JP11_00155	6	5.03768	0.479284	0.423112	0.564528	0.498365	0.432598	0.381898
JP8-NaCl.0.3M	JP11_00155	15	14.2721	1.34484	1.03653	1.58403	1.22088	1.19974	0.924695
JP8-NaCl.0.3M	JP11_00155	9	6.15699	0.600552	0.603689	0.707364	0.711059	0.616116	0.619334
JP8-NaCl.0.3M	JP11_00156	3	2.51884	0.239642	0.211556	1.01115	0.89264	0.774844	0.684032
JP8-NaCl.0.3M	JP11_00156	5	4.75736	0.448279	0.34551	1.89147	1.45785	1.4326	1.10417
JP8-NaCl.0.3M	JP11_00156	9	6.15699	0.600552	0.603689	2.53398	2.54721	2.2071	2.21863
JP8-NaCl.0.3M	JP11_00157	6	5.03768	0.479284	0.423112	0.40141	0.354365	0.307601	0.27155
JP8-NaCl.0.3M	JP11_00157	1	0.951472	0.0896558	0.0691021	0.0750886	0.0578744	0.056872	0.043834
JP8-NaCl.0.3M	JP11_00157	13	8.89343	0.867465	0.871995	0.72652	0.730314	0.632801	0.636106
JP8-NaCl.0.3M	JP11_00158	0	0	0	0	0	0	0	0
JP8-NaCl.0.3M	JP11_00158	0	0	0	0	0	0	0	0
JP8-NaCl.0.3M	JP11_00158	0	0	0	0	0	0	0	0
JP8-NaCl.0.3M	JP11_00159	32	26.8676	2.55618	2.25659	1.22599	1.0823	0.939475	0.829368
JP8-NaCl.0.3M	JP11_00159	38	36.1559	3.40692	2.62588	1.63402	1.25941	1.2376	0.953878
JP8-NaCl.0.3M	JP11_00159	47	32.1532	3.13622	3.1526	1.50418	1.51204	1.31015	1.31699
JP8-NaCl.0.3M	JP11_00160	2	1.67923	0.159761	0.141037	0.543406	0.479718	0.416413	0.367609
JP8-NaCl.0.3M	JP11_00160	0	0	0	0	0	0	0	0
JP8-NaCl.0.3M	JP11_00160	2	1.36822	0.133456	0.134153	0.453932	0.456303	0.395376	0.397441
JP8-NaCl.0.3M	JP11_00161	1	0.839613	0.0798806	0.0705186	0.0281766	0.0248743	0.0215918	0.0190612
JP8-NaCl.0.3M	JP11_00161	0	0	0	0	0	0	0	0
JP8-NaCl.0.3M	JP11_00161	0	0	0	0	0	0	0	0
JP8-NaCl.0.3M	JP11_00162	10	8.39613	0.798806	0.705186	0.564129	0.498013	0.432293	0.381628
JP8-NaCl.0.3M	JP11_00162	7	6.6603	0.627591	0.483715	0.443214	0.341606	0.335689	0.258732
JP8-NaCl.0.3M	JP11_00162	10	6.8411	0.66728	0.670766	0.471243	0.473705	0.410454	0.412598
JP8-NaCl.0.3M	JP11_00163	351	294.704	28.0381	24.752	16.3107	14.3991	12.4989	11.034
JP8-NaCl.0.3M	JP11_00163	196	186.488	17.5725	13.544	10.2225	7.879	7.74253	5.96754
JP8-NaCl.0.3M	JP11_00163	475	324.952	31.6958	31.8614	18.4385	18.5348	16.06	16.1439
JP8-NaCl.0.3M	JP11_00164	684	574.295	54.6384	48.2347	15.5798	13.7538	11.9388	10.5396
JP8-NaCl.0.3M	JP11_00164	1262	1200.76	113.146	87.2068	32.2628	24.8665	24.4358	18.8338
JP8-NaCl.0.3M	JP11_00164	1105	755.941	73.7345	74.1196	21.0249	21.1348	18.3128	18.4084
JP8-NaCl.0.3M	JP11_00165	1042	874.877	83.2356	73.4804	64.374	56.8294	49.3299	43.5484
JP8-NaCl.0.3M	JP11_00165	907	862.985	81.3178	62.6756	62.8908	48.473	47.6334	36.7133
JP8-NaCl.0.3M	JP11_00165	981	671.112	65.4602	65.8021	50.6266	50.891	44.0959	44.3262
JP8-NaCl.0.3M	JP11_00166	1413	1186.37	112.871	99.6428	62.916	55.5422	48.2127	42.5621
JP8-NaCl.0.3M	JP11_00166	1971	1875.35	176.712	136.2	98.5015	75.9198	74.6048	57.5015
JP8-NaCl.0.3M	JP11_00166	1237	846.244	82.5426	82.9737	46.0104	46.2507	40.0752	40.2845
JP8-NaCl.0.3M	JP11_00167	449	376.986	35.8664	31.6628	19.5991	17.3021	15.0188	13.2586
JP8-NaCl.0.3M	JP11_00167	372	353.947	33.352	25.706	18.2251	14.047	13.8037	10.6392
JP8-NaCl.0.3M	JP11_00167	699	478.193	46.6429	46.8865	25.4879	25.621	22.2001	22.316
JP8-NaCl.0.3M	JP11_00168	1053	884.112	84.1143	74.2561	20.2587	17.8844	15.5243	13.7049
JP8-NaCl.0.3M	JP11_00168	1523	1449.09	136.546	105.242	32.8868	25.3474	24.9084	19.1981
JP8-NaCl.0.3M	JP11_00168	1367	935.178	91.2172	91.6937	21.9695	22.0842	19.1355	19.2354
JP8-NaCl.0.3M	JP11_00169	0	0	0	0	0	0	0	0
JP8-NaCl.0.3M	JP11_00169	1	0.951472	0.0896558	0.0691021	0.101306	0.0780814	0.076729	0.0591387
JP8-NaCl.0.3M	JP11_00169	2	1.36822	0.133456	0.134153	0.150798	0.151585	0.131345	0.132031
JP8-NaCl.0.3M	JP11_00170	55	46.1787	4.39344	3.87852	1.36739	1.20713	1.04784	0.925029
JP8-NaCl.0.3M	JP11_00170	20	19.0294	1.79312	1.38204	0.558082	0.430141	0.42269	0.325787
JP8-NaCl.0.3M	JP11_00170	64	43.783	4.2706	4.2929	1.32916	1.3361	1.1577	1.16375
JP8-NaCl.0.3M	JP11_00171	0	0	0	0	0	0	0	0
JP8-NaCl.0.3M	JP11_00171	0	0	0	0	0	0	0	0
JP8-NaCl.0.3M	JP11_00171	0	0	0	0	0	0	0	0
JP8-NaCl.0.3M	JP11_00172	7	5.87729	0.559164	0.49363	0.334629	0.29541	0.256427	0.226373
JP8-NaCl.0.3M	JP11_00172	8	7.61177	0.717247	0.552817	0.429232	0.33083	0.325099	0.25057
JP8-NaCl.0.3M	JP11_00172	11	7.52521	0.734009	0.737842	0.439263	0.441557	0.382599	0.384598
JP8-NaCl.0.3M	JP11_00173	2	1.67923	0.159761	0.141037	0.845298	0.746228	0.647753	0.571836
JP8-NaCl.0.3M	JP11_00173	0	0	0	0	0	0	0	0
JP8-NaCl.0.3M	JP11_00173	0	0	0	0	0	0	0	0
JP8-NaCl.0.3M	JP11_00174	6	5.03768	0.479284	0.423112	0.854338	0.754209	0.654681	0.577952
JP8-NaCl.0.3M	JP11_00174	2	1.90294	0.179312	0.138204	0.319629	0.246353	0.242086	0.186587
JP8-NaCl.0.3M	JP11_00174	8	5.47288	0.533824	0.536612	0.951559	0.956528	0.82881	0.833139
JP8-NaCl.0.3M	JP11_00175	4	3.35845	0.319523	0.282074	0.977133	0.862613	0.748779	0.661022
JP8-NaCl.0.3M	JP11_00175	0	0	0	0	0	0	0	0
JP8-NaCl.0.3M	JP11_00175	1	0.68411	0.066728	0.0670766	0.204061	0.205127	0.177738	0.178666
JP8-NaCl.0.3M	JP11_00176	102	85.6405	8.14783	7.1929	8.4346	7.44606	6.46345	5.70593
JP8-NaCl.0.3M	JP11_00176	72	68.5059	6.45522	4.97535	6.68242	5.15047	5.06125	3.90095
JP8-NaCl.0.3M	JP11_00176	157	107.405	10.4763	10.531	10.845	10.9017	9.44605	9.49539
JP8-NaCl.0.3M	JP11_00177	0	0	0	0	0	0	0	0
JP8-NaCl.0.3M	JP11_00177	0	0	0	0	0	0	0	0
JP8-NaCl.0.3M	JP11_00177	0	0	0	0	0	0	0	0
JP8-NaCl.0.3M	JP11_00178	0	0	0	0	0	0	0	0
JP8-NaCl.0.3M	JP11_00178	0	0	0	0	0	0	0	0
JP8-NaCl.0.3M	JP11_00178	0	0	0	0	0	0	0	0
JP8-NaCl.0.3M	JP11_00179	0	0	0	0	0	0	0	0
JP8-NaCl.0.3M	JP11_00179	0	0	0	0	0	0	0	0
JP8-NaCl.0.3M	JP11_00179	0	0	0	0	0	0	0	0
JP8-NaCl.0.3M	JP11_00180	148	124.263	11.8223	10.4368	5.4206	4.78531	4.15382	3.66699
JP8-NaCl.0.3M	JP11_00180	91	86.5839	8.15868	6.28829	3.7408	2.88321	2.83327	2.18374
JP8-NaCl.0.3M	JP11_00180	164	112.194	10.9434	11.0006	5.01761	5.04381	4.37035	4.39317
JP8-NaCl.0.3M	JP11_00181	98	82.2821	7.8283	6.91082	7.78936	6.87644	5.969	5.26943
JP8-NaCl.0.3M	JP11_00181	59	56.1368	5.28969	4.07702	5.26338	4.05674	3.98647	3.07256
JP8-NaCl.0.3M	JP11_00181	127	86.882	8.47446	8.51872	8.4323	8.47634	7.34456	7.38292
JP8-NaCl.0.3M	JP11_00182	499	418.967	39.8604	35.1888	24.7427	21.8428	18.9603	16.7382
JP8-NaCl.0.3M	JP11_00182	488	464.318	43.752	33.7218	27.1583	20.9322	20.5696	15.854
JP8-NaCl.0.3M	JP11_00182	568	388.574	37.9015	38.0995	23.5267	23.6496	20.4918	20.5989
JP8-NaCl.0.3M	JP11_00183	2	1.67923	0.159761	0.141037	0.11235	0.0991823	0.0860938	0.0760035
JP8-NaCl.0.3M	JP11_00183	2	1.90294	0.179312	0.138204	0.126098	0.09719	0.0955065	0.0736115
JP8-NaCl.0.3M	JP11_00183	10	6.8411	0.66728	0.670766	0.469255	0.471706	0.408722	0.410857
JP8-NaCl.0.3M	JP11_00184	228	191.432	18.2128	16.0782	11.498	10.1504	8.81091	7.77827
JP8-NaCl.0.3M	JP11_00184	403	383.443	36.1313	27.8481	22.8102	17.5809	17.2764	13.3157
JP8-NaCl.0.3M	JP11_00184	302	206.601	20.1519	20.2571	12.7221	12.7886	11.081	11.1389
JP8-NaCl.0.3M	JP11_00185	0	0	0	0	0	0	0	0
JP8-NaCl.0.3M	JP11_00185	0	0	0	0	0	0	0	0
JP8-NaCl.0.3M	JP11_00185	0	0	0	0	0	0	0	0
JP8-NaCl.0.3M	JP11_00186	1	0.839613	0.0798806	0.0705186	0.11141	0.0983523	0.0853733	0.0753675
JP8-NaCl.0.3M	JP11_00186	0	0	0	0	0	0	0	0
JP8-NaCl.0.3M	JP11_00186	0	0	0	0	0	0	0	0
JP8-NaCl.0.3M	JP11_00187	12	10.0754	0.958568	0.846223	1.65556	1.46153	1.26866	1.11997
JP8-NaCl.0.3M	JP11_00187	8	7.61177	0.717247	0.552817	1.23877	0.954778	0.93824	0.723147
JP8-NaCl.0.3M	JP11_00187	3	2.05233	0.200184	0.20123	0.345741	0.347547	0.301142	0.302714
JP8-NaCl.0.3M	JP11_00188	278	233.412	22.2068	19.6042	17.9667	15.861	13.7679	12.1543
JP8-NaCl.0.3M	JP11_00188	174	165.556	15.6001	12.0238	12.6215	9.72796	9.55946	7.36794
JP8-NaCl.0.3M	JP11_00188	282	192.919	18.8173	18.9156	15.2244	15.3039	13.2605	13.3297
JP8-NaCl.0.3M	JP11_00189	92	77.2444	7.34902	6.48771	29.5141	26.0551	22.6167	19.966
JP8-NaCl.0.3M	JP11_00189	71	67.5545	6.36556	4.90625	25.5645	19.7038	19.3625	14.9236
JP8-NaCl.0.3M	JP11_00189	89	60.8858	5.9388	5.96981	23.8506	23.9752	20.7739	20.8824
JP8-NaCl.0.3M	JP11_00190	21031	17657.9	1679.97	1483.08	1355.91	1196.99	1039.03	917.259
JP8-NaCl.0.3M	JP11_00190	8309	7905.78	744.95	574.169	601.251	463.413	455.386	350.988
JP8-NaCl.0.3M	JP11_00190	17609	12046.5	1175.01	1181.15	948.357	953.31	826.021	830.336
JP8-NaCl.0.3M	JP11_00191	311	261.12	24.8429	21.9313	44.2832	39.0932	33.9343	29.9572
JP8-NaCl.0.3M	JP11_00191	226	215.033	20.2622	15.6171	36.118	27.8379	27.3557	21.0844
JP8-NaCl.0.3M	JP11_00191	317	216.863	21.1528	21.2633	37.7055	37.9024	32.8416	33.0131
JP8-NaCl.0.3M	JP11_00192	537	450.872	42.8959	37.8685	8.18468	7.22543	6.27193	5.53686
JP8-NaCl.0.3M	JP11_00192	786	747.857	70.4695	54.3142	13.4458	10.3633	10.1838	7.84917
JP8-NaCl.0.3M	JP11_00192	700	478.877	46.7096	46.9536	8.91235	8.9589	7.76268	7.80323
JP8-NaCl.0.3M	JP11_00193	526	441.636	42.0172	37.0928	28.3517	25.0289	21.726	19.1797
JP8-NaCl.0.3M	JP11_00193	476	452.9	42.6762	32.8926	28.7963	22.1947	21.8103	16.8102
JP8-NaCl.0.3M	JP11_00193	522	357.105	34.832	35.014	23.5034	23.6262	20.4715	20.5784
JP8-NaCl.0.3M	JP11_00194	419	351.798	33.47	29.5473	19.8165	17.494	15.1854	13.4056
JP8-NaCl.0.3M	JP11_00194	265	252.14	23.7588	18.3121	14.0668	10.8419	10.6541	8.21167
JP8-NaCl.0.3M	JP11_00194	205	140.243	13.6792	13.7507	8.09902	8.14132	7.05427	7.09111
JP8-NaCl.0.3M	JP11_00195	1096	920.216	87.5492	77.2884	77.0002	67.9757	59.0054	52.0899
JP8-NaCl.0.3M	JP11_00195	813	773.546	72.8902	56.18	64.1075	49.4107	48.5549	37.4236
JP8-NaCl.0.3M	JP11_00195	1139	779.201	76.0032	76.4002	66.8454	67.1945	58.2225	58.5266
JP8-NaCl.0.3M	JP11_00196	115	96.5555	9.18627	8.10964	22.5154	19.8766	17.2536	15.2314
JP8-NaCl.0.3M	JP11_00196	109	103.71	9.77249	7.53213	23.9522	18.4611	18.1413	13.9824
JP8-NaCl.0.3M	JP11_00196	117	80.0409	7.80718	7.84796	19.1352	19.2352	16.6669	16.7539
JP8-NaCl.0.3M	JP11_00197	166	139.376	13.2602	11.7061	22.2114	19.6082	17.0206	15.0258
JP8-NaCl.0.3M	JP11_00197	191	181.731	17.1243	13.1985	28.6839	22.108	21.7251	16.7446
JP8-NaCl.0.3M	JP11_00197	148	101.248	9.87575	9.92733	16.5423	16.6287	14.4084	14.4836
JP8-NaCl.0.3M	JP11_00198	145	121.744	11.5827	10.2252	6.18734	5.46218	4.74137	4.18568
JP8-NaCl.0.3M	JP11_00198	167	158.896	14.9725	11.54	7.99814	6.16455	6.05778	4.66902
JP8-NaCl.0.3M	JP11_00198	254	173.764	16.9489	17.0374	9.05391	9.1012	7.88598	7.92717
JP8-NaCl.0.3M	JP11_00199	5407	4539.79	431.915	381.294	590.047	520.893	452.154	399.162
JP8-NaCl.0.3M	JP11_00199	4927	4687.9	441.734	340.466	603.462	465.117	457.061	352.279
JP8-NaCl.0.3M	JP11_00199	11847	8104.65	790.527	794.656	1079.96	1085.6	940.644	945.557
JP8-NaCl.0.3M	JP11_00200	22	18.4715	1.75737	1.55141	1.53349	1.35376	1.17511	1.03739
JP8-NaCl.0.3M	JP11_00200	8	7.61177	0.717247	0.552817	0.62587	0.482388	0.474032	0.36536
JP8-NaCl.0.3M	JP11_00200	17	11.6299	1.13438	1.1403	0.989858	0.995027	0.862169	0.866672
JP8-NaCl.0.3M	JP11_00201	6	5.03768	0.479284	0.423112	1.20121	1.06043	0.920491	0.812609
JP8-NaCl.0.3M	JP11_00201	1	0.951472	0.0896558	0.0691021	0.224701	0.173188	0.170188	0.131172
JP8-NaCl.0.3M	JP11_00201	0	0	0	0	0	0	0	0
JP8-NaCl.0.3M	JP11_00202	1	0.839613	0.0798806	0.0705186	0.200202	0.176738	0.153415	0.135435
JP8-NaCl.0.3M	JP11_00202	3	2.85441	0.268968	0.207306	0.674104	0.519564	0.510565	0.393517
JP8-NaCl.0.3M	JP11_00202	1	0.68411	0.066728	0.0670766	0.167238	0.168112	0.145665	0.146426
JP8-NaCl.0.3M	JP11_00203	1	0.839613	0.0798806	0.0705186	0.422649	0.373114	0.323877	0.285918
JP8-NaCl.0.3M	JP11_00203	2	1.90294	0.179312	0.138204	0.948739	0.731239	0.718573	0.553839
JP8-NaCl.0.3M	JP11_00203	0	0	0	0	0	0	0	0
JP8-NaCl.0.3M	JP11_00204	2	1.67923	0.159761	0.141037	0.0598357	0.0528229	0.0458522	0.0404783
JP8-NaCl.0.3M	JP11_00204	0	0	0	0	0	0	0	0
JP8-NaCl.0.3M	JP11_00204	0	0	0	0	0	0	0	0
JP8-NaCl.0.3M	JP11_00205	9	7.55652	0.718926	0.634667	0.928845	0.819984	0.711775	0.628355
JP8-NaCl.0.3M	JP11_00205	12	11.4177	1.07587	0.829225	1.39001	1.07135	1.05279	0.811438
JP8-NaCl.0.3M	JP11_00205	13	8.89343	0.867465	0.871995	1.12076	1.12661	0.976181	0.981279
JP8-NaCl.0.3M	JP11_00206	0	0	0	0	0	0	0	0
JP8-NaCl.0.3M	JP11_00206	0	0	0	0	0	0	0	0
JP8-NaCl.0.3M	JP11_00206	0	0	0	0	0	0	0	0
JP8-NaCl.0.3M	JP11_00207	0	0	0	0	0	0	0	0
JP8-NaCl.0.3M	JP11_00207	0	0	0	0	0	0	0	0
JP8-NaCl.0.3M	JP11_00207	0	0	0	0	0	0	0	0
JP8-NaCl.0.3M	JP11_00208	0	0	0	0	0	0	0	0
JP8-NaCl.0.3M	JP11_00208	0	0	0	0	0	0	0	0
JP8-NaCl.0.3M	JP11_00208	0	0	0	0	0	0	0	0
JP8-NaCl.0.3M	JP11_00209	15	12.5942	1.19821	1.05778	1.30099	1.14851	0.996949	0.880106
JP8-NaCl.0.3M	JP11_00209	14	13.3206	1.25518	0.967429	1.36285	1.05041	1.03222	0.795579
JP8-NaCl.0.3M	JP11_00209	14	9.57754	0.934193	0.939072	1.01432	1.01962	0.883479	0.888093
JP8-NaCl.0.3M	JP11_00210	25	20.9903	1.99702	1.76296	0.804924	0.710586	0.616815	0.544523
JP8-NaCl.0.3M	JP11_00210	37	35.2044	3.31727	2.55678	1.33707	1.03054	1.01269	0.780531
JP8-NaCl.0.3M	JP11_00210	49	33.5214	3.26967	3.28675	1.31789	1.32477	1.14788	1.15388
JP8-NaCl.0.3M	JP11_00211	87	73.0463	6.94962	6.13512	5.73401	5.06198	4.39398	3.879
JP8-NaCl.0.3M	JP11_00211	36	34.253	3.22761	2.48767	2.66304	2.05254	2.01698	1.55459
JP8-NaCl.0.3M	JP11_00211	120	82.0932	8.00737	8.04919	6.60674	6.64124	5.75449	5.78454
JP8-NaCl.0.3M	JP11_00212	0	0	0	0	0	0	0	0
JP8-NaCl.0.3M	JP11_00212	0	0	0	0	0	0	0	0
JP8-NaCl.0.3M	JP11_00212	2	1.36822	0.133456	0.134153	0.304694	0.306286	0.26539	0.266776
JP8-NaCl.0.3M	JP11_00213	5	4.19806	0.399403	0.352593	0.383673	0.338706	0.294009	0.259551
JP8-NaCl.0.3M	JP11_00213	17	16.175	1.52415	1.17474	1.46412	1.12847	1.10892	0.854699
JP8-NaCl.0.3M	JP11_00213	10	6.8411	0.66728	0.670766	0.640999	0.644347	0.558312	0.561228
JP8-NaCl.0.3M	JP11_00214	249	209.064	19.8903	17.5591	5.30832	4.68618	4.06778	3.59103
JP8-NaCl.0.3M	JP11_00214	425	404.375	38.1037	29.3684	10.1691	7.83784	7.70208	5.93636
JP8-NaCl.0.3M	JP11_00214	270	184.71	18.0166	18.1107	4.80827	4.83338	4.18801	4.20989
JP8-NaCl.0.3M	JP11_00215	139	116.706	11.1034	9.80208	16.5229	14.5864	12.6615	11.1776
JP8-NaCl.0.3M	JP11_00215	126	119.885	11.2966	8.70686	16.8105	12.9566	12.7322	9.81333
JP8-NaCl.0.3M	JP11_00215	136	93.039	9.07501	9.12241	13.5045	13.575	11.7624	11.8239
JP8-NaCl.0.3M	JP11_00216	39	32.7449	3.11535	2.75022	4.85256	4.28384	3.71853	3.28271
JP8-NaCl.0.3M	JP11_00216	52	49.4765	4.6621	3.59331	7.26184	5.59705	5.5001	4.2392
JP8-NaCl.0.3M	JP11_00216	48	32.8373	3.20295	3.21967	4.98901	5.01507	4.34544	4.36814
JP8-NaCl.0.3M	JP11_00217	59	49.5372	4.71296	4.1606	2.56278	2.26242	1.96386	1.7337
JP8-NaCl.0.3M	JP11_00217	95	90.3898	8.5173	6.5647	4.63149	3.56971	3.50788	2.70369
JP8-NaCl.0.3M	JP11_00217	98	67.0428	6.53935	6.5735	3.55593	3.5745	3.09722	3.1134
JP8-NaCl.0.3M	JP11_00218	52	43.6599	4.15379	3.66697	2.70958	2.39202	2.07636	1.83301
JP8-NaCl.0.3M	JP11_00218	77	73.2633	6.9035	5.32086	4.50326	3.47088	3.41076	2.62884
JP8-NaCl.0.3M	JP11_00218	72	49.2559	4.80442	4.82951	3.134	3.15037	2.72972	2.74398
JP8-NaCl.0.3M	JP11_00219	76	63.8106	6.07093	5.35941	4.03921	3.56581	3.09525	2.73249
JP8-NaCl.0.3M	JP11_00219	109	103.71	9.77249	7.53213	6.50199	5.01139	4.92459	3.79562
JP8-NaCl.0.3M	JP11_00219	132	90.3025	8.8081	8.85411	5.86035	5.89096	5.10438	5.13104
JP8-NaCl.0.3M	JP11_00220	173	145.253	13.8194	12.1997	5.18744	4.57947	3.97515	3.50926
JP8-NaCl.0.3M	JP11_00220	177	168.41	15.8691	12.2311	5.95686	4.59124	4.51171	3.4774
JP8-NaCl.0.3M	JP11_00220	198	135.454	13.2122	13.2812	4.95952	4.98542	4.31975	4.34231
JP8-NaCl.0.3M	JP11_00221	959	805.189	76.6055	67.6273	26.6269	23.5062	20.4042	18.0128
JP8-NaCl.0.3M	JP11_00221	788	749.76	70.6488	54.4524	24.5564	18.9268	18.599	14.3351
JP8-NaCl.0.3M	JP11_00221	971	664.271	64.7929	65.1313	22.521	22.6386	19.6159	19.7183
JP8-NaCl.0.3M	JP11_00222	210	176.319	16.7749	14.8089	70.7803	62.4848	54.2391	47.8822
JP8-NaCl.0.3M	JP11_00222	182	173.168	16.3174	12.5766	68.8496	53.0657	52.1466	40.1919
JP8-NaCl.0.3M	JP11_00222	240	164.186	16.0147	16.0984	67.5727	67.9256	58.856	59.1634
JP8-NaCl.0.3M	JP11_00223	120	100.754	9.58568	8.46223	11.5351	10.1832	8.83937	7.8034
JP8-NaCl.0.3M	JP11_00223	74	70.4089	6.63453	5.11355	7.98379	6.15349	6.04691	4.66064
JP8-NaCl.0.3M	JP11_00223	154	105.353	10.2761	10.3298	12.366	12.4306	10.7708	10.827
JP8-NaCl.0.3M	JP11_00224	36	30.2261	2.8757	2.53867	1.4307	1.26302	1.09635	0.967854
JP8-NaCl.0.3M	JP11_00224	25	23.7868	2.2414	1.72755	1.11512	0.859479	0.844591	0.650967
JP8-NaCl.0.3M	JP11_00224	65	44.4671	4.33732	4.35998	2.15787	2.16914	1.87951	1.88933
JP8-NaCl.0.3M	JP11_00225	1	0.839613	0.0798806	0.0705186	0.0299178	0.0264115	0.0229261	0.0202391
JP8-NaCl.0.3M	JP11_00225	1	0.951472	0.0896558	0.0691021	0.033579	0.0258809	0.0254326	0.0196022
JP8-NaCl.0.3M	JP11_00225	0	0	0	0	0	0	0	0
JP8-NaCl.0.3M	JP11_00226	957	803.509	76.4458	67.4863	41.0337	36.2245	31.4442	27.7589
JP8-NaCl.0.3M	JP11_00226	740	704.089	66.3453	51.1355	35.6121	27.448	26.9725	20.789
JP8-NaCl.0.3M	JP11_00226	960	656.746	64.0589	64.3935	34.3848	34.5644	29.9493	30.1057
JP8-NaCl.0.3M	JP11_00227	28	23.5092	2.23666	1.97452	4.71869	4.16565	3.61594	3.19215
JP8-NaCl.0.3M	JP11_00227	36	34.253	3.22761	2.48767	6.8093	5.24826	5.15735	3.97502
JP8-NaCl.0.3M	JP11_00227	54	36.9419	3.60331	3.62213	7.60193	7.64163	6.6213	6.65588
JP8-NaCl.0.3M	JP11_00228	767	643.983	61.2685	54.0878	31.2275	27.5677	23.9297	21.1251
JP8-NaCl.0.3M	JP11_00228	1853	1763.08	166.132	128.046	84.675	65.2631	64.1326	49.4301
JP8-NaCl.0.3M	JP11_00228	935	639.643	62.3907	62.7166	31.7996	31.9656	27.6975	27.8422
JP8-NaCl.0.3M	JP11_00229	1210	1015.93	96.6556	85.3275	45.765	40.4013	35.0698	30.9596
JP8-NaCl.0.3M	JP11_00229	2101	1999.04	188.367	145.183	89.1889	68.7422	67.5515	52.0652
JP8-NaCl.0.3M	JP11_00229	1131	773.728	75.4694	75.8636	35.7336	35.9203	31.1241	31.2866
JP8-NaCl.0.3M	JP11_00230	294	246.846	23.4849	20.7325	15.5632	13.7392	11.9261	10.5284
JP8-NaCl.0.3M	JP11_00230	329	313.034	29.4968	22.7346	19.5472	15.066	14.805	11.4109
JP8-NaCl.0.3M	JP11_00230	238	162.818	15.8813	15.9642	10.5244	10.5793	9.16676	9.21463
JP8-NaCl.0.3M	JP11_00231	0	0	0	0	0	0	0	0
JP8-NaCl.0.3M	JP11_00231	0	0	0	0	0	0	0	0
JP8-NaCl.0.3M	JP11_00231	0	0	0	0	0	0	0	0
JP8-NaCl.0.3M	JP11_00232	345	289.666	27.5588	24.3289	19.7554	17.4401	15.1386	13.3644
JP8-NaCl.0.3M	JP11_00232	324	308.277	29.0485	22.3891	20.8233	16.0495	15.7715	12.1559
JP8-NaCl.0.3M	JP11_00232	551	376.945	36.7672	36.9592	26.3564	26.494	22.9565	23.0764
JP8-NaCl.0.3M	JP11_00233	18	15.113	1.43785	1.26933	2.08384	1.83962	1.59685	1.4097
JP8-NaCl.0.3M	JP11_00233	10	9.51472	0.896558	0.691021	1.29936	1.00148	0.984132	0.758518
JP8-NaCl.0.3M	JP11_00233	15	10.2616	1.00092	1.00615	1.45061	1.45819	1.26349	1.27008
JP8-NaCl.0.3M	JP11_00234	1063	892.508	84.9131	74.9613	52.0301	45.9321	39.8708	35.1979
JP8-NaCl.0.3M	JP11_00234	869	826.829	77.9109	60.0497	47.7395	36.7952	36.1578	27.8686
JP8-NaCl.0.3M	JP11_00234	1419	970.752	94.6871	95.1816	58.0191	58.3221	50.5348	50.7987
JP8-NaCl.0.3M	JP11_00235	457	383.703	36.5055	32.227	32.4493	28.6462	24.8659	21.9516
JP8-NaCl.0.3M	JP11_00235	275	261.655	24.6554	19.0031	21.9159	16.8916	16.599	12.7937
JP8-NaCl.0.3M	JP11_00235	678	463.827	45.2416	45.4779	40.2148	40.4248	35.0272	35.2101
JP8-NaCl.0.3M	JP11_00236	0	0	0	0	0	0	0	0
JP8-NaCl.0.3M	JP11_00236	0	0	0	0	0	0	0	0
JP8-NaCl.0.3M	JP11_00236	0	0	0	0	0	0	0	0
JP8-NaCl.0.3M	JP11_00237	0	0	0	0	0	0	0	0
JP8-NaCl.0.3M	JP11_00237	1	0.951472	0.0896558	0.0691021	0.0695006	0.0535675	0.0526396	0.0405719
JP8-NaCl.0.3M	JP11_00237	2	1.36822	0.133456	0.134153	0.103454	0.103995	0.090109	0.0905796
JP8-NaCl.0.3M	JP11_00238	0	0	0	0	0	0	0	0
JP8-NaCl.0.3M	JP11_00238	0	0	0	0	0	0	0	0
JP8-NaCl.0.3M	JP11_00238	0	0	0	0	0	0	0	0
JP8-NaCl.0.3M	JP11_00239	0	0	0	0	0	0	0	0
JP8-NaCl.0.3M	JP11_00239	0	0	0	0	0	0	0	0
JP8-NaCl.0.3M	JP11_00239	0	0	0	0	0	0	0	0
JP8-NaCl.0.3M	JP11_00240	1	0.839613	0.0798806	0.0705186	0.106508	0.0940248	0.0816169	0.0720513
JP8-NaCl.0.3M	JP11_00240	1	0.951472	0.0896558	0.0691021	0.119541	0.0921361	0.0905402	0.0697837
JP8-NaCl.0.3M	JP11_00240	2	1.36822	0.133456	0.134153	0.177941	0.178871	0.154987	0.155797
JP8-NaCl.0.3M	JP11_00241	927	778.321	74.0494	65.3707	74.5714	65.8315	57.1442	50.4468
JP8-NaCl.0.3M	JP11_00241	702	667.933	62.9384	48.5097	63.3821	48.8516	48.0054	37.0001
JP8-NaCl.0.3M	JP11_00241	783	535.658	52.2481	52.5209	52.6164	52.8912	45.829	46.0684
JP8-NaCl.0.3M	JP11_00242	65	54.5748	5.19224	4.58371	27.4722	24.2524	21.052	18.5847
JP8-NaCl.0.3M	JP11_00242	37	35.2044	3.31727	2.55678	17.5517	13.5279	13.2936	10.246
JP8-NaCl.0.3M	JP11_00242	47	32.1532	3.13622	3.1526	16.5937	16.6804	14.4532	14.5287
JP8-NaCl.0.3M	JP11_00243	1106	928.612	88.348	77.9936	44.6202	39.3907	34.1925	30.1851
JP8-NaCl.0.3M	JP11_00243	908	863.936	81.4075	62.7447	41.1149	31.6892	31.1403	24.0014
JP8-NaCl.0.3M	JP11_00243	1532	1048.06	102.227	102.761	51.63	51.8996	44.9699	45.2047
JP8-NaCl.0.3M	JP11_00244	1571	1319.03	125.492	110.785	57.3811	50.656	43.9712	38.8178
JP8-NaCl.0.3M	JP11_00244	1639	1559.46	146.946	113.258	67.1906	51.7871	50.89	39.2234
JP8-NaCl.0.3M	JP11_00244	2419	1654.86	161.415	162.258	73.8067	74.1921	64.2858	64.6215
JP8-NaCl.0.3M	JP11_00245	223	187.234	17.8134	15.7256	17.1613	15.1499	13.1507	11.6094
JP8-NaCl.0.3M	JP11_00245	96	91.3413	8.60696	6.6338	8.29187	6.39094	6.28024	4.84049
JP8-NaCl.0.3M	JP11_00245	383	262.014	25.5568	25.6903	24.6212	24.7498	21.4452	21.5572
JP8-NaCl.0.3M	JP11_00246	3	2.51884	0.239642	0.211556	0.159442	0.140756	0.122181	0.107861
JP8-NaCl.0.3M	JP11_00246	1	0.951472	0.0896558	0.0691021	0.0596513	0.0459761	0.0451797	0.0348222
JP8-NaCl.0.3M	JP11_00246	2	1.36822	0.133456	0.134153	0.0887931	0.0892569	0.0773391	0.077743
JP8-NaCl.0.3M	JP11_00247	0	0	0	0	0	0	0	0
JP8-NaCl.0.3M	JP11_00247	0	0	0	0	0	0	0	0
JP8-NaCl.0.3M	JP11_00247	0	0	0	0	0	0	0	0
JP8-NaCl.0.3M	JP11_00248	317	266.157	25.3222	22.3544	6.17463	5.45096	4.73163	4.17708
JP8-NaCl.0.3M	JP11_00248	302	287.344	27.0761	20.8688	6.60231	5.08872	5.00057	3.85418
JP8-NaCl.0.3M	JP11_00248	572	391.311	38.1684	38.3678	9.30711	9.35572	8.10651	8.14885
JP8-NaCl.0.3M	JP11_00249	454	381.184	36.2658	32.0154	6.97151	6.15445	5.34228	4.71616
JP8-NaCl.0.3M	JP11_00249	559	531.873	50.1176	38.6281	9.6343	7.42562	7.29699	5.62415
JP8-NaCl.0.3M	JP11_00249	712	487.086	47.5104	47.7585	9.1331	9.1808	7.95495	7.9965
JP8-NaCl.0.3M	JP11_00250	917	769.925	73.2505	64.6655	23.1879	20.4703	17.7689	15.6864
JP8-NaCl.0.3M	JP11_00250	955	908.655	85.6213	65.9925	27.1039	20.8903	20.5285	15.8223
JP8-NaCl.0.3M	JP11_00250	1017	695.74	67.8624	68.2169	21.4822	21.5944	18.7111	18.8088
JP8-NaCl.0.3M	JP11_00251	255	214.101	20.3696	17.9822	9.43035	8.32511	7.2265	6.37955
JP8-NaCl.0.3M	JP11_00251	248	235.965	22.2346	17.1373	10.2938	7.93394	7.79651	6.00915
JP8-NaCl.0.3M	JP11_00251	366	250.384	24.4225	24.55	11.3067	11.3658	9.84816	9.8996
JP8-NaCl.0.3M	JP11_00252	1597	1340.86	127.569	112.618	82.5692	72.892	63.2729	55.8573
JP8-NaCl.0.3M	JP11_00252	1192	1134.15	106.87	82.3697	69.1714	53.3137	52.3902	40.3797
JP8-NaCl.0.3M	JP11_00252	1885	1289.55	125.782	126.439	81.4125	81.8377	70.9105	71.2809
JP8-NaCl.0.3M	JP11_00253	6592	5534.73	526.573	464.859	587.038	518.237	449.848	397.126
JP8-NaCl.0.3M	JP11_00253	3868	3680.29	346.789	267.287	386.61	297.979	292.817	225.688
JP8-NaCl.0.3M	JP11_00253	11246	7693.5	750.424	754.343	836.593	840.962	728.674	732.48
JP8-NaCl.0.3M	JP11_00254	1687	1416.43	134.759	118.965	222.374	196.312	170.406	150.434
JP8-NaCl.0.3M	JP11_00254	640	608.942	57.3797	44.2253	94.686	72.9791	71.715	55.2742
JP8-NaCl.0.3M	JP11_00254	3617	2474.43	241.355	242.616	398.276	400.356	346.9	348.711
JP8-NaCl.0.3M	JP11_00255	722	606.2	57.6738	50.9144	38.8376	34.2858	29.7613	26.2733
JP8-NaCl.0.3M	JP11_00255	708	673.642	63.4763	48.9243	42.745	32.9456	32.375	24.9529
JP8-NaCl.0.3M	JP11_00255	1395	954.333	93.0856	93.5718	62.6839	63.0113	54.5979	54.883
JP8-NaCl.0.3M	JP11_00256	566	475.221	45.2124	39.9135	54.6044	48.2047	41.8434	36.9394
JP8-NaCl.0.3M	JP11_00256	571	543.29	51.1935	39.4573	61.8279	47.6537	46.8283	36.0928
JP8-NaCl.0.3M	JP11_00256	651	445.356	43.44	43.6668	52.4637	52.7377	45.696	45.9347
JP8-NaCl.0.3M	JP11_00257	241	202.347	19.2512	16.995	4.50005	3.97265	3.4484	3.04425
JP8-NaCl.0.3M	JP11_00257	303	288.296	27.1657	20.9379	6.3501	4.89433	4.80955	3.70695
JP8-NaCl.0.3M	JP11_00257	551	376.945	36.7672	36.9592	8.59447	8.63936	7.48581	7.52491
JP8-NaCl.0.3M	JP11_00258	2	1.67923	0.159761	0.141037	0.95096	0.839507	0.728722	0.643316
JP8-NaCl.0.3M	JP11_00258	5	4.75736	0.448279	0.34551	2.66833	2.05661	2.02099	1.55767
JP8-NaCl.0.3M	JP11_00258	9	6.15699	0.600552	0.603689	3.57472	3.59339	3.11359	3.12985
JP8-NaCl.0.3M	JP11_00259	351	294.704	28.0381	24.752	19.7174	17.4065	15.1095	13.3386
JP8-NaCl.0.3M	JP11_00259	355	337.772	31.8278	24.5312	22.3824	17.2512	16.9524	13.066
JP8-NaCl.0.3M	JP11_00259	733	501.453	48.9117	49.1671	34.3964	34.576	29.9593	30.1158
JP8-NaCl.0.3M	JP11_00260	258	216.62	20.6092	18.1938	14.6476	12.9309	11.2245	9.90898
JP8-NaCl.0.3M	JP11_00260	142	135.109	12.7311	9.81249	9.04842	6.97405	6.85325	5.28213
JP8-NaCl.0.3M	JP11_00260	274	187.446	18.2835	18.379	12.9947	13.0625	11.3184	11.3775
JP8-NaCl.0.3M	JP11_00261	25	20.9903	1.99702	1.76296	7.08162	6.25165	5.42666	4.79065
JP8-NaCl.0.3M	JP11_00261	17	16.175	1.52415	1.17474	5.40478	4.16573	4.09357	3.15511
JP8-NaCl.0.3M	JP11_00261	31	21.2074	2.06857	2.07937	7.33535	7.37366	6.38911	6.42248
JP8-NaCl.0.3M	JP11_00262	19	15.9526	1.51773	1.33985	7.90486	6.9784	6.0575	5.34756
JP8-NaCl.0.3M	JP11_00262	31	29.4956	2.77933	2.14216	14.4757	11.1571	10.9638	8.45037
JP8-NaCl.0.3M	JP11_00262	36	24.628	2.40221	2.41476	12.5115	12.5769	10.8976	10.9545
JP8-NaCl.0.3M	JP11_00263	547	459.268	43.6947	38.5737	17.298	15.2707	13.2555	11.7019
JP8-NaCl.0.3M	JP11_00263	648	616.554	58.097	44.7781	22.9996	17.7269	17.4198	13.4263
JP8-NaCl.0.3M	JP11_00263	767	524.712	51.1804	51.4477	20.2614	20.3673	17.6478	17.7399
JP8-NaCl.0.3M	JP11_00264	1209	1015.09	96.5757	85.257	180.853	159.657	138.588	122.346
JP8-NaCl.0.3M	JP11_00264	815	775.449	73.0695	56.3182	136.834	105.465	103.638	79.8788
JP8-NaCl.0.3M	JP11_00264	1284	878.397	85.6788	86.1263	160.447	161.285	139.75	140.48
JP8-NaCl.0.3M	JP11_00265	975	818.622	77.8836	68.7556	45.546	40.208	34.902	30.8114
JP8-NaCl.0.3M	JP11_00265	838	797.333	75.1316	57.9075	43.9366	33.8641	33.2775	25.6486
JP8-NaCl.0.3M	JP11_00265	1428	976.909	95.2877	95.7853	55.7238	56.0148	48.5356	48.7891
JP8-NaCl.0.3M	JP11_00266	749	628.87	59.8306	52.8184	25.1178	22.174	19.2478	16.992
JP8-NaCl.0.3M	JP11_00266	857	815.411	76.8351	59.2205	32.2565	24.8617	24.431	18.8302
JP8-NaCl.0.3M	JP11_00266	1210	827.773	80.7409	81.1626	33.8963	34.0733	29.5238	29.6779
JP8-NaCl.0.3M	JP11_00267	481	403.854	38.4226	33.9194	16.72	14.7604	12.8126	11.3109
JP8-NaCl.0.3M	JP11_00267	515	490.008	46.1728	35.5876	20.0926	15.4863	15.2181	11.7293
JP8-NaCl.0.3M	JP11_00267	521	356.421	34.7653	34.9469	15.1285	15.2075	13.177	13.2458
JP8-NaCl.0.3M	JP11_00268	3	2.51884	0.239642	0.211556	0.16203	0.14304	0.124164	0.109612
JP8-NaCl.0.3M	JP11_00268	36	34.253	3.22761	2.48767	2.18229	1.682	1.65286	1.27394
JP8-NaCl.0.3M	JP11_00268	16	10.9458	1.06765	1.07322	0.721872	0.725642	0.628753	0.632036
JP8-NaCl.0.3M	JP11_00269	98	82.2821	7.8283	6.91082	3.92987	3.46929	3.01147	2.65852
JP8-NaCl.0.3M	JP11_00269	76	72.3118	6.81384	5.25176	3.4206	2.63642	2.59076	1.99682
JP8-NaCl.0.3M	JP11_00269	94	64.3063	6.27244	6.3052	3.14881	3.16526	2.74263	2.75695
JP8-NaCl.0.3M	JP11_00270	207	173.8	16.5353	14.5973	29.7933	26.3015	22.8307	20.1549
JP8-NaCl.0.3M	JP11_00270	156	148.43	13.9863	10.7799	25.2006	19.4233	19.0868	14.7112
JP8-NaCl.0.3M	JP11_00270	272	186.078	18.15	18.2448	32.7028	32.8736	28.4842	28.633
JP8-NaCl.0.3M	JP11_00271	232	194.79	18.5323	16.3603	46.1003	40.6973	35.3267	31.1864
JP8-NaCl.0.3M	JP11_00271	164	156.041	14.7036	11.3327	36.576	28.1909	27.7026	21.3517
JP8-NaCl.0.3M	JP11_00271	208	142.295	13.8794	13.9519	34.526	34.7063	30.0722	30.2293
JP8-NaCl.0.3M	JP11_00272	400	335.845	31.9523	28.2074	49.5384	43.7325	37.9613	33.5123
JP8-NaCl.0.3M	JP11_00272	383	364.414	34.3382	26.4661	53.2375	41.0327	40.322	31.0781
JP8-NaCl.0.3M	JP11_00272	425	290.747	28.3594	28.5075	43.9681	44.1977	38.2963	38.4963
JP8-NaCl.0.3M	JP11_00273	497	417.288	39.7007	35.0477	18.3545	16.2033	14.065	12.4166
JP8-NaCl.0.3M	JP11_00273	438	416.745	39.2693	30.2667	18.155	13.9929	13.7506	10.5982
JP8-NaCl.0.3M	JP11_00273	621	424.832	41.4381	41.6545	19.1577	19.2578	16.6864	16.7736
JP8-NaCl.0.3M	JP11_00274	373	313.176	29.7955	26.3034	17.333	15.3016	13.2823	11.7256
JP8-NaCl.0.3M	JP11_00274	459	436.725	41.152	31.7179	23.9395	18.4513	18.1317	13.975
JP8-NaCl.0.3M	JP11_00274	372	254.489	24.8228	24.9525	14.4403	14.5157	12.5775	12.6432
JP8-NaCl.0.3M	JP11_00275	11428	9595.09	912.876	805.886	953.893	842.097	730.97	645.3
JP8-NaCl.0.3M	JP11_00275	10872	10344.4	974.738	751.278	1018.54	785.034	771.436	594.583
JP8-NaCl.0.3M	JP11_00275	12195	8342.72	813.749	817.999	850.312	854.753	740.624	744.492
JP8-NaCl.0.3M	JP11_00276	21	17.6319	1.67749	1.48089	5.08331	4.48755	3.89535	3.43881
JP8-NaCl.0.3M	JP11_00276	12	11.4177	1.07587	0.829225	3.26021	2.5128	2.46928	1.90319
JP8-NaCl.0.3M	JP11_00276	18	12.314	1.2011	1.20738	3.63971	3.65872	3.1702	3.18676
JP8-NaCl.0.3M	JP11_00277	5713	4796.71	456.358	402.873	322.287	284.515	246.969	218.024
JP8-NaCl.0.3M	JP11_00277	7259	6906.73	650.812	501.612	459.613	354.246	348.11	268.305
JP8-NaCl.0.3M	JP11_00277	7789	5328.53	519.745	522.459	367.051	368.968	319.703	321.373
JP8-NaCl.0.3M	JP11_00278	667	560.022	53.2804	47.0359	27.6207	24.3836	21.1658	18.6852
JP8-NaCl.0.3M	JP11_00278	888	844.907	79.6144	61.3626	41.2724	31.8106	31.2596	24.0933
JP8-NaCl.0.3M	JP11_00278	886	606.121	59.1211	59.4298	30.6485	30.8086	26.695	26.8344
JP8-NaCl.0.3M	JP11_00279	382	320.732	30.5144	26.9381	46.4451	41.0017	35.5909	31.4197
JP8-NaCl.0.3M	JP11_00279	322	306.374	28.8692	22.2509	43.9409	33.8674	33.2807	25.6511
JP8-NaCl.0.3M	JP11_00279	614	420.044	40.971	41.185	62.3608	62.6865	54.3164	54.6001
JP8-NaCl.0.3M	JP11_00280	1070	898.386	85.4723	75.4549	42.7789	37.7652	32.7816	28.9395
JP8-NaCl.0.3M	JP11_00280	1049	998.094	94.049	72.4881	47.0716	36.2803	35.6519	27.4786
JP8-NaCl.0.3M	JP11_00280	1637	1119.89	109.234	109.804	54.6716	54.9571	47.6191	47.8678
JP8-NaCl.0.3M	JP11_00281	253	212.422	20.2098	17.8412	52.2217	46.1013	40.0176	35.3275
JP8-NaCl.0.3M	JP11_00281	174	165.556	15.6001	12.0238	40.3104	31.0692	30.531	23.5317
JP8-NaCl.0.3M	JP11_00281	260	177.869	17.3493	17.4399	44.8302	45.0644	39.0472	39.2512
JP8-NaCl.0.3M	JP11_00282	955	801.83	76.286	67.3452	21.8459	19.2856	16.7406	14.7786
JP8-NaCl.0.3M	JP11_00282	808	768.789	72.4419	55.8345	20.7451	15.9893	15.7123	12.1102
JP8-NaCl.0.3M	JP11_00282	1139	779.201	76.0032	76.4002	21.765	21.8786	18.9573	19.0564
JP8-NaCl.0.3M	JP11_00283	2411	2024.31	192.592	170.02	302.818	267.328	232.05	204.854
JP8-NaCl.0.3M	JP11_00283	2190	2083.72	196.346	151.334	308.721	237.946	233.824	180.22
JP8-NaCl.0.3M	JP11_00283	3064	2096.11	204.455	205.523	321.47	323.149	280.001	281.463
JP8-NaCl.0.3M	JP11_00284	122	102.433	9.74544	8.60327	5.9496	5.2523	4.55919	4.02485
JP8-NaCl.0.3M	JP11_00284	96	91.3413	8.60696	6.6338	5.25455	4.04994	3.97979	3.06741
JP8-NaCl.0.3M	JP11_00284	165	112.878	11.0101	11.0676	6.72169	6.7568	5.85461	5.88519
JP8-NaCl.0.3M	JP11_00285	573	481.098	45.7716	40.4071	9.49421	8.38149	7.27543	6.42275
JP8-NaCl.0.3M	JP11_00285	557	529.97	49.9383	38.4899	10.3585	7.98379	7.8455	6.04691
JP8-NaCl.0.3M	JP11_00285	783	535.658	52.2481	52.5209	10.8376	10.8942	9.43958	9.48888
JP8-NaCl.0.3M	JP11_00286	14781	12410.3	1180.72	1042.34	1245.48	1099.51	954.414	842.556
JP8-NaCl.0.3M	JP11_00286	10211	9715.48	915.476	705.601	965.692	744.305	731.413	563.735
JP8-NaCl.0.3M	JP11_00286	20263	13862.1	1352.11	1359.17	1426.28	1433.73	1242.29	1248.78
JP8-NaCl.0.3M	JP11_00287	624	523.918	49.8455	44.0036	72.2399	63.7733	55.3575	48.8696
JP8-NaCl.0.3M	JP11_00287	762	725.021	68.3177	52.6558	99.0112	76.3127	74.9909	57.7991
JP8-NaCl.0.3M	JP11_00287	631	431.673	42.1054	42.3253	61.0223	61.341	53.1506	53.4282
JP8-NaCl.0.3M	JP11_00288	333	279.591	26.6003	23.4827	27.3665	24.1591	20.971	18.5132
JP8-NaCl.0.3M	JP11_00288	154	146.527	13.807	10.6417	14.2047	10.9483	10.7586	8.2922
JP8-NaCl.0.3M	JP11_00288	521	356.421	34.7653	34.9469	35.7668	35.9536	31.153	31.3157
JP8-NaCl.0.3M	JP11_00289	1688	1417.27	134.839	119.035	61.4019	54.2055	47.0524	41.5378
JP8-NaCl.0.3M	JP11_00289	2168	2062.79	194.374	149.813	88.5127	68.221	67.0393	51.6704
JP8-NaCl.0.3M	JP11_00289	1732	1184.88	115.573	116.177	52.6289	52.9037	45.8399	46.0793
JP8-NaCl.0.3M	JP11_00290	172	144.413	13.7395	12.1292	33.1871	29.2976	25.4314	22.4508
JP8-NaCl.0.3M	JP11_00290	172	163.653	15.4208	11.8856	37.2483	28.7091	28.2118	21.7442
JP8-NaCl.0.3M	JP11_00290	204	139.558	13.6125	13.6836	32.8805	33.0522	28.639	28.7886
JP8-NaCl.0.3M	JP11_00291	1023	858.924	81.7179	72.1405	55.3644	48.8757	42.4259	37.4535
JP8-NaCl.0.3M	JP11_00291	862	820.168	77.2833	59.566	52.36	40.3564	39.6573	30.5658
JP8-NaCl.0.3M	JP11_00291	1331	910.55	88.815	89.2789	60.1728	60.4871	52.4107	52.6844
JP8-NaCl.0.3M	JP11_00292	1	0.839613	0.0798806	0.0705186	0.183634	0.162112	0.140719	0.124226
JP8-NaCl.0.3M	JP11_00292	0	0	0	0	0	0	0	0
JP8-NaCl.0.3M	JP11_00292	0	0	0	0	0	0	0	0
JP8-NaCl.0.3M	JP11_00293	0	0	0	0	0	0	0	0
JP8-NaCl.0.3M	JP11_00293	0	0	0	0	0	0	0	0
JP8-NaCl.0.3M	JP11_00293	0	0	0	0	0	0	0	0
JP8-NaCl.0.3M	JP11_00294	19	15.9526	1.51773	1.33985	2.22868	1.96748	1.70784	1.50768
JP8-NaCl.0.3M	JP11_00294	12	11.4177	1.07587	0.829225	1.57984	1.21766	1.19657	0.922251
JP8-NaCl.0.3M	JP11_00294	28	19.1551	1.86839	1.87814	2.74359	2.75792	2.38968	2.40216
JP8-NaCl.0.3M	JP11_00295	0	0	0	0	0	0	0	0
JP8-NaCl.0.3M	JP11_00295	0	0	0	0	0	0	0	0
JP8-NaCl.0.3M	JP11_00295	0	0	0	0	0	0	0	0
JP8-NaCl.0.3M	JP11_00296	1	0.839613	0.0798806	0.0705186	0.0989847	0.0873836	0.0758521	0.0669622
JP8-NaCl.0.3M	JP11_00296	0	0	0	0	0	0	0	0
JP8-NaCl.0.3M	JP11_00296	1	0.68411	0.066728	0.0670766	0.0826866	0.0831184	0.0720202	0.0723964
JP8-NaCl.0.3M	JP11_00297	99	83.1217	7.90818	6.98134	4.6085	4.06838	3.5315	3.11761
JP8-NaCl.0.3M	JP11_00297	294	279.733	26.3588	20.316	15.3606	11.8392	11.6341	8.96696
JP8-NaCl.0.3M	JP11_00297	79	54.0447	5.27152	5.29905	3.07198	3.08802	2.6757	2.68968
JP8-NaCl.0.3M	JP11_00298	70	58.7729	5.59164	4.9363	5.99319	5.29078	4.59259	4.05434
JP8-NaCl.0.3M	JP11_00298	46	43.7677	4.12417	3.1787	4.42033	3.40696	3.34795	2.58043
JP8-NaCl.0.3M	JP11_00298	65	44.4671	4.33732	4.35998	4.64879	4.67307	4.04911	4.07026
JP8-NaCl.0.3M	JP11_00299	143	120.065	11.4229	10.0842	12.5665	11.0937	9.62972	8.50111
JP8-NaCl.0.3M	JP11_00299	163	155.09	14.6139	11.2636	16.0769	12.3912	12.1766	9.3851
JP8-NaCl.0.3M	JP11_00299	131	89.6184	8.74137	8.78703	9.61647	9.6667	8.37597	8.41972
JP8-NaCl.0.3M	JP11_00300	588	493.692	46.9698	41.4649	105.078	92.7627	80.5214	71.0842
JP8-NaCl.0.3M	JP11_00300	499	474.784	44.7383	34.4819	100.086	77.1408	75.8046	58.4263
JP8-NaCl.0.3M	JP11_00300	437	298.956	29.1602	29.3125	65.2353	65.576	56.8201	57.1168
JP8-NaCl.0.3M	JP11_00301	4011	3367.69	320.401	282.85	120.542	106.415	92.3717	81.5457
JP8-NaCl.0.3M	JP11_00301	3473	3304.46	311.375	239.992	117.146	90.2903	88.7263	68.3856
JP8-NaCl.0.3M	JP11_00301	5692	3893.95	379.816	381.8	142.895	143.642	124.462	125.112
JP8-NaCl.0.3M	JP11_00302	72	60.4521	5.75141	5.07734	9.08595	8.02107	6.96258	6.14656
JP8-NaCl.0.3M	JP11_00302	45	42.8162	4.03451	3.10959	6.37364	4.91247	4.82738	3.72069
JP8-NaCl.0.3M	JP11_00302	50	34.2055	3.3364	3.35383	5.27078	5.29831	4.59086	4.61484
JP8-NaCl.0.3M	JP11_00303	371	311.496	29.6357	26.1624	27.9846	24.7048	21.4447	18.9313
JP8-NaCl.0.3M	JP11_00303	325	309.228	29.1381	22.4582	27.5148	21.207	20.8396	16.0621
JP8-NaCl.0.3M	JP11_00303	587	401.573	39.1694	39.3739	36.9871	37.1803	32.2159	32.3841
JP8-NaCl.0.3M	JP11_00304	1105	927.772	88.2681	77.923	61.4253	54.2262	47.0703	41.5536
JP8-NaCl.0.3M	JP11_00304	1331	1266.41	119.332	91.9749	83.0424	64.0048	62.8961	48.4771
JP8-NaCl.0.3M	JP11_00304	1073	734.05	71.5992	71.9731	49.8255	50.0857	43.3981	43.6248
JP8-NaCl.0.3M	JP11_00305	125	104.952	9.98508	8.81482	16.2359	14.333	12.4416	10.9834
JP8-NaCl.0.3M	JP11_00305	100	95.1472	8.96558	6.91021	14.5782	11.2361	11.0415	8.5102
JP8-NaCl.0.3M	JP11_00305	110	75.2521	7.34009	7.37842	11.9351	11.9974	10.3955	10.4498
JP8-NaCl.0.3M	JP11_00306	0	0	0	0	0	0	0	0
JP8-NaCl.0.3M	JP11_00306	0	0	0	0	0	0	0	0
JP8-NaCl.0.3M	JP11_00306	0	0	0	0	0	0	0	0
JP8-NaCl.0.3M	JP11_00307	0	0	0	0	0	0	0	0
JP8-NaCl.0.3M	JP11_00307	0	0	0	0	0	0	0	0
JP8-NaCl.0.3M	JP11_00307	0	0	0	0	0	0	0	0
JP8-NaCl.0.3M	JP11_00308	5	4.19806	0.399403	0.352593	0.573855	0.506599	0.439746	0.388208
JP8-NaCl.0.3M	JP11_00308	7	6.6603	0.627591	0.483715	0.901711	0.694992	0.682954	0.526385
JP8-NaCl.0.3M	JP11_00308	5	3.42055	0.33364	0.335383	0.479368	0.481872	0.417531	0.419712
JP8-NaCl.0.3M	JP11_00309	929	780	74.2091	65.5118	51.6417	45.5893	39.5731	34.9351
JP8-NaCl.0.3M	JP11_00309	467	444.337	41.8693	32.2707	29.1366	22.457	22.068	17.0089
JP8-NaCl.0.3M	JP11_00309	1035	708.054	69.0635	69.4242	48.0609	48.3119	41.8612	42.0798
JP8-NaCl.0.3M	JP11_00310	940	789.236	75.0878	66.2875	58.2076	51.3856	44.6046	39.3769
JP8-NaCl.0.3M	JP11_00310	748	711.701	67.0626	51.6884	51.9865	40.0685	39.3744	30.3478
JP8-NaCl.0.3M	JP11_00310	1124	768.94	75.0023	75.3941	58.1413	58.445	50.6413	50.9058
JP8-NaCl.0.3M	JP11_00311	10525	8836.92	840.744	742.208	2335.4	2061.69	1789.62	1579.88
JP8-NaCl.0.3M	JP11_00311	8089	7696.45	725.226	558.967	2014.52	1552.69	1525.79	1176
JP8-NaCl.0.3M	JP11_00311	10099	6908.83	673.887	677.406	1871.91	1881.68	1630.44	1638.95
JP8-NaCl.0.3M	JP11_00312	222	186.394	17.7335	15.6551	96.9044	85.5471	74.258	65.5549
JP8-NaCl.0.3M	JP11_00312	127	120.837	11.3863	8.77596	62.2202	47.9561	47.1254	36.3218
JP8-NaCl.0.3M	JP11_00312	246	168.291	16.4151	16.5008	89.7	90.1685	78.1289	78.537
JP8-NaCl.0.3M	JP11_00313	234	196.469	18.6921	16.5013	16.1417	14.2499	12.3694	10.9197
JP8-NaCl.0.3M	JP11_00313	199	189.343	17.8415	13.7513	15.4072	11.8751	11.6694	8.99414
JP8-NaCl.0.3M	JP11_00313	360	246.28	24.0221	24.1476	20.7445	20.8528	18.0685	18.1629
JP8-NaCl.0.3M	JP11_00314	1277	1072.19	102.008	90.0522	22.3114	19.6965	17.0972	15.0934
JP8-NaCl.0.3M	JP11_00314	1108	1054.23	99.3387	76.5651	21.7276	16.7465	16.4564	12.6838
JP8-NaCl.0.3M	JP11_00314	1802	1232.77	120.244	120.872	26.3001	26.4374	22.9074	23.0271
JP8-NaCl.0.3M	JP11_00315	541	454.231	43.2154	38.1506	14.4775	12.7808	11.0942	9.79391
JP8-NaCl.0.3M	JP11_00315	537	510.94	48.1452	37.1078	16.129	12.4314	12.2161	9.41554
JP8-NaCl.0.3M	JP11_00315	722	493.927	48.1777	48.4293	16.1399	16.2242	14.0579	14.1313
JP8-NaCl.0.3M	JP11_00316	982	824.5	78.4428	69.2492	40.1653	35.4579	30.7787	27.1714
JP8-NaCl.0.3M	JP11_00316	1339	1274.02	120.049	92.5277	61.4691	47.3772	46.5566	35.8834
JP8-NaCl.0.3M	JP11_00316	833	569.864	55.5845	55.8748	28.4611	28.6097	24.7897	24.9191
JP8-NaCl.0.3M	JP11_00317	126	105.791	10.065	8.88534	13.9211	12.2895	10.6678	9.4175
JP8-NaCl.0.3M	JP11_00317	160	152.235	14.3449	11.0563	19.8408	15.2923	15.0274	11.5824
JP8-NaCl.0.3M	JP11_00317	177	121.087	11.8109	11.8726	16.3359	16.4212	14.2286	14.3029
JP8-NaCl.0.3M	JP11_00318	409	343.402	32.6712	28.8421	32.0306	28.2766	24.5451	21.6684
JP8-NaCl.0.3M	JP11_00318	252	239.771	22.5933	17.4137	22.1503	17.0723	16.7766	12.9305
JP8-NaCl.0.3M	JP11_00318	387	264.751	25.8238	25.9586	25.3174	25.4496	22.0515	22.1667
JP8-NaCl.0.3M	JP11_00319	14	11.7546	1.11833	0.98726	2.95854	2.6118	2.26714	2.00143
JP8-NaCl.0.3M	JP11_00319	11	10.4662	0.986214	0.760123	2.60903	2.01091	1.97608	1.52306
JP8-NaCl.0.3M	JP11_00319	14	9.57754	0.934193	0.939072	2.47141	2.48432	2.1526	2.16385
JP8-NaCl.0.3M	JP11_00320	475	398.816	37.9433	33.4963	21.2925	18.797	16.3165	14.4042
JP8-NaCl.0.3M	JP11_00320	475	451.949	42.5865	32.8235	23.8982	18.4195	18.1004	13.9509
JP8-NaCl.0.3M	JP11_00320	612	418.675	40.8376	41.0509	22.9167	23.0364	19.9605	20.0648
JP8-NaCl.0.3M	JP11_00321	417	350.119	33.3102	29.4062	32.6571	28.8297	25.0252	22.0922
JP8-NaCl.0.3M	JP11_00321	295	280.684	26.4485	20.3851	25.9299	19.9854	19.6392	15.1369
JP8-NaCl.0.3M	JP11_00321	614	420.044	40.971	41.185	40.1677	40.3775	34.9861	35.1689
JP8-NaCl.0.3M	JP11_00322	25	20.9903	1.99702	1.76296	2.40315	2.1215	1.84154	1.62571
JP8-NaCl.0.3M	JP11_00322	34	32.35	3.0483	2.34947	3.66823	2.82728	2.77831	2.14138
JP8-NaCl.0.3M	JP11_00322	73	49.94	4.87115	4.89659	5.86179	5.89241	5.10564	5.1323
JP8-NaCl.0.3M	JP11_00323	54	45.3391	4.31355	3.808	3.11223	2.74748	2.38491	2.1054
JP8-NaCl.0.3M	JP11_00323	52	49.4765	4.6621	3.59331	3.36371	2.59257	2.54767	1.96361
JP8-NaCl.0.3M	JP11_00323	55	37.626	3.67004	3.68921	2.64794	2.66177	2.30636	2.31841
JP8-NaCl.0.3M	JP11_00324	82	68.8482	6.55021	5.78252	3.20147	2.82626	2.45329	2.16577
JP8-NaCl.0.3M	JP11_00324	80	76.1177	7.17247	5.52817	3.5056	2.70194	2.65514	2.04644
JP8-NaCl.0.3M	JP11_00324	73	49.94	4.87115	4.89659	2.38081	2.39325	2.0737	2.08453
JP8-NaCl.0.3M	JP11_00325	84	70.5275	6.70997	5.92356	12.1557	10.7311	9.31497	8.22325
JP8-NaCl.0.3M	JP11_00325	74	70.4089	6.63453	5.11355	12.0191	9.26368	9.10322	7.01629
JP8-NaCl.0.3M	JP11_00325	108	73.8839	7.20663	7.24427	13.0555	13.1237	11.3714	11.4308
JP8-NaCl.0.3M	JP11_00326	1070	898.386	85.4723	75.4549	61.6683	54.4408	47.2565	41.718
JP8-NaCl.0.3M	JP11_00326	636	605.136	57.0211	43.9489	41.1408	31.7092	31.1599	24.0165
JP8-NaCl.0.3M	JP11_00326	1013	693.003	67.5955	67.9486	48.7702	49.0249	42.479	42.7008
JP8-NaCl.0.3M	JP11_00327	220	184.715	17.5737	15.5141	21.4576	18.9427	16.443	14.5158
JP8-NaCl.0.3M	JP11_00327	131	124.643	11.7449	9.05237	14.3406	11.053	10.8615	8.37148
JP8-NaCl.0.3M	JP11_00327	356	243.543	23.7552	23.8793	29.0051	29.1566	25.2635	25.3955
JP8-NaCl.0.3M	JP11_00328	244	204.866	19.4909	17.2065	18.4573	16.2941	14.1438	12.4862
JP8-NaCl.0.3M	JP11_00328	330	313.986	29.5864	22.8037	28.0174	21.5944	21.2204	16.3555
JP8-NaCl.0.3M	JP11_00328	360	246.28	24.0221	24.1476	22.7482	22.867	19.8137	19.9172
JP8-NaCl.0.3M	JP11_00329	745	625.512	59.5111	52.5363	70.5944	62.3207	54.0966	47.7565
JP8-NaCl.0.3M	JP11_00329	616	586.106	55.228	42.5669	65.5136	50.4945	49.6199	38.2444
JP8-NaCl.0.3M	JP11_00329	856	585.598	57.1192	57.4175	67.7571	68.111	59.0166	59.3248
JP8-NaCl.0.3M	JP11_00330	53	44.4995	4.23367	3.73748	5.38635	4.75507	4.12757	3.64382
JP8-NaCl.0.3M	JP11_00330	52	49.4765	4.6621	3.59331	5.93143	4.57164	4.49245	3.46255
JP8-NaCl.0.3M	JP11_00330	57	38.9943	3.8035	3.82336	4.83906	4.86433	4.21483	4.23685
JP8-NaCl.0.3M	JP11_00331	241	202.347	19.2512	16.995	21.2486	18.7583	16.2828	14.3745
JP8-NaCl.0.3M	JP11_00331	172	163.653	15.4208	11.8856	17.0208	13.1187	12.8915	9.93609
JP8-NaCl.0.3M	JP11_00331	360	246.28	24.0221	24.1476	26.5145	26.6529	23.0942	23.2148
JP8-NaCl.0.3M	JP11_00332	2464	2068.81	196.826	173.758	102.513	90.4989	78.5563	69.3494
JP8-NaCl.0.3M	JP11_00332	2989	2843.95	267.981	206.546	139.574	107.576	105.713	81.4779
JP8-NaCl.0.3M	JP11_00332	4239	2899.94	282.86	284.338	147.323	148.092	128.319	128.989
JP8-NaCl.0.3M	JP11_00333	68	57.0937	5.43188	4.79526	5.20295	4.59316	3.98703	3.51975
JP8-NaCl.0.3M	JP11_00333	39	37.1074	3.49658	2.69498	3.34921	2.5814	2.53669	1.95515
JP8-NaCl.0.3M	JP11_00333	137	93.7231	9.14174	9.18949	8.75646	8.80219	7.6269	7.66673
JP8-NaCl.0.3M	JP11_00334	524	439.957	41.8575	36.9517	56.9489	50.2745	43.6401	38.5254
JP8-NaCl.0.3M	JP11_00334	280	266.412	25.1036	19.3486	34.1546	26.3246	25.8686	19.9382
JP8-NaCl.0.3M	JP11_00334	622	425.516	41.5048	41.7216	56.4692	56.7641	49.1848	49.4417
JP8-NaCl.0.3M	JP11_00335	2332	1957.98	186.282	164.449	114.143	100.766	87.4681	77.2168
JP8-NaCl.0.3M	JP11_00335	1964	1868.69	176.084	135.716	107.895	83.1596	81.7192	62.9849
JP8-NaCl.0.3M	JP11_00335	4190	2866.42	279.591	281.051	171.318	172.212	149.218	149.998
JP8-NaCl.0.3M	JP11_00336	939	788.396	75.0079	66.217	119.63	105.609	91.6726	80.9285
JP8-NaCl.0.3M	JP11_00336	1944	1849.66	174.291	134.334	277.976	214.25	210.538	162.272
JP8-NaCl.0.3M	JP11_00336	575	393.363	38.3686	38.569	61.194	61.5136	53.3001	53.5785
JP8-NaCl.0.3M	JP11_00337	627	526.437	50.0852	44.2152	123.667	109.173	94.7663	83.6596
JP8-NaCl.0.3M	JP11_00337	1521	1447.19	136.367	105.104	336.707	259.517	255.021	196.557
JP8-NaCl.0.3M	JP11_00337	404	276.38	26.9581	27.0989	66.5633	66.9109	57.9768	58.2796
JP8-NaCl.0.3M	JP11_00338	13	10.915	1.03845	0.916742	1.43037	1.26273	1.09609	0.967632
JP8-NaCl.0.3M	JP11_00338	25	23.7868	2.2414	1.72755	3.08732	2.37955	2.33833	1.80226
JP8-NaCl.0.3M	JP11_00338	34	23.2597	2.26875	2.2806	3.125	3.14133	2.72189	2.7361
JP8-NaCl.0.3M	JP11_00339	3	2.51884	0.239642	0.211556	0.361451	0.319089	0.27698	0.244518
JP8-NaCl.0.3M	JP11_00339	1	0.951472	0.0896558	0.0691021	0.135228	0.104226	0.102421	0.0789408
JP8-NaCl.0.3M	JP11_00339	4	2.73644	0.266912	0.268306	0.402582	0.404685	0.35065	0.352482
JP8-NaCl.0.3M	JP11_00340	1608	1350.1	128.448	113.394	164.046	144.82	125.709	110.976
JP8-NaCl.0.3M	JP11_00340	1617	1538.53	144.973	111.738	185.151	142.705	140.233	108.084
JP8-NaCl.0.3M	JP11_00340	1633	1117.15	108.967	109.536	139.166	139.893	121.214	121.847
JP8-NaCl.0.3M	JP11_00341	1038	871.518	82.9161	73.1983	36.3667	32.1045	27.8679	24.6017
JP8-NaCl.0.3M	JP11_00341	1208	1149.38	108.304	83.4753	47.5019	36.612	35.9778	27.7298
JP8-NaCl.0.3M	JP11_00341	1390	950.913	92.752	93.2364	40.6807	40.8932	35.433	35.6181
JP8-NaCl.0.3M	JP11_00342	425	356.835	33.9493	29.9704	12.4084	10.9541	9.50855	8.39414
JP8-NaCl.0.3M	JP11_00342	315	299.714	28.2416	21.7672	10.3222	7.95583	7.81802	6.02573
JP8-NaCl.0.3M	JP11_00342	570	389.943	38.035	38.2336	13.9017	13.9743	12.1084	12.1716
JP8-NaCl.0.3M	JP11_00343	0	0	0	0	0	0	0	0
JP8-NaCl.0.3M	JP11_00343	1	0.951472	0.0896558	0.0691021	0.172747	0.133145	0.130838	0.100843
JP8-NaCl.0.3M	JP11_00343	0	0	0	0	0	0	0	0
JP8-NaCl.0.3M	JP11_00344	348	292.185	27.7985	24.5405	50.6347	44.7003	38.8015	34.2539
JP8-NaCl.0.3M	JP11_00344	271	257.849	24.2967	18.7267	44.2563	34.1105	33.5197	25.8352
JP8-NaCl.0.3M	JP11_00344	266	181.973	17.7497	17.8424	32.3309	32.4998	28.1603	28.3074
JP8-NaCl.0.3M	JP11_00345	2498	2097.35	199.542	176.155	400.686	353.726	307.047	271.061
JP8-NaCl.0.3M	JP11_00345	2251	2141.76	201.815	155.549	405.252	312.347	306.937	236.571
JP8-NaCl.0.3M	JP11_00345	942	644.432	62.8578	63.1861	126.221	126.88	109.938	110.513
JP8-NaCl.0.3M	JP11_00346	616	517.201	49.2065	43.4394	30.151	26.6173	23.1048	20.3969
JP8-NaCl.0.3M	JP11_00346	636	605.136	57.0211	43.9489	34.9394	26.9295	26.463	20.3963
JP8-NaCl.0.3M	JP11_00346	764	522.66	50.9802	51.2465	31.2379	31.401	27.2083	27.3504
JP8-NaCl.0.3M	JP11_00347	3190	2678.36	254.819	224.954	816.728	721.007	625.86	552.509
JP8-NaCl.0.3M	JP11_00347	1820	1731.68	163.174	125.766	522.992	403.095	396.113	305.304
JP8-NaCl.0.3M	JP11_00347	3040	2079.69	202.853	203.913	650.171	653.566	566.3	569.258
JP8-NaCl.0.3M	JP11_00348	2610	2191.39	208.488	184.054	282.505	249.395	216.484	191.112
JP8-NaCl.0.3M	JP11_00348	1804	1716.45	161.739	124.66	219.159	168.916	165.99	127.937
JP8-NaCl.0.3M	JP11_00348	3132	2142.63	208.992	210.084	283.187	284.666	246.657	247.945
JP8-NaCl.0.3M	JP11_00349	732	614.597	58.4726	51.6196	128.229	113.201	98.2624	86.746
JP8-NaCl.0.3M	JP11_00349	541	514.746	48.5038	37.3842	106.368	81.9829	80.5629	62.0937
JP8-NaCl.0.3M	JP11_00349	1054	721.052	70.3314	70.6987	154.235	155.041	134.339	135.041
JP8-NaCl.0.3M	JP11_00350	4014	3370.21	320.641	283.062	49.8741	44.0289	38.2186	33.7394
JP8-NaCl.0.3M	JP11_00350	3042	2894.38	272.733	210.209	42.4223	32.6969	32.1306	24.7646
JP8-NaCl.0.3M	JP11_00350	4486	3068.92	299.342	300.905	46.5612	46.8044	40.5549	40.7668
JP8-NaCl.0.3M	JP11_00351	1997	1676.71	159.522	140.826	64.6098	57.0375	49.5106	43.7079
JP8-NaCl.0.3M	JP11_00351	2881	2741.19	258.298	199.083	104.617	80.6331	79.2364	61.0713
JP8-NaCl.0.3M	JP11_00351	1546	1057.63	103.162	103.7	41.7827	42.001	36.3929	36.5829
JP8-NaCl.0.3M	JP11_00352	354	297.223	28.2777	24.9636	53.2538	47.0124	40.8084	36.0257
JP8-NaCl.0.3M	JP11_00352	318	302.568	28.5106	21.9745	53.6922	41.3832	40.6663	31.3435
JP8-NaCl.0.3M	JP11_00352	331	226.44	22.087	22.2023	41.5951	41.8123	36.2294	36.4186
JP8-NaCl.0.3M	JP11_00353	238	199.828	19.0116	16.7834	7.28414	6.43043	5.58185	4.92765
JP8-NaCl.0.3M	JP11_00353	200	190.294	17.9312	13.8204	6.87018	5.29518	5.20346	4.01056
JP8-NaCl.0.3M	JP11_00353	401	274.328	26.7579	26.8977	10.2521	10.3056	8.9296	8.97623
JP8-NaCl.0.3M	JP11_00354	68	57.0937	5.43188	4.79526	4.33165	3.82397	3.31935	2.93032
JP8-NaCl.0.3M	JP11_00354	48	45.6706	4.30348	3.3169	3.4318	2.64506	2.59924	2.00336
JP8-NaCl.0.3M	JP11_00354	97	66.3587	6.47262	6.50643	5.16158	5.18854	4.49575	4.51923
JP8-NaCl.0.3M	JP11_00355	69	57.9333	5.51176	4.86578	10.8074	9.54075	8.28171	7.31109
JP8-NaCl.0.3M	JP11_00355	32	30.4471	2.86899	2.21127	5.62546	4.33582	4.26071	3.28394
JP8-NaCl.0.3M	JP11_00355	39	26.6803	2.60239	2.61599	5.10273	5.12938	4.44449	4.46771
JP8-NaCl.0.3M	JP11_00356	50	41.9806	3.99403	3.52593	8.4799	7.48605	6.49816	5.73657
JP8-NaCl.0.3M	JP11_00356	42	39.9618	3.76555	2.90229	7.99479	6.16197	6.05523	4.66706
JP8-NaCl.0.3M	JP11_00356	59	40.3625	3.93695	3.95752	8.35872	8.40237	7.28046	7.31849
JP8-NaCl.0.3M	JP11_00357	1	0.839613	0.0798806	0.0705186	0.0737587	0.0651141	0.0565214	0.0498971
JP8-NaCl.0.3M	JP11_00357	1	0.951472	0.0896558	0.0691021	0.0827847	0.0638062	0.0627009	0.0483266
JP8-NaCl.0.3M	JP11_00357	4	2.73644	0.266912	0.268306	0.246456	0.247744	0.214664	0.215785
JP8-NaCl.0.3M	JP11_00358	0	0	0	0	0	0	0	0
JP8-NaCl.0.3M	JP11_00358	0	0	0	0	0	0	0	0
JP8-NaCl.0.3M	JP11_00358	0	0	0	0	0	0	0	0
JP8-NaCl.0.3M	JP11_00359	5	4.19806	0.399403	0.352593	0.391572	0.345679	0.300062	0.264895
JP8-NaCl.0.3M	JP11_00359	3	2.85441	0.268968	0.207306	0.263694	0.203241	0.199721	0.153935
JP8-NaCl.0.3M	JP11_00359	3	2.05233	0.200184	0.20123	0.196259	0.197284	0.170942	0.171835
JP8-NaCl.0.3M	JP11_00360	32	26.8676	2.55618	2.25659	4.73367	4.17888	3.62742	3.20228
JP8-NaCl.0.3M	JP11_00360	24	22.8353	2.15174	1.65845	3.9847	3.0712	3.01801	2.32612
JP8-NaCl.0.3M	JP11_00360	47	32.1532	3.13622	3.1526	5.80781	5.83814	5.05862	5.08504
JP8-NaCl.0.3M	JP11_00361	20	16.7923	1.59761	1.41037	1.03607	0.914638	0.793939	0.700889
JP8-NaCl.0.3M	JP11_00361	2	1.90294	0.179312	0.138204	0.116285	0.0896266	0.0880741	0.0678829
JP8-NaCl.0.3M	JP11_00361	33	22.5756	2.20203	2.21353	1.42803	1.43549	1.24382	1.25032
JP8-NaCl.0.3M	JP11_00362	517	434.08	41.2983	36.4581	83.9396	74.1018	64.3231	56.7844
JP8-NaCl.0.3M	JP11_00362	633	602.281	56.7521	43.7416	115.35	88.9057	87.3657	67.337
JP8-NaCl.0.3M	JP11_00362	373	255.173	24.8896	25.0196	50.5885	50.8528	44.0628	44.2929
JP8-NaCl.0.3M	JP11_00363	11	9.23574	0.878687	0.775704	1.00999	0.891614	0.773953	0.683246
JP8-NaCl.0.3M	JP11_00363	6	5.70883	0.537935	0.414612	0.618316	0.476566	0.468311	0.36095
JP8-NaCl.0.3M	JP11_00363	6	4.10466	0.400368	0.402459	0.460193	0.462597	0.40083	0.402923
JP8-NaCl.0.3M	JP11_00364	808	678.407	64.5436	56.979	44.1777	39	33.8534	29.8858
JP8-NaCl.0.3M	JP11_00364	952	905.801	85.3524	65.7852	58.4205	45.0275	44.2476	34.1037
JP8-NaCl.0.3M	JP11_00364	858	586.966	57.2527	57.5517	39.1873	39.392	34.1323	34.3105
JP8-NaCl.0.3M	JP11_00365	1679	1409.71	134.12	118.401	277.68	245.136	212.787	187.848
JP8-NaCl.0.3M	JP11_00365	1960	1864.88	175.725	135.44	363.821	280.414	275.557	212.385
JP8-NaCl.0.3M	JP11_00365	1845	1262.18	123.113	123.756	254.893	256.224	222.012	223.172
JP8-NaCl.0.3M	JP11_00366	135	113.348	10.7839	9.52001	18.529	16.3574	14.1988	12.5347
JP8-NaCl.0.3M	JP11_00366	133	126.546	11.9242	9.19058	20.4884	15.7914	15.5178	11.9603
JP8-NaCl.0.3M	JP11_00366	200	136.822	13.3456	13.4153	22.9306	23.0504	19.9726	20.0769
JP8-NaCl.0.3M	JP11_00367	87	73.0463	6.94962	6.13512	9.94223	8.77699	7.61874	6.72582
JP8-NaCl.0.3M	JP11_00367	67	63.7486	6.00694	4.62984	8.59362	6.62352	6.50879	5.01664
JP8-NaCl.0.3M	JP11_00367	94	64.3063	6.27244	6.3052	8.97344	9.02031	7.81589	7.85671
JP8-NaCl.0.3M	JP11_00368	0	0	0	0	0	0	0	0
JP8-NaCl.0.3M	JP11_00368	1	0.951472	0.0896558	0.0691021	0.368954	0.284371	0.279445	0.215382
JP8-NaCl.0.3M	JP11_00368	0	0	0	0	0	0	0	0
JP8-NaCl.0.3M	JP11_00369	46	38.6222	3.67451	3.24385	7.80151	6.88717	5.97831	5.27765
JP8-NaCl.0.3M	JP11_00369	72	68.5059	6.45522	4.97535	13.7054	10.5634	10.3804	8.00068
JP8-NaCl.0.3M	JP11_00369	55	37.626	3.67004	3.68921	7.79202	7.83272	6.78687	6.82232
JP8-NaCl.0.3M	JP11_00370	1240	1041.12	99.052	87.443	32.1493	28.3814	24.6361	21.7487
JP8-NaCl.0.3M	JP11_00370	1604	1526.16	143.808	110.84	46.6757	35.9752	35.3521	27.2476
JP8-NaCl.0.3M	JP11_00370	1430	978.277	95.4211	95.9195	30.9708	31.1326	26.9757	27.1166
JP8-NaCl.0.3M	JP11_00371	0	0	0	0	0	0	0	0
JP8-NaCl.0.3M	JP11_00371	0	0	0	0	0	0	0	0
JP8-NaCl.0.3M	JP11_00371	0	0	0	0	0	0	0	0
JP8-NaCl.0.3M	JP11_00372	73	61.2917	5.83129	5.14786	3.37459	2.97908	2.58595	2.28288
JP8-NaCl.0.3M	JP11_00372	101	96.0986	9.05524	6.97931	5.2403	4.03895	3.96899	3.05909
JP8-NaCl.0.3M	JP11_00372	73	49.94	4.87115	4.89659	2.81895	2.83367	2.45531	2.46814
JP8-NaCl.0.3M	JP11_00373	84	70.5275	6.70997	5.92356	6.52087	5.75662	4.99695	4.41131
JP8-NaCl.0.3M	JP11_00373	99	94.1957	8.87593	6.84111	8.62578	6.6483	6.53315	5.03541
JP8-NaCl.0.3M	JP11_00373	89	60.8858	5.9388	5.96981	5.77142	5.80157	5.02693	5.05318
JP8-NaCl.0.3M	JP11_00374	273	229.214	21.8074	19.2516	27.9582	24.6815	21.4244	18.9135
JP8-NaCl.0.3M	JP11_00374	158	150.332	14.1656	10.9181	18.1611	13.9976	13.7551	10.6018
JP8-NaCl.0.3M	JP11_00374	277	189.498	18.4837	18.5802	23.697	23.8208	20.6402	20.748
JP8-NaCl.0.3M	JP11_00375	533	447.514	42.5764	37.5864	29.3226	25.886	22.4699	19.8365
JP8-NaCl.0.3M	JP11_00375	353	335.869	31.6485	24.393	21.7965	16.7996	16.5086	12.724
JP8-NaCl.0.3M	JP11_00375	478	327.005	31.896	32.0626	21.9669	22.0817	19.1333	19.2332
JP8-NaCl.0.3M	JP11_00376	199	167.083	15.8962	14.0332	7.52663	6.64451	5.76767	5.0917
JP8-NaCl.0.3M	JP11_00376	145	137.963	13.0001	10.0198	6.15535	4.74422	4.66205	3.59326
JP8-NaCl.0.3M	JP11_00376	235	160.766	15.6811	15.763	7.42476	7.46354	6.46699	6.50076
JP8-NaCl.0.3M	JP11_00377	2	1.67923	0.159761	0.141037	0.240967	0.212726	0.184654	0.163012
JP8-NaCl.0.3M	JP11_00377	0	0	0	0	0	0	0	0
JP8-NaCl.0.3M	JP11_00377	0	0	0	0	0	0	0	0
JP8-NaCl.0.3M	JP11_00378	1	0.839613	0.0798806	0.0705186	0.22758	0.200908	0.174395	0.153956
JP8-NaCl.0.3M	JP11_00378	7	6.6603	0.627591	0.483715	1.78801	1.3781	1.35423	1.04377
JP8-NaCl.0.3M	JP11_00378	2	1.36822	0.133456	0.134153	0.380217	0.382203	0.33117	0.3329
JP8-NaCl.0.3M	JP11_00379	1559	1308.96	124.534	109.938	276.742	244.308	212.068	187.213
JP8-NaCl.0.3M	JP11_00379	2038	1939.1	182.719	140.83	406.041	312.956	307.535	237.032
JP8-NaCl.0.3M	JP11_00379	674	461.09	44.9747	45.2096	99.9438	100.466	87.0513	87.506
JP8-NaCl.0.3M	JP11_00380	179	150.291	14.2986	12.6228	19.1414	16.898	14.6681	12.949
JP8-NaCl.0.3M	JP11_00380	255	242.625	22.8622	17.621	30.6054	23.5891	23.1805	17.8663
JP8-NaCl.0.3M	JP11_00380	190	129.981	12.6783	12.7445	16.9723	17.061	14.7829	14.8602
JP8-NaCl.0.3M	JP11_00381	10554	8861.27	843.06	744.253	731.823	646.053	560.797	495.072
JP8-NaCl.0.3M	JP11_00381	10575	10061.8	948.11	730.754	823.013	634.335	623.348	480.444
JP8-NaCl.0.3M	JP11_00381	4539	3105.17	302.879	304.46	262.915	264.289	229	230.196
JP8-NaCl.0.3M	JP11_00382	0	0	0	0	0	0	0	0
JP8-NaCl.0.3M	JP11_00382	0	0	0	0	0	0	0	0
JP8-NaCl.0.3M	JP11_00382	0	0	0	0	0	0	0	0
JP8-NaCl.0.3M	JP11_00383	160	134.338	12.7809	11.283	7.34535	6.48447	5.62875	4.96906
JP8-NaCl.0.3M	JP11_00383	119	113.225	10.669	8.22315	6.13163	4.72595	4.64409	3.57942
JP8-NaCl.0.3M	JP11_00383	250	171.027	16.682	16.7691	9.58736	9.63744	8.35062	8.39423
JP8-NaCl.0.3M	JP11_00384	1042	874.877	83.2356	73.4804	42.2302	37.2808	32.361	28.5683
JP8-NaCl.0.3M	JP11_00384	1252	1191.24	112.249	86.5158	56.9503	43.8944	43.1341	33.2455
JP8-NaCl.0.3M	JP11_00384	1181	807.934	78.8058	79.2174	39.9827	40.1915	34.825	35.0069
JP8-NaCl.0.3M	JP11_00385	171	143.574	13.6596	12.0587	9.54549	8.42675	7.31472	6.45743
JP8-NaCl.0.3M	JP11_00385	81	77.0692	7.26212	5.59727	5.07486	3.91144	3.84369	2.96251
JP8-NaCl.0.3M	JP11_00385	231	158.029	15.4142	15.4947	10.7716	10.8279	9.3821	9.43111
JP8-NaCl.0.3M	JP11_00386	466	391.26	37.2244	32.8617	29.5432	26.0807	22.639	19.9857
JP8-NaCl.0.3M	JP11_00386	385	366.317	34.5175	26.6043	27.3948	21.1145	20.7488	15.9921
JP8-NaCl.0.3M	JP11_00386	676	462.458	45.1082	45.3438	35.8001	35.9871	31.182	31.3449
JP8-NaCl.0.3M	JP11_00387	243	204.026	19.411	17.136	10.9481	9.66498	8.38955	7.40629
JP8-NaCl.0.3M	JP11_00387	190	180.78	17.0346	13.1294	9.60779	7.40519	7.27692	5.60867
JP8-NaCl.0.3M	JP11_00387	315	215.495	21.0193	21.1291	11.8552	11.9172	10.3259	10.3799
JP8-NaCl.0.3M	JP11_00388	0	0	0	0	0	0	0	0
JP8-NaCl.0.3M	JP11_00388	0	0	0	0	0	0	0	0
JP8-NaCl.0.3M	JP11_00388	0	0	0	0	0	0	0	0
JP8-NaCl.0.3M	JP11_00389	0	0	0	0	0	0	0	0
JP8-NaCl.0.3M	JP11_00389	0	0	0	0	0	0	0	0
JP8-NaCl.0.3M	JP11_00389	0	0	0	0	0	0	0	0
JP8-NaCl.0.3M	JP11_00390	10	8.39613	0.798806	0.705186	1.41632	1.25033	1.08533	0.95813
JP8-NaCl.0.3M	JP11_00390	4	3.80589	0.358623	0.276408	0.635857	0.490086	0.481597	0.37119
JP8-NaCl.0.3M	JP11_00390	3	2.05233	0.200184	0.20123	0.354936	0.35679	0.309151	0.310765
JP8-NaCl.0.3M	JP11_00391	2	1.67923	0.159761	0.141037	0.554727	0.489712	0.425088	0.375267
JP8-NaCl.0.3M	JP11_00391	2	1.90294	0.179312	0.138204	0.62261	0.479876	0.471563	0.363457
JP8-NaCl.0.3M	JP11_00391	7	4.78877	0.467096	0.469536	1.62186	1.63033	1.41265	1.42002
JP8-NaCl.0.3M	JP11_00392	24	20.1507	1.91714	1.69245	0.885104	0.781369	0.678257	0.598765
JP8-NaCl.0.3M	JP11_00392	15	14.2721	1.34484	1.03653	0.620885	0.478546	0.470257	0.36245
JP8-NaCl.0.3M	JP11_00392	29	19.8392	1.93511	1.94522	0.893404	0.89807	0.778157	0.782222
JP8-NaCl.0.3M	JP11_00393	97	81.4424	7.74842	6.8403	6.9059	6.09653	5.292	4.67178
JP8-NaCl.0.3M	JP11_00393	163	155.09	14.6139	11.2636	13.0249	10.0389	9.865	7.60343
JP8-NaCl.0.3M	JP11_00393	124	84.8296	8.27428	8.31749	7.37458	7.4131	6.42328	6.45683
JP8-NaCl.0.3M	JP11_00394	56	47.0183	4.47332	3.94904	3.82335	3.37525	2.92984	2.58646
JP8-NaCl.0.3M	JP11_00394	68	64.7001	6.0966	4.69894	5.21077	4.01619	3.94662	3.04185
JP8-NaCl.0.3M	JP11_00394	55	37.626	3.67004	3.68921	3.13679	3.15317	2.73215	2.74642
JP8-NaCl.0.3M	JP11_00395	2077	1743.88	165.912	146.467	87.7842	77.4958	67.2692	59.3852
JP8-NaCl.0.3M	JP11_00395	2085	1983.82	186.932	144.078	98.906	76.2317	74.9112	57.7377
JP8-NaCl.0.3M	JP11_00395	1895	1296.39	126.45	127.11	66.9046	67.254	58.2741	58.5784
JP8-NaCl.0.3M	JP11_00396	538	451.712	42.9758	37.939	220.389	194.559	168.884	149.091
JP8-NaCl.0.3M	JP11_00396	449	427.211	40.2555	31.0268	206.438	159.112	156.356	120.511
JP8-NaCl.0.3M	JP11_00396	619	423.464	41.3047	41.5204	211.819	212.925	184.495	185.458
JP8-NaCl.0.3M	JP11_00397	872	732.142	69.6559	61.4922	34.0949	30.099	26.127	23.0649
JP8-NaCl.0.3M	JP11_00397	913	868.693	81.8558	63.0902	40.0665	30.8812	30.3462	23.3893
JP8-NaCl.0.3M	JP11_00397	1072	733.366	71.5325	71.9061	35.0134	35.1963	30.4968	30.6561
JP8-NaCl.0.3M	JP11_00398	73	61.2917	5.83129	5.14786	10.2845	9.07911	7.881	6.95734
JP8-NaCl.0.3M	JP11_00398	82	78.0207	7.35178	5.66637	12.9661	9.9936	9.82049	7.56913
JP8-NaCl.0.3M	JP11_00398	130	88.9343	8.67465	8.71995	15.2992	15.3791	13.3256	13.3952
JP8-NaCl.0.3M	JP11_00399	2706	2271.99	216.157	190.823	191.12	168.721	146.456	129.291
JP8-NaCl.0.3M	JP11_00399	3744	3562.31	335.671	258.718	296.792	228.752	224.789	173.256
JP8-NaCl.0.3M	JP11_00399	1748	1195.82	116.641	117.25	103.131	103.669	89.827	90.2961
JP8-NaCl.0.3M	JP11_00400	1875	1574.27	149.776	132.222	67.5581	59.6402	51.7699	45.7024
JP8-NaCl.0.3M	JP11_00400	3240	3082.77	290.485	223.891	131.026	100.988	99.2389	76.4882
JP8-NaCl.0.3M	JP11_00400	1358	929.021	90.6167	91.09	40.8736	41.087	35.601	35.7869
JP8-NaCl.0.3M	JP11_00401	203	170.441	16.2158	14.3153	9.56683	8.44559	7.33108	6.47187
JP8-NaCl.0.3M	JP11_00401	140	133.206	12.5518	9.67429	7.4052	5.70755	5.60868	4.32288
JP8-NaCl.0.3M	JP11_00401	296	202.497	19.7515	19.8547	11.6528	11.7137	10.1496	10.2026
JP8-NaCl.0.3M	JP11_00402	653	548.267	52.1621	46.0486	52.8491	46.6552	40.4984	35.7519
JP8-NaCl.0.3M	JP11_00402	537	510.94	48.1452	37.1078	48.7793	37.5966	36.9453	28.4756
JP8-NaCl.0.3M	JP11_00402	1487	1017.27	99.2246	99.7428	100.532	101.057	87.5632	88.0206
JP8-NaCl.0.3M	JP11_00403	82	68.8482	6.55021	5.78252	8.27047	7.30117	6.33768	5.5949
JP8-NaCl.0.3M	JP11_00403	83	78.9721	7.44143	5.73547	9.39575	7.24176	7.11632	5.48489
JP8-NaCl.0.3M	JP11_00403	143	97.8277	9.54211	9.59195	12.0481	12.111	10.4939	10.5488
JP8-NaCl.0.3M	JP11_00404	1045	877.395	83.4753	73.6919	29.1974	25.7754	22.374	19.7517
JP8-NaCl.0.3M	JP11_00404	1209	1150.33	108.394	83.5444	37.9132	29.2215	28.7154	22.1323
JP8-NaCl.0.3M	JP11_00404	1506	1030.27	100.492	101.017	35.1495	35.3331	30.6153	30.7752
JP8-NaCl.0.3M	JP11_00405	2688	2256.88	214.719	189.554	142.292	125.616	109.039	96.2595
JP8-NaCl.0.3M	JP11_00405	462	439.58	41.421	31.9252	27.4493	21.1565	20.79	16.0239
JP8-NaCl.0.3M	JP11_00405	7793	5331.27	520.012	522.728	344.607	346.407	300.153	301.721
JP8-NaCl.0.3M	JP11_00406	99	83.1217	7.90818	6.98134	3.31163	2.92351	2.53771	2.24029
JP8-NaCl.0.3M	JP11_00406	225	214.081	20.1726	15.548	8.44747	6.51087	6.3981	4.93132
JP8-NaCl.0.3M	JP11_00406	253	173.08	16.8822	16.9704	7.0696	7.10652	6.15764	6.1898
JP8-NaCl.0.3M	JP11_00407	1032	866.48	82.4368	72.7752	73.6701	65.0359	56.4535	49.8371
JP8-NaCl.0.3M	JP11_00407	631	600.379	56.5728	43.6034	50.5566	38.9664	38.2915	29.5131
JP8-NaCl.0.3M	JP11_00407	1181	807.934	78.8058	79.2174	70.4252	70.793	61.3406	61.6609
JP8-NaCl.0.3M	JP11_00408	797	669.171	63.6649	56.2033	24.4771	21.6083	18.7568	16.5585
JP8-NaCl.0.3M	JP11_00408	856	814.46	76.7454	59.1514	29.5061	22.7418	22.3479	17.2246
JP8-NaCl.0.3M	JP11_00408	1071	732.682	71.4657	71.839	27.4763	27.6198	23.9319	24.0569
JP8-NaCl.0.3M	JP11_00409	200	167.923	15.9761	14.1037	13.9408	12.3069	10.6828	9.4308
JP8-NaCl.0.3M	JP11_00409	129	122.74	11.5656	8.91417	10.0921	7.77851	7.64377	5.89142
JP8-NaCl.0.3M	JP11_00409	391	267.487	26.0907	26.2269	22.7667	22.8856	19.8299	19.9334
JP8-NaCl.0.3M	JP11_00410	65	54.5748	5.19224	4.58371	13.4166	11.8442	10.2812	9.07624
JP8-NaCl.0.3M	JP11_00410	40	38.0589	3.58623	2.76408	9.26675	7.14233	7.01862	5.40959
JP8-NaCl.0.3M	JP11_00410	84	57.4652	5.60516	5.63443	14.4836	14.5593	12.6153	12.6811
JP8-NaCl.0.3M	JP11_00411	108	90.6782	8.62711	7.61601	7.28026	6.42701	5.57888	4.92503
JP8-NaCl.0.3M	JP11_00411	100	95.1472	8.96558	6.91021	7.56589	5.8314	5.73039	4.41669
JP8-NaCl.0.3M	JP11_00411	178	121.772	11.8776	11.9396	10.0233	10.0756	8.73031	8.77591
JP8-NaCl.0.3M	JP11_00412	0	0	0	0	0	0	0	0
JP8-NaCl.0.3M	JP11_00412	0	0	0	0	0	0	0	0
JP8-NaCl.0.3M	JP11_00412	0	0	0	0	0	0	0	0
JP8-NaCl.0.3M	JP11_00413	363	304.779	28.9967	25.5982	102.825	90.7739	78.795	69.5602
JP8-NaCl.0.3M	JP11_00413	396	376.783	35.5037	27.3644	125.9	97.037	95.3561	73.4956
JP8-NaCl.0.3M	JP11_00413	242	165.555	16.1482	16.2325	57.2631	57.5622	49.8763	50.1368
JP8-NaCl.0.3M	JP11_00414	441	370.269	35.2274	31.0987	13.5594	11.9702	10.3906	9.17282
JP8-NaCl.0.3M	JP11_00414	473	450.046	42.4072	32.6853	16.323	12.5809	12.363	9.52878
JP8-NaCl.0.3M	JP11_00414	595	407.045	39.7032	39.9106	15.2822	15.362	13.3108	13.3804
JP8-NaCl.0.3M	JP11_00415	294	246.846	23.4849	20.7325	18.1211	15.9973	13.8862	12.2587
JP8-NaCl.0.3M	JP11_00415	202	192.197	18.1105	13.9586	13.9741	10.7705	10.584	8.15758
JP8-NaCl.0.3M	JP11_00415	470	321.532	31.3622	31.526	24.1992	24.3256	21.0776	21.1877
JP8-NaCl.0.3M	JP11_00416	191	160.366	15.2572	13.469	25.4287	22.4484	19.486	17.2023
JP8-NaCl.0.3M	JP11_00416	124	117.982	11.1173	8.56866	18.5289	14.2811	14.0337	10.8165
JP8-NaCl.0.3M	JP11_00416	315	215.495	21.0193	21.1291	35.0322	35.2152	30.5132	30.6725
JP8-NaCl.0.3M	JP11_00417	1020	856.405	81.4783	71.929	156.089	137.795	119.611	105.592
JP8-NaCl.0.3M	JP11_00417	755	718.361	67.6902	52.1721	129.675	99.9465	98.2153	75.6992
JP8-NaCl.0.3M	JP11_00417	1156	790.831	77.1376	77.5405	147.773	148.545	128.711	129.383
JP8-NaCl.0.3M	JP11_00418	1380	1158.67	110.235	97.3156	186.523	164.663	142.933	126.181
JP8-NaCl.0.3M	JP11_00418	1105	1051.38	99.0697	76.3578	167.631	129.201	126.963	97.8565
JP8-NaCl.0.3M	JP11_00418	1328	908.498	88.6148	89.0777	149.941	150.724	130.599	131.281
JP8-NaCl.0.3M	JP11_00419	2786	2339.16	222.547	196.465	290.912	256.817	222.926	196.799
JP8-NaCl.0.3M	JP11_00419	1832	1743.1	164.249	126.595	214.705	165.484	162.617	125.337
JP8-NaCl.0.3M	JP11_00419	3182	2176.84	212.329	213.438	277.554	279.003	241.75	243.013
JP8-NaCl.0.3M	JP11_00420	1786	1499.55	142.667	125.946	634.075	559.761	485.893	428.946
JP8-NaCl.0.3M	JP11_00420	1163	1106.56	104.27	80.3657	463.421	357.181	350.994	270.528
JP8-NaCl.0.3M	JP11_00420	2098	1435.26	139.995	140.727	622.202	625.452	541.94	544.77
JP8-NaCl.0.3M	JP11_00421	597	501.249	47.6887	42.0996	19.7715	17.4542	15.1509	13.3752
JP8-NaCl.0.3M	JP11_00421	480	456.706	43.0348	33.169	17.842	13.7517	13.5135	10.4155
JP8-NaCl.0.3M	JP11_00421	813	556.181	54.2499	54.5332	22.4917	22.6091	19.5903	19.6926
JP8-NaCl.0.3M	JP11_00422	138	115.867	11.0235	9.73156	47.7209	42.128	36.5686	32.2827
JP8-NaCl.0.3M	JP11_00422	70	66.603	6.27591	4.83715	27.1684	20.94	20.5773	15.8599
JP8-NaCl.0.3M	JP11_00422	242	165.555	16.1482	16.2325	69.9056	70.2707	60.8879	61.206
JP8-NaCl.0.3M	JP11_00423	2940	2468.46	234.849	207.325	167.63	147.983	128.455	113.4
JP8-NaCl.0.3M	JP11_00423	2529	2406.27	226.74	174.759	161.841	124.739	122.578	94.4769
JP8-NaCl.0.3M	JP11_00423	3639	2489.48	242.823	244.092	173.321	174.227	150.963	151.752
JP8-NaCl.0.3M	JP11_00424	569	477.74	45.4521	40.1251	22.9556	20.2652	17.5909	15.5292
JP8-NaCl.0.3M	JP11_00424	461	438.628	41.3313	31.8561	20.8744	16.0889	15.8102	12.1857
JP8-NaCl.0.3M	JP11_00424	777	531.553	51.8477	52.1185	26.1857	26.3225	22.8078	22.9269
JP8-NaCl.0.3M	JP11_00425	478	401.335	38.1829	33.7079	19.7942	17.4743	15.1683	13.3906
JP8-NaCl.0.3M	JP11_00425	391	372.025	35.0554	27.0189	18.1729	14.0067	13.7641	10.6086
JP8-NaCl.0.3M	JP11_00425	880	602.017	58.7207	59.0274	30.441	30.6	26.5142	26.6527
JP8-NaCl.0.3M	JP11_00426	35	29.3864	2.79582	2.46815	5.2652	4.64812	4.03473	3.56186
JP8-NaCl.0.3M	JP11_00426	22	20.9324	1.97243	1.52025	3.71455	2.86299	2.81339	2.16842
JP8-NaCl.0.3M	JP11_00426	53	36.2578	3.53659	3.55506	6.66024	6.69502	5.80109	5.83138
JP8-NaCl.0.3M	JP11_00427	17	14.2734	1.35797	1.19882	1.48412	1.31018	1.13728	1.00399
JP8-NaCl.0.3M	JP11_00427	7	6.6603	0.627591	0.483715	0.685892	0.52865	0.519493	0.400398
JP8-NaCl.0.3M	JP11_00427	18	12.314	1.2011	1.20738	1.31268	1.31954	1.14335	1.14932
JP8-NaCl.0.3M	JP11_00428	2780	2334.12	222.068	196.042	174.171	153.758	133.468	117.825
JP8-NaCl.0.3M	JP11_00428	2875	2735.48	257.761	198.668	202.165	155.818	153.119	118.017
JP8-NaCl.0.3M	JP11_00428	2696	1844.36	179.899	180.838	141.097	141.834	122.896	123.538
JP8-NaCl.0.3M	JP11_00429	906	760.689	72.3719	63.8898	61.8563	54.6067	47.4006	41.8452
JP8-NaCl.0.3M	JP11_00429	1195	1137.01	107.139	82.577	91.5716	70.5786	69.3561	53.4561
JP8-NaCl.0.3M	JP11_00429	1350	923.548	90.0829	90.5534	76.9939	77.396	67.0619	67.4122
JP8-NaCl.0.3M	JP11_00430	259	217.46	20.6891	18.2643	23.5371	20.7785	18.0365	15.9226
JP8-NaCl.0.3M	JP11_00430	251	238.819	22.5036	17.3446	25.6014	19.7322	19.3904	14.9451
JP8-NaCl.0.3M	JP11_00430	304	207.969	20.2853	20.3913	23.0777	23.1983	20.1008	20.2058
JP8-NaCl.0.3M	JP11_00431	2080	1746.39	166.152	146.679	153.844	135.814	117.891	104.074
JP8-NaCl.0.3M	JP11_00431	1516	1442.43	135.918	104.759	125.85	96.9988	95.3187	73.4667
JP8-NaCl.0.3M	JP11_00431	2546	1741.74	169.89	170.777	157.305	158.127	137.013	137.729
JP8-NaCl.0.3M	JP11_00432	1036	869.839	82.7563	73.0573	72.4028	63.9171	55.4824	48.9798
JP8-NaCl.0.3M	JP11_00432	914	869.645	81.9454	63.1593	71.6933	55.2575	54.3003	41.8519
JP8-NaCl.0.3M	JP11_00432	1022	699.16	68.1961	68.5522	59.6641	59.9757	51.9676	52.239
JP8-NaCl.0.3M	JP11_00433	90	75.5652	7.18926	6.34667	10.1115	8.9264	7.74844	6.84032
JP8-NaCl.0.3M	JP11_00433	93	88.4869	8.33799	6.42649	11.7271	9.03867	8.8821	6.84587
JP8-NaCl.0.3M	JP11_00433	135	92.3548	9.00829	9.05534	12.6699	12.7361	11.0355	11.0931
JP8-NaCl.0.3M	JP11_00434	39	32.7449	3.11535	2.75022	2.24287	1.98	1.71871	1.51728
JP8-NaCl.0.3M	JP11_00434	51	48.525	4.57245	3.52421	3.2919	2.53723	2.49328	1.92169
JP8-NaCl.0.3M	JP11_00434	46	31.4691	3.06949	3.08552	2.20986	2.2214	1.92479	1.93484
JP8-NaCl.0.3M	JP11_00435	16	13.4338	1.27809	1.1283	4.34725	3.83775	3.3313	2.94087
JP8-NaCl.0.3M	JP11_00435	25	23.7868	2.2414	1.72755	7.6238	5.87603	5.77425	4.45049
JP8-NaCl.0.3M	JP11_00435	20	13.6822	1.33456	1.34153	4.53932	4.56303	3.95376	3.97441
JP8-NaCl.0.3M	JP11_00436	650	545.748	51.9224	45.8371	26.9587	23.7991	20.6585	18.2373
JP8-NaCl.0.3M	JP11_00436	542	515.698	48.5935	37.4533	25.2303	19.4462	19.1093	14.7285
JP8-NaCl.0.3M	JP11_00436	1057	723.104	70.5315	70.8999	36.6207	36.812	31.8968	32.0634
JP8-NaCl.0.3M	JP11_00437	30	25.1884	2.39642	2.11556	4.64422	4.09992	3.55888	3.14177
JP8-NaCl.0.3M	JP11_00437	28	26.6412	2.51036	1.93486	4.86505	3.74973	3.68477	2.84003
JP8-NaCl.0.3M	JP11_00437	31	21.2074	2.06857	2.07937	4.00886	4.02979	3.49172	3.50996
JP8-NaCl.0.3M	JP11_00438	465	390.42	37.1445	32.7911	22.7183	20.0557	17.4091	15.3688
JP8-NaCl.0.3M	JP11_00438	349	332.064	31.2899	24.1166	19.1375	14.7502	14.4947	11.1718
JP8-NaCl.0.3M	JP11_00438	899	615.015	59.9885	60.3018	36.6902	36.8819	31.9573	32.1242
JP8-NaCl.0.3M	JP11_00439	604	507.126	48.2479	42.5932	9.98301	8.813	7.65	6.75342
JP8-NaCl.0.3M	JP11_00439	868	825.877	77.8213	59.9806	16.1021	12.4106	12.1957	9.39979
JP8-NaCl.0.3M	JP11_00439	898	614.331	59.9218	60.2347	12.3985	12.4632	10.7991	10.8555
JP8-NaCl.0.3M	JP11_00440	746	626.351	59.591	52.6069	20.6913	18.2663	15.8558	13.9975
JP8-NaCl.0.3M	JP11_00440	650	618.456	58.2763	44.9164	20.2348	15.596	15.3258	11.8123
JP8-NaCl.0.3M	JP11_00440	1262	863.347	84.2108	84.6506	29.2399	29.3926	25.468	25.601
JP8-NaCl.0.3M	JP11_00441	293	246.007	23.405	20.6619	27.2786	24.0815	20.9036	18.4537
JP8-NaCl.0.3M	JP11_00441	311	295.908	27.883	21.4907	32.4976	25.0475	24.6136	18.9709
JP8-NaCl.0.3M	JP11_00441	394	269.539	26.2909	26.4282	30.642	30.8021	26.6893	26.8287
JP8-NaCl.0.3M	JP11_00442	265	222.497	21.1684	18.6874	21.6446	19.1078	16.5863	14.6423
JP8-NaCl.0.3M	JP11_00442	311	295.908	27.883	21.4907	28.5102	21.9742	21.5936	16.6432
JP8-NaCl.0.3M	JP11_00442	276	188.814	18.4169	18.5131	18.8312	18.9296	16.4021	16.4877
JP8-NaCl.0.3M	JP11_00443	371	311.496	29.6357	26.1624	33.947	29.9684	26.0136	22.9648
JP8-NaCl.0.3M	JP11_00443	352	334.918	31.5589	24.3239	36.1499	27.8625	27.3798	21.103
JP8-NaCl.0.3M	JP11_00443	313	214.126	20.8859	20.995	23.9243	24.0492	20.8381	20.9469
JP8-NaCl.0.3M	JP11_00444	3093	2596.92	247.071	218.114	101.425	89.5378	77.722	68.6129
JP8-NaCl.0.3M	JP11_00444	3567	3393.9	319.802	246.487	131.282	101.185	99.4325	76.6374
JP8-NaCl.0.3M	JP11_00444	3263	2232.25	217.734	218.871	89.3816	89.8484	77.8516	78.2582
JP8-NaCl.0.3M	JP11_00445	215	180.517	17.1743	15.1615	8.87563	7.8354	6.80141	6.00428
JP8-NaCl.0.3M	JP11_00445	351	333.966	31.4692	24.2548	16.2632	12.5348	12.3177	9.49383
JP8-NaCl.0.3M	JP11_00445	232	158.714	15.4809	15.5618	8.00047	8.04225	6.96843	7.00483
JP8-NaCl.0.3M	JP11_00446	76	63.8106	6.07093	5.35941	19.4581	17.1776	14.9108	13.1632
JP8-NaCl.0.3M	JP11_00446	70	66.603	6.27591	4.83715	20.1151	15.5037	15.2351	11.7424
JP8-NaCl.0.3M	JP11_00446	133	90.9866	8.87483	8.92118	28.445	28.5935	24.7756	24.905
JP8-NaCl.0.3M	JP11_00447	172	144.413	13.7395	12.1292	17.0254	15.03	13.0466	11.5175
JP8-NaCl.0.3M	JP11_00447	158	150.332	14.1656	10.9181	17.5534	13.5293	13.2949	10.247
JP8-NaCl.0.3M	JP11_00447	260	177.869	17.3493	17.4399	21.4985	21.6108	18.7253	18.8231
JP8-NaCl.0.3M	JP11_00448	1973	1656.56	157.605	139.133	113.958	100.602	87.3265	77.0918
JP8-NaCl.0.3M	JP11_00448	1393	1325.4	124.891	96.2592	90.3041	69.6017	68.3961	52.7162
JP8-NaCl.0.3M	JP11_00448	1824	1247.82	121.712	122.348	88.0058	88.4654	76.6533	77.0536
JP8-NaCl.0.3M	JP11_00449	1388	1165.38	110.874	97.8798	101.255	89.3879	77.592	68.4981
JP8-NaCl.0.3M	JP11_00449	820	780.207	73.5178	56.6637	67.1395	51.7477	50.8513	39.1936
JP8-NaCl.0.3M	JP11_00449	2112	1444.84	140.93	141.666	128.703	129.375	112.101	112.686
JP8-NaCl.0.3M	JP11_00450	820	688.482	65.5021	57.8252	111.398	98.3422	85.3646	75.3598
JP8-NaCl.0.3M	JP11_00450	987	939.102	88.4903	68.2038	150.494	115.993	113.984	87.8527
JP8-NaCl.0.3M	JP11_00450	1418	970.068	94.6204	95.1146	160.919	161.759	140.161	140.893
JP8-NaCl.0.3M	JP11_00451	12313	10338.2	983.57	868.295	612.816	540.994	469.602	414.565
JP8-NaCl.0.3M	JP11_00451	18134	17254	1625.82	1253.1	1012.97	780.746	767.222	591.335
JP8-NaCl.0.3M	JP11_00451	15199	10397.8	1014.2	1019.5	631.9	635.2	550.387	553.261
JP8-NaCl.0.3M	JP11_00452	30	25.1884	2.39642	2.11556	2.3845	2.10503	1.82724	1.61309
JP8-NaCl.0.3M	JP11_00452	24	22.8353	2.15174	1.65845	2.14103	1.6502	1.62161	1.24986
JP8-NaCl.0.3M	JP11_00452	31	21.2074	2.06857	2.07937	2.05828	2.06903	1.79277	1.80213
JP8-NaCl.0.3M	JP11_00453	251	210.743	20.05	17.7002	18.8263	16.6199	14.4266	12.7358
JP8-NaCl.0.3M	JP11_00453	200	190.294	17.9312	13.8204	16.8368	12.9769	12.7521	9.82869
JP8-NaCl.0.3M	JP11_00453	277	189.498	18.4837	18.5802	17.3556	17.4462	15.1167	15.1957
JP8-NaCl.0.3M	JP11_00454	785	659.096	62.7063	55.3571	51.3565	45.3375	39.3546	34.7422
JP8-NaCl.0.3M	JP11_00454	512	487.153	45.9038	35.3803	37.5952	28.9765	28.4745	21.9467
JP8-NaCl.0.3M	JP11_00454	732	500.768	48.8449	49.1	40.004	40.213	34.8436	35.0256
JP8-NaCl.0.3M	JP11_00455	0	0	0	0	0	0	0	0
JP8-NaCl.0.3M	JP11_00455	0	0	0	0	0	0	0	0
JP8-NaCl.0.3M	JP11_00455	0	0	0	0	0	0	0	0
JP8-NaCl.0.3M	JP11_00456	0	0	0	0	0	0	0	0
JP8-NaCl.0.3M	JP11_00456	0	0	0	0	0	0	0	0
JP8-NaCl.0.3M	JP11_00456	1	0.68411	0.066728	0.0670766	0.139017	0.139743	0.121084	0.121716
JP8-NaCl.0.3M	JP11_00457	0	0	0	0	0	0	0	0
JP8-NaCl.0.3M	JP11_00457	0	0	0	0	0	0	0	0
JP8-NaCl.0.3M	JP11_00457	0	0	0	0	0	0	0	0
JP8-NaCl.0.3M	JP11_00458	115	96.5555	9.18627	8.10964	18.1189	15.9953	13.8845	12.2573
JP8-NaCl.0.3M	JP11_00458	229	217.887	20.5312	15.8244	40.4954	31.2118	30.6712	23.6397
JP8-NaCl.0.3M	JP11_00458	69	47.2036	4.60424	4.62828	9.08133	9.12876	7.90986	7.95118
JP8-NaCl.0.3M	JP11_00459	621	521.4	49.6059	43.792	11.451	10.109	8.77495	7.74652
JP8-NaCl.0.3M	JP11_00459	948	901.995	84.9937	65.5088	19.62	15.1221	14.8601	11.4534
JP8-NaCl.0.3M	JP11_00459	806	551.393	53.7828	54.0637	12.4152	12.4801	10.8137	10.8702
JP8-NaCl.0.3M	JP11_00460	412	345.92	32.9108	29.0537	26.7568	23.6209	20.5038	18.1007
JP8-NaCl.0.3M	JP11_00460	337	320.646	30.214	23.2874	24.5642	18.9328	18.6049	14.3397
JP8-NaCl.0.3M	JP11_00460	279	190.867	18.6171	18.7144	15.1359	15.2149	13.1834	13.2522
JP8-NaCl.0.3M	JP11_00461	254	213.262	20.2897	17.9117	40.2573	35.5391	30.8492	27.2337
JP8-NaCl.0.3M	JP11_00461	104	98.953	9.32421	7.18662	18.5004	14.2592	14.0122	10.7999
JP8-NaCl.0.3M	JP11_00461	193	132.033	12.8785	12.9458	25.5526	25.6861	22.2564	22.3726
JP8-NaCl.0.3M	JP11_00462	73	61.2917	5.83129	5.14786	13.6885	12.0842	10.4895	9.26012
JP8-NaCl.0.3M	JP11_00462	56	53.2824	5.02073	3.86972	11.7857	9.08384	8.9265	6.88008
JP8-NaCl.0.3M	JP11_00462	51	34.8896	3.40313	3.4209	7.98857	8.03029	6.95807	6.99441
JP8-NaCl.0.3M	JP11_00463	126	105.791	10.065	8.88534	6.29453	5.55681	4.82351	4.25819
JP8-NaCl.0.3M	JP11_00463	91	86.5839	8.15868	6.28829	5.10236	3.93264	3.86452	2.97857
JP8-NaCl.0.3M	JP11_00463	152	103.985	10.1427	10.1956	6.34313	6.37626	5.52488	5.55374
JP8-NaCl.0.3M	JP11_00464	504	423.165	40.2598	35.5414	13.2608	11.7066	10.1618	8.97082
JP8-NaCl.0.3M	JP11_00464	411	391.055	36.8485	28.401	12.1372	9.35473	9.19269	7.08525
JP8-NaCl.0.3M	JP11_00464	640	437.83	42.706	42.929	14.0665	14.14	12.252	12.316
JP8-NaCl.0.3M	JP11_00465	423	355.156	33.7895	29.8294	22.4814	19.8465	17.2275	15.2084
JP8-NaCl.0.3M	JP11_00465	247	235.013	22.145	17.0682	14.7339	11.3561	11.1594	8.60108
JP8-NaCl.0.3M	JP11_00465	472	322.9	31.4956	31.6601	20.9552	21.0646	18.252	18.3473
JP8-NaCl.0.3M	JP11_00466	978	821.141	78.1233	68.9672	56.8583	50.1945	43.5706	38.4641
JP8-NaCl.0.3M	JP11_00466	1019	969.549	91.3593	70.415	66.4915	51.2482	50.3605	38.8153
JP8-NaCl.0.3M	JP11_00466	1040	711.474	69.3972	69.7596	50.5074	50.7712	43.9921	44.2218
JP8-NaCl.0.3M	JP11_00467	2951	2477.7	235.728	208.1	296.513	261.761	227.218	200.588
JP8-NaCl.0.3M	JP11_00467	3135	2982.86	281.071	216.635	353.548	272.497	267.777	206.389
JP8-NaCl.0.3M	JP11_00467	2333	1596.03	155.677	156.49	195.82	196.842	170.559	171.45
JP8-NaCl.0.3M	JP11_00468	2323	1950.42	185.563	163.815	43.6515	38.5356	33.4503	29.5299
JP8-NaCl.0.3M	JP11_00468	3276	3117.02	293.713	226.378	69.0926	53.253	52.3306	40.3337
JP8-NaCl.0.3M	JP11_00468	3142	2149.47	209.66	210.755	49.32	49.5776	42.9579	43.1823
JP8-NaCl.0.3M	JP11_00469	1522	1277.89	121.578	107.329	127.843	112.859	97.966	86.4843
JP8-NaCl.0.3M	JP11_00469	1349	1283.54	120.946	93.2187	127.177	98.0218	96.3239	74.2415
JP8-NaCl.0.3M	JP11_00469	1213	829.825	80.9411	81.3639	85.1116	85.5561	74.1324	74.5196
JP8-NaCl.0.3M	JP11_00470	9753	8188.74	779.076	687.768	315.543	278.561	241.801	213.462
JP8-NaCl.0.3M	JP11_00470	7781	7403.4	697.612	537.683	282.548	217.774	214.002	164.941
JP8-NaCl.0.3M	JP11_00470	9791	6698.12	653.334	656.747	264.615	265.997	230.48	231.684
JP8-NaCl.0.3M	JP11_00471	734	616.276	58.6324	51.7606	39.8047	35.1396	30.5024	26.9275
JP8-NaCl.0.3M	JP11_00471	553	526.164	49.5797	38.2134	33.659	25.9426	25.4932	19.6489
JP8-NaCl.0.3M	JP11_00471	976	667.691	65.1266	65.4667	44.2136	44.4445	38.5101	38.7113
JP8-NaCl.0.3M	JP11_00472	104	87.3197	8.30759	7.33393	2.96171	2.61459	2.26956	2.00357
JP8-NaCl.0.3M	JP11_00472	133	126.546	11.9242	9.19058	4.25106	3.2765	3.21974	2.48161
JP8-NaCl.0.3M	JP11_00472	139	95.0913	9.2752	9.32364	3.30667	3.32394	2.88012	2.89516
JP8-NaCl.0.3M	JP11_00473	575	482.777	45.9314	40.5482	18.8785	16.6659	14.4666	12.7711
JP8-NaCl.0.3M	JP11_00473	492	468.124	44.1107	33.9982	18.1302	13.9738	13.7317	10.5837
JP8-NaCl.0.3M	JP11_00473	757	517.871	50.5131	50.777	20.7617	20.8701	18.0835	18.1779
JP8-NaCl.0.3M	JP11_00474	591	496.211	47.2095	41.6765	40.1441	35.4392	30.7625	27.1571
JP8-NaCl.0.3M	JP11_00474	549	522.358	49.2211	37.937	41.8546	32.2594	31.7006	24.4332
JP8-NaCl.0.3M	JP11_00474	866	592.439	57.7865	58.0883	49.1382	49.3948	42.7995	43.023
JP8-NaCl.0.3M	JP11_00475	298	250.205	23.8044	21.0145	43.3596	38.2778	33.2266	29.3324
JP8-NaCl.0.3M	JP11_00475	224	213.13	20.0829	15.4789	36.5809	28.1947	27.7063	21.3546
JP8-NaCl.0.3M	JP11_00475	377	257.909	25.1565	25.2879	45.8224	46.0617	39.9114	40.1198
JP8-NaCl.0.3M	JP11_00476	72	60.4521	5.75141	5.07734	9.04309	7.98324	6.92974	6.11757
JP8-NaCl.0.3M	JP11_00476	50	47.5736	4.48279	3.4551	7.04841	5.43255	5.33845	4.1146
JP8-NaCl.0.3M	JP11_00476	71	48.5718	4.73769	4.76244	7.4492	7.48811	6.48827	6.52216
JP8-NaCl.0.3M	JP11_00477	147	123.423	11.7425	10.3662	3.12882	2.76212	2.39762	2.11662
JP8-NaCl.0.3M	JP11_00477	193	183.634	17.3036	13.3367	4.6106	3.55361	3.49206	2.6915
JP8-NaCl.0.3M	JP11_00477	143	97.8277	9.54211	9.59195	2.54253	2.55581	2.21455	2.22612
JP8-NaCl.0.3M	JP11_00478	881	739.699	70.3748	62.1269	61.7323	54.4973	47.3056	41.7613
JP8-NaCl.0.3M	JP11_00478	669	636.534	59.9798	46.2293	52.6138	40.552	39.8496	30.714
JP8-NaCl.0.3M	JP11_00478	559	382.417	37.301	37.4958	32.7202	32.891	28.4993	28.6482
JP8-NaCl.0.3M	JP11_00479	408	342.562	32.5913	28.7716	10.9074	9.62904	8.35836	7.37875
JP8-NaCl.0.3M	JP11_00479	464	441.483	41.6003	32.0634	13.9225	10.7307	10.5448	8.12742
JP8-NaCl.0.3M	JP11_00479	368	251.752	24.5559	24.6842	8.21818	8.2611	7.15806	7.19544
JP8-NaCl.0.3M	JP11_00480	1070	898.386	85.4723	75.4549	70.6967	62.411	54.175	47.8256
JP8-NaCl.0.3M	JP11_00480	747	710.749	66.9729	51.6193	55.3953	42.6958	41.9563	32.3377
JP8-NaCl.0.3M	JP11_00480	1197	818.88	79.8735	80.2906	66.0657	66.4108	57.5434	57.844
JP8-NaCl.0.3M	JP11_00481	87	73.0463	6.94962	6.13512	5.27685	4.6584	4.04366	3.56974
JP8-NaCl.0.3M	JP11_00481	60	57.0883	5.37935	4.14612	4.08455	3.14816	3.09363	2.38441
JP8-NaCl.0.3M	JP11_00481	139	95.0913	9.2752	9.32364	7.04267	7.07945	6.13419	6.16622
JP8-NaCl.0.3M	JP11_00482	199	167.083	15.8962	14.0332	4.29049	3.78764	3.28781	2.90247
JP8-NaCl.0.3M	JP11_00482	184	175.071	16.4967	12.7148	4.45254	3.43179	3.37235	2.59923
JP8-NaCl.0.3M	JP11_00482	460	314.691	30.6949	30.8552	8.28472	8.32799	7.21602	7.25371
JP8-NaCl.0.3M	JP11_00483	259	217.46	20.6891	18.2643	43.6479	38.5323	33.4474	29.5274
JP8-NaCl.0.3M	JP11_00483	165	156.993	14.7932	11.4018	31.2093	24.0545	23.6379	18.2188
JP8-NaCl.0.3M	JP11_00483	330	225.756	22.0203	22.1353	46.4562	46.6989	40.4635	40.6748
JP8-NaCl.0.3M	JP11_00484	11660	9789.89	931.408	822.247	825.717	728.942	632.748	558.59
JP8-NaCl.0.3M	JP11_00484	11587	11024.7	1038.84	800.686	920.959	709.828	697.533	537.622
JP8-NaCl.0.3M	JP11_00484	13676	9355.89	912.573	917.339	809.018	813.244	704.657	708.338
JP8-NaCl.0.3M	JP11_00485	734	616.276	58.6324	51.7606	90.9029	80.2491	69.6591	61.495
JP8-NaCl.0.3M	JP11_00485	640	608.942	57.3797	44.2253	88.9608	68.5664	67.3787	51.932
JP8-NaCl.0.3M	JP11_00485	810	554.129	54.0497	54.332	83.798	84.2357	72.9883	73.3695
JP8-NaCl.0.3M	JP11_00486	647	543.229	51.6828	45.6255	34.114	30.1159	26.1416	23.0778
JP8-NaCl.0.3M	JP11_00486	419	398.667	37.5658	28.9538	24.7959	19.1114	18.7804	14.4749
JP8-NaCl.0.3M	JP11_00486	623	426.2	41.5716	41.7887	27.44	27.5833	23.9003	24.0251
JP8-NaCl.0.3M	JP11_00487	82	68.8482	6.55021	5.78252	3.44386	3.04023	2.63903	2.32974
JP8-NaCl.0.3M	JP11_00487	75	71.3604	6.72419	5.18266	3.53532	2.72485	2.67765	2.06379
JP8-NaCl.0.3M	JP11_00487	96	65.6746	6.40589	6.43935	3.36798	3.38557	2.93352	2.94884
JP8-NaCl.0.3M	JP11_00488	189	158.687	15.0974	13.328	9.94561	8.77998	7.62134	6.72811
JP8-NaCl.0.3M	JP11_00488	151	143.672	13.538	10.4344	8.91833	6.87379	6.75473	5.20619
JP8-NaCl.0.3M	JP11_00488	238	162.818	15.8813	15.9642	10.462	10.5166	9.11241	9.16
JP8-NaCl.0.3M	JP11_00489	115	96.5555	9.18627	8.10964	7.29069	6.43622	5.58687	4.93209
JP8-NaCl.0.3M	JP11_00489	171	162.702	15.3311	11.8165	12.1676	9.37814	9.2157	7.10298
JP8-NaCl.0.3M	JP11_00489	165	112.878	11.0101	11.0676	8.7382	8.78383	7.61099	7.65074
JP8-NaCl.0.3M	JP11_00490	3243	2722.86	259.053	228.692	269.006	237.478	206.14	181.98
JP8-NaCl.0.3M	JP11_00490	4386	4173.15	393.231	303.082	408.339	314.727	309.275	238.373
JP8-NaCl.0.3M	JP11_00490	3020	2066.01	201.519	202.571	209.261	210.354	182.267	183.219
JP8-NaCl.0.3M	JP11_00491	219	183.875	17.4939	15.4436	16.2885	14.3795	12.4819	11.019
JP8-NaCl.0.3M	JP11_00491	169	160.799	15.1518	11.6783	14.1079	10.8736	10.6853	8.23564
JP8-NaCl.0.3M	JP11_00491	292	199.76	19.4846	19.5864	18.1421	18.2368	15.8018	15.8843
JP8-NaCl.0.3M	JP11_00492	622	522.239	49.6858	43.8626	15.9096	14.045	12.1916	10.7627
JP8-NaCl.0.3M	JP11_00492	610	580.398	54.6901	42.1523	17.512	13.4974	13.2636	10.2229
JP8-NaCl.0.3M	JP11_00492	735	502.821	49.0451	49.3013	15.7045	15.7865	13.6787	13.7501
JP8-NaCl.0.3M	JP11_00493	465	390.42	37.1445	32.7911	19.7788	17.4607	15.1565	13.3801
JP8-NaCl.0.3M	JP11_00493	475	451.949	42.5865	32.8235	22.6765	17.4779	17.1752	13.2377
JP8-NaCl.0.3M	JP11_00493	588	402.257	39.2361	39.441	20.8925	21.0016	18.1974	18.2925
JP8-NaCl.0.3M	JP11_00494	69	57.9333	5.51176	4.86578	6.12418	5.40642	4.69297	4.14295
JP8-NaCl.0.3M	JP11_00494	73	69.4574	6.54488	5.04445	7.27208	5.60495	5.50786	4.24517
JP8-NaCl.0.3M	JP11_00494	94	64.3063	6.27244	6.3052	6.96937	7.00577	6.07034	6.10205
JP8-NaCl.0.3M	JP11_00495	512	429.882	40.8989	36.1055	24.4318	21.5684	18.7222	16.5279
JP8-NaCl.0.3M	JP11_00495	308	293.053	27.614	21.2834	16.4958	12.7141	12.4939	9.62965
JP8-NaCl.0.3M	JP11_00495	828	566.443	55.2508	55.5394	33.0053	33.1777	28.7477	28.8978
JP8-NaCl.0.3M	JP11_00496	10	8.39613	0.798806	0.705186	2.25652	1.99205	1.72917	1.52651
JP8-NaCl.0.3M	JP11_00496	12	11.4177	1.07587	0.829225	3.03918	2.34244	2.30187	1.77416
JP8-NaCl.0.3M	JP11_00496	20	13.6822	1.33456	1.34153	3.76995	3.78964	3.28363	3.30078
JP8-NaCl.0.3M	JP11_00497	85	71.3671	6.78985	5.99408	6.54129	5.77464	5.0126	4.42512
JP8-NaCl.0.3M	JP11_00497	70	66.603	6.27591	4.83715	6.04615	4.66006	4.57934	3.52952
JP8-NaCl.0.3M	JP11_00497	123	84.1455	8.20755	8.25042	7.90708	7.94838	6.88709	6.92306
JP8-NaCl.0.3M	JP11_00498	58	48.6975	4.63308	4.09008	3.48614	3.07756	2.67143	2.35834
JP8-NaCl.0.3M	JP11_00498	47	44.7192	4.21382	3.2478	3.17067	2.44379	2.40146	1.85092
JP8-NaCl.0.3M	JP11_00498	101	69.0951	6.73953	6.77473	5.07113	5.09762	4.41697	4.44004
JP8-NaCl.0.3M	JP11_00499	14	11.7546	1.11833	0.98726	5.91708	5.2236	4.53427	4.00285
JP8-NaCl.0.3M	JP11_00499	5	4.75736	0.448279	0.34551	2.37185	1.8281	1.79643	1.3846
JP8-NaCl.0.3M	JP11_00499	19	12.9981	1.26783	1.27445	6.70811	6.74315	5.84278	5.8733
JP8-NaCl.0.3M	JP11_00500	13	10.915	1.03845	0.916742	1.96676	1.73625	1.50713	1.33049
JP8-NaCl.0.3M	JP11_00500	9	8.56324	0.806903	0.621919	1.52822	1.17788	1.15747	0.892121
JP8-NaCl.0.3M	JP11_00500	51	34.8896	3.40313	3.4209	6.44532	6.47899	5.61389	5.64321
JP8-NaCl.0.3M	JP11_00501	667	560.022	53.2804	47.0359	21.1682	18.6873	16.2212	14.3201
JP8-NaCl.0.3M	JP11_00501	404	384.394	36.221	27.9172	14.3905	11.0915	10.8994	8.40066
JP8-NaCl.0.3M	JP11_00501	1090	745.68	72.7336	73.1134	28.8969	29.0479	25.1693	25.3008
JP8-NaCl.0.3M	JP11_00502	2127	1785.86	169.906	149.993	132.947	117.365	101.877	89.9373
JP8-NaCl.0.3M	JP11_00502	1979	1882.96	177.429	136.753	138.833	107.005	105.152	81.0457
JP8-NaCl.0.3M	JP11_00502	2257	1544.04	150.605	151.392	117.844	118.46	102.643	103.179
JP8-NaCl.0.3M	JP11_00503	203	170.441	16.2158	14.3153	7.5073	6.62744	5.75286	5.07862
JP8-NaCl.0.3M	JP11_00503	455	432.92	40.7934	31.4414	18.8858	14.5562	14.3041	11.0249
JP8-NaCl.0.3M	JP11_00503	297	203.181	19.8182	19.9217	9.17511	9.22303	7.99154	8.03328
JP8-NaCl.0.3M	JP11_00504	10	8.39613	0.798806	0.705186	0.752172	0.664017	0.576391	0.508837
JP8-NaCl.0.3M	JP11_00504	14	13.3206	1.25518	0.967429	1.1819	0.91095	0.895171	0.689952
JP8-NaCl.0.3M	JP11_00504	18	12.314	1.2011	1.20738	1.13098	1.13689	0.98509	0.990235
JP8-NaCl.0.3M	JP11_00505	15	12.5942	1.19821	1.05778	1.08533	0.958133	0.831694	0.734219
JP8-NaCl.0.3M	JP11_00505	9	8.56324	0.806903	0.621919	0.73089	0.563332	0.553574	0.426666
JP8-NaCl.0.3M	JP11_00505	7	4.78877	0.467096	0.469536	0.423095	0.425304	0.368516	0.370441
JP8-NaCl.0.3M	JP11_00506	227	190.592	18.1329	16.0077	10.4392	9.21573	7.99958	7.06203
JP8-NaCl.0.3M	JP11_00506	181	172.216	16.2277	12.5075	9.34238	7.20062	7.07589	5.45373
JP8-NaCl.0.3M	JP11_00506	281	192.235	18.7506	18.8485	10.7948	10.8512	9.40231	9.45141
JP8-NaCl.0.3M	JP11_00507	126	105.791	10.065	8.88534	8.28392	7.31304	6.34798	5.60399
JP8-NaCl.0.3M	JP11_00507	129	122.74	11.5656	8.91417	9.51901	7.33676	7.20968	5.55685
JP8-NaCl.0.3M	JP11_00507	154	105.353	10.2761	10.3298	8.45771	8.50188	7.36669	7.40516
JP8-NaCl.0.3M	JP11_00508	148	124.263	11.8223	10.4368	6.71342	5.9266	5.14451	4.54157
JP8-NaCl.0.3M	JP11_00508	62	58.9912	5.55866	4.28433	3.15654	2.4329	2.39075	1.84267
JP8-NaCl.0.3M	JP11_00508	134	91.6707	8.94156	8.98826	5.07755	5.10407	4.42256	4.44565
JP8-NaCl.0.3M	JP11_00509	338	283.789	26.9997	23.8353	24.8616	21.9478	19.0515	16.8186
JP8-NaCl.0.3M	JP11_00509	336	319.694	30.1244	23.2183	27.7388	21.3796	21.0093	16.1929
JP8-NaCl.0.3M	JP11_00509	430	294.167	28.6931	28.8429	26.4209	26.5589	23.0126	23.1328
JP8-NaCl.0.3M	JP11_00510	2066	1734.64	165.033	145.691	83.0984	73.3592	63.6784	56.2153
JP8-NaCl.0.3M	JP11_00510	2000	1902.94	179.312	138.204	90.2879	69.5892	68.3838	52.7067
JP8-NaCl.0.3M	JP11_00510	2573	1760.21	171.691	172.588	86.4508	86.9023	75.2989	75.6921
JP8-NaCl.0.3M	JP11_00511	259	217.46	20.6891	18.2643	19.9317	17.5957	15.2737	13.4836
JP8-NaCl.0.3M	JP11_00511	193	183.634	17.3036	13.3367	16.6701	12.8485	12.6259	9.73139
JP8-NaCl.0.3M	JP11_00511	422	288.694	28.1592	28.3063	27.1284	27.27	23.6289	23.7523
JP8-NaCl.0.3M	JP11_00512	52	43.6599	4.15379	3.66697	3.17568	2.80349	2.43353	2.14832
JP8-NaCl.0.3M	JP11_00512	78	74.2148	6.99316	5.38996	5.34645	4.12077	4.04939	3.12106
JP8-NaCl.0.3M	JP11_00512	117	80.0409	7.80718	7.84796	5.96879	5.99997	5.19884	5.22599
JP8-NaCl.0.3M	JP11_00513	3	2.51884	0.239642	0.211556	0.600606	0.530215	0.460246	0.406305
JP8-NaCl.0.3M	JP11_00513	0	0	0	0	0	0	0	0
JP8-NaCl.0.3M	JP11_00513	2	1.36822	0.133456	0.134153	0.334476	0.336223	0.29133	0.292851
JP8-NaCl.0.3M	JP11_00514	1201	1008.37	95.9367	84.6928	143.403	126.596	109.89	97.0108
JP8-NaCl.0.3M	JP11_00514	1275	1213.13	114.311	88.1051	170.869	131.697	129.416	99.7468
JP8-NaCl.0.3M	JP11_00514	1374	939.967	91.6843	92.1632	137.047	137.763	119.368	119.992
JP8-NaCl.0.3M	JP11_00515	182	152.81	14.5383	12.8344	6.58436	5.81267	5.04561	4.45426
JP8-NaCl.0.3M	JP11_00515	149	141.769	13.3587	10.2962	6.05014	4.66314	4.58237	3.53185
JP8-NaCl.0.3M	JP11_00515	181	123.824	12.0778	12.1409	5.47001	5.49858	4.76439	4.78928
JP8-NaCl.0.3M	JP11_00516	1807	1517.18	144.344	127.427	32.9102	29.0531	25.2192	22.2635
JP8-NaCl.0.3M	JP11_00516	2654	2525.21	237.947	183.397	54.2514	41.8142	41.0899	31.6699
JP8-NaCl.0.3M	JP11_00516	2484	1699.33	165.752	166.618	37.7913	37.9886	32.9163	33.0882
JP8-NaCl.0.3M	JP11_00517	215	180.517	17.1743	15.1615	34.2801	30.2625	26.2689	23.1902
JP8-NaCl.0.3M	JP11_00517	247	235.013	22.145	17.0682	44.2016	34.0683	33.4782	25.8032
JP8-NaCl.0.3M	JP11_00517	316	216.179	21.0861	21.1962	42.088	42.3078	36.6587	36.8502
JP8-NaCl.0.3M	JP11_00518	267	224.177	21.3281	18.8285	17.8628	15.7692	13.6883	12.084
JP8-NaCl.0.3M	JP11_00518	246	234.062	22.0553	16.9991	18.4718	14.2371	13.9905	10.7832
JP8-NaCl.0.3M	JP11_00518	339	231.913	22.6208	22.739	18.9454	19.0443	16.5015	16.5877
JP8-NaCl.0.3M	JP11_00519	26	21.8299	2.0769	1.83348	1.04894	0.926002	0.803803	0.709597
JP8-NaCl.0.3M	JP11_00519	31	29.4956	2.77933	2.14216	1.4037	1.0819	1.06316	0.819429
JP8-NaCl.0.3M	JP11_00519	29	19.8392	1.93511	1.94522	0.97733	0.982434	0.851257	0.855703
JP8-NaCl.0.3M	JP11_00520	13	10.915	1.03845	0.916742	0.704989	0.622364	0.540234	0.476918
JP8-NaCl.0.3M	JP11_00520	13	12.3691	1.16553	0.898327	0.79126	0.609862	0.599298	0.461908
JP8-NaCl.0.3M	JP11_00520	13	8.89343	0.867465	0.871995	0.58891	0.591986	0.512942	0.515621
JP8-NaCl.0.3M	JP11_00521	569	477.74	45.4521	40.1251	33.4452	29.5254	25.6291	22.6254
JP8-NaCl.0.3M	JP11_00521	639	607.99	57.2901	44.1562	42.1561	32.4917	31.9289	24.6091
JP8-NaCl.0.3M	JP11_00521	402	275.012	26.8247	26.9648	19.7385	19.8416	17.1923	17.2821
JP8-NaCl.0.3M	JP11_00522	821	689.322	65.582	57.8958	54.3798	48.0064	41.6713	36.7874
JP8-NaCl.0.3M	JP11_00522	645	613.699	57.828	44.5708	47.9503	36.9576	36.3174	27.9916
JP8-NaCl.0.3M	JP11_00522	509	348.212	33.9646	34.142	28.163	28.3101	24.53	24.6582
JP8-NaCl.0.3M	JP11_00523	1146	962.196	91.5432	80.8143	37.6721	33.2569	28.8682	25.4848
JP8-NaCl.0.3M	JP11_00523	851	809.702	76.2971	58.8059	31.398	24.1999	23.7808	18.329
JP8-NaCl.0.3M	JP11_00523	1122	767.571	74.8689	75.2599	30.8102	30.9712	26.8358	26.976
JP8-NaCl.0.3M	JP11_00524	3029	2543.19	241.958	213.601	198.164	174.939	151.854	134.056
JP8-NaCl.0.3M	JP11_00524	1570	1493.81	140.76	108.49	115.282	88.8536	87.3145	67.2975
JP8-NaCl.0.3M	JP11_00524	4393	3005.29	293.136	294.667	240.079	241.333	209.109	210.202
JP8-NaCl.0.3M	JP11_00525	316	265.318	25.2423	22.2839	31.8716	28.1362	24.4232	21.5608
JP8-NaCl.0.3M	JP11_00525	174	165.556	15.6001	12.0238	19.6971	15.1815	14.9186	11.4984
JP8-NaCl.0.3M	JP11_00525	597	408.414	39.8366	40.0447	50.2988	50.5615	43.8104	44.0392
JP8-NaCl.0.3M	JP11_00526	175	146.932	13.9791	12.3408	22.8417	20.1646	17.5036	15.4522
JP8-NaCl.0.3M	JP11_00526	187	177.925	16.7656	12.9221	27.3948	21.1145	20.7488	15.9921
JP8-NaCl.0.3M	JP11_00526	198	135.454	13.2122	13.2812	21.5885	21.7012	18.8036	18.9018
JP8-NaCl.0.3M	JP11_00527	219	183.875	17.4939	15.4436	13.4361	11.8614	10.2961	9.08943
JP8-NaCl.0.3M	JP11_00527	254	241.674	22.7726	17.5519	17.4905	13.4807	13.2472	10.2103
JP8-NaCl.0.3M	JP11_00527	275	188.13	18.3502	18.4461	14.0939	14.1675	12.2758	12.3399
JP8-NaCl.0.3M	JP11_00528	336	282.11	26.8399	23.6942	25.0606	22.1235	19.204	16.9533
JP8-NaCl.0.3M	JP11_00528	266	253.091	23.8485	18.3812	22.2675	17.1626	16.8653	12.9989
JP8-NaCl.0.3M	JP11_00528	401	274.328	26.7579	26.8977	24.9841	25.1146	21.7612	21.8749
JP8-NaCl.0.3M	JP11_00529	10	8.39613	0.798806	0.705186	4.03438	3.56154	3.09155	2.72922
JP8-NaCl.0.3M	JP11_00529	11	10.4662	0.986214	0.760123	4.98088	3.839	3.77251	2.90765
JP8-NaCl.0.3M	JP11_00529	14	9.57754	0.934193	0.939072	4.71814	4.74279	4.10952	4.13098
JP8-NaCl.0.3M	JP11_00530	29	24.3488	2.31654	2.04504	5.84985	5.16424	4.48275	3.95737
JP8-NaCl.0.3M	JP11_00530	30	28.5441	2.68968	2.07306	6.79211	5.23501	5.14433	3.96498
JP8-NaCl.0.3M	JP11_00530	34	23.2597	2.26875	2.2806	5.72918	5.7591	4.99013	5.01619
JP8-NaCl.0.3M	JP11_00531	336	282.11	26.8399	23.6942	36.8174	32.5024	28.2132	24.9066
JP8-NaCl.0.3M	JP11_00531	261	248.334	23.4002	18.0356	32.099	24.7402	24.3117	18.7382
JP8-NaCl.0.3M	JP11_00531	395	270.223	26.3576	26.4952	36.1558	36.3446	31.4918	31.6563
JP8-NaCl.0.3M	JP11_00532	663	556.663	52.9609	46.7538	21.7946	19.2403	16.7012	14.7438
JP8-NaCl.0.3M	JP11_00532	559	531.873	50.1176	38.6281	20.6245	15.8963	15.621	12.0398
JP8-NaCl.0.3M	JP11_00532	1019	697.108	67.9959	68.351	27.9818	28.128	24.3723	24.4996
JP8-NaCl.0.3M	JP11_00533	799	670.851	63.8246	56.3443	44.0474	38.885	33.7536	29.7976
JP8-NaCl.0.3M	JP11_00533	718	683.157	64.3729	49.6153	44.4257	34.2411	33.6479	25.9341
JP8-NaCl.0.3M	JP11_00533	939	642.379	62.6576	62.9849	43.242	43.4678	37.6639	37.8606
JP8-NaCl.0.3M	JP11_00534	0	0	0	0	0	0	0	0
JP8-NaCl.0.3M	JP11_00534	0	0	0	0	0	0	0	0
JP8-NaCl.0.3M	JP11_00534	0	0	0	0	0	0	0	0
JP8-NaCl.0.3M	JP11_00535	152	127.621	12.1419	10.7188	5.29749	4.67663	4.05948	3.58371
JP8-NaCl.0.3M	JP11_00535	94	89.4383	8.42765	6.4956	3.67698	2.83403	2.78494	2.14649
JP8-NaCl.0.3M	JP11_00535	166	113.562	11.0769	11.1347	4.83283	4.85808	4.20941	4.2314
JP8-NaCl.0.3M	JP11_00536	123	103.272	9.82532	8.67379	11.3719	10.0391	8.7143	7.69298
JP8-NaCl.0.3M	JP11_00536	51	48.525	4.57245	3.52421	5.29218	4.07894	4.00829	3.08938
JP8-NaCl.0.3M	JP11_00536	90	61.5699	6.00552	6.03689	6.95084	6.98714	6.0542	6.08582
JP8-NaCl.0.3M	JP11_00537	70	58.7729	5.59164	4.9363	3.10647	2.74239	2.38049	2.1015
JP8-NaCl.0.3M	JP11_00537	41	39.0103	3.67589	2.83319	2.04216	1.57399	1.54673	1.19214
JP8-NaCl.0.3M	JP11_00537	55	37.626	3.67004	3.68921	2.03891	2.04956	1.7759	1.78517
JP8-NaCl.0.3M	JP11_00538	1001	840.452	79.9605	70.5891	142.532	125.827	109.223	96.4217
JP8-NaCl.0.3M	JP11_00538	351	333.966	31.4692	24.2548	56.0948	43.235	42.4861	32.7461
JP8-NaCl.0.3M	JP11_00538	649	443.987	43.3065	43.5327	77.1952	77.5984	67.2372	67.5884
JP8-NaCl.0.3M	JP11_00539	54	45.3391	4.31355	3.808	2.88147	2.54376	2.20807	1.94928
JP8-NaCl.0.3M	JP11_00539	30	28.5441	2.68968	2.07306	1.79671	1.38481	1.36082	1.04885
JP8-NaCl.0.3M	JP11_00539	28	19.1551	1.86839	1.87814	1.24809	1.2546	1.08709	1.09276
JP8-NaCl.0.3M	JP11_00540	26	21.8299	2.0769	1.83348	6.85444	6.0511	5.25257	4.63697
JP8-NaCl.0.3M	JP11_00540	15	14.2721	1.34484	1.03653	4.43841	3.42089	3.36164	2.59098
JP8-NaCl.0.3M	JP11_00540	26	17.7869	1.73493	1.74399	5.72584	5.75574	4.98722	5.01327
JP8-NaCl.0.3M	JP11_00541	134	112.508	10.704	9.44949	4.935	4.35661	3.7817	3.33848
JP8-NaCl.0.3M	JP11_00541	108	102.759	9.68283	7.46302	4.46419	3.44077	3.38117	2.60603
JP8-NaCl.0.3M	JP11_00541	178	121.772	11.8776	11.9396	5.47607	5.50467	4.76967	4.79458
JP8-NaCl.0.3M	JP11_00542	274	230.054	21.8873	19.3221	14.2495	12.5795	10.9194	9.63968
JP8-NaCl.0.3M	JP11_00542	339	322.549	30.3933	23.4256	19.7873	15.251	14.9869	11.5511
JP8-NaCl.0.3M	JP11_00542	327	223.704	21.8201	21.934	14.2058	14.28	12.3733	12.4379
JP8-NaCl.0.3M	JP11_00543	4	3.35845	0.319523	0.282074	0.429466	0.379132	0.3291	0.29053
JP8-NaCl.0.3M	JP11_00543	4	3.80589	0.358623	0.276408	0.482021	0.371517	0.365081	0.281386
JP8-NaCl.0.3M	JP11_00543	10	6.8411	0.66728	0.670766	0.896882	0.901567	0.781187	0.785267
JP8-NaCl.0.3M	JP11_00544	765	642.304	61.1087	53.9467	43.1559	38.098	33.0704	29.1945
JP8-NaCl.0.3M	JP11_00544	817	777.352	73.2488	56.4564	51.7294	39.8703	39.1797	30.1977
JP8-NaCl.0.3M	JP11_00544	987	675.217	65.8606	66.2046	46.5117	46.7546	40.5118	40.7234
JP8-NaCl.0.3M	JP11_00545	589	494.532	47.0497	41.5354	67.31	59.4212	51.5798	45.5346
JP8-NaCl.0.3M	JP11_00545	585	556.611	52.4487	40.4247	75.0339	57.8322	56.8305	43.802
JP8-NaCl.0.3M	JP11_00545	756	517.187	50.4464	50.7099	72.1694	72.5463	62.8597	63.188
JP8-NaCl.0.3M	JP11_00546	225	188.913	17.9731	15.8667	24.7564	21.8549	18.9709	16.7475
JP8-NaCl.0.3M	JP11_00546	341	324.452	30.5726	23.5638	42.1111	32.457	31.8948	24.5829
JP8-NaCl.0.3M	JP11_00546	309	211.39	20.619	20.7267	28.4008	28.5491	24.7372	24.8664
JP8-NaCl.0.3M	JP11_00547	79	66.3294	6.31057	5.57097	9.8757	8.71826	7.56776	6.68082
JP8-NaCl.0.3M	JP11_00547	123	117.031	11.0277	8.49956	17.2577	13.3013	13.0709	10.0744
JP8-NaCl.0.3M	JP11_00547	91	62.254	6.07225	6.10397	9.50274	9.55237	8.27691	8.32014
JP8-NaCl.0.3M	JP11_00548	23	19.3111	1.83725	1.62193	0.742325	0.655324	0.568845	0.502176
JP8-NaCl.0.3M	JP11_00548	27	25.6897	2.42071	1.86576	0.978064	0.753841	0.740783	0.570957
JP8-NaCl.0.3M	JP11_00548	40	27.3644	2.66912	2.68306	1.07843	1.08407	0.939318	0.944224
JP8-NaCl.0.3M	JP11_00549	0	0	0	0	0	0	0	0
JP8-NaCl.0.3M	JP11_00549	0	0	0	0	0	0	0	0
JP8-NaCl.0.3M	JP11_00549	0	0	0	0	0	0	0	0
JP8-NaCl.0.3M	JP11_00550	33	27.7072	2.63606	2.32711	8.06135	7.11655	6.17743	5.45343
JP8-NaCl.0.3M	JP11_00550	18	17.1265	1.61381	1.24384	4.93518	3.80378	3.7379	2.88098
JP8-NaCl.0.3M	JP11_00550	26	17.7869	1.73493	1.74399	5.30559	5.3333	4.62119	4.64532
JP8-NaCl.0.3M	JP11_00551	0	0	0	0	0	0	0	0
JP8-NaCl.0.3M	JP11_00551	0	0	0	0	0	0	0	0
JP8-NaCl.0.3M	JP11_00551	0	0	0	0	0	0	0	0
JP8-NaCl.0.3M	JP11_00552	17	14.2734	1.35797	1.19882	0.811213	0.716139	0.621634	0.548778
JP8-NaCl.0.3M	JP11_00552	17	16.175	1.52415	1.17474	0.910483	0.701753	0.689598	0.531506
JP8-NaCl.0.3M	JP11_00552	35	23.9438	2.33548	2.34768	1.39515	1.40244	1.21518	1.22153
JP8-NaCl.0.3M	JP11_00553	216	181.356	17.2542	15.232	14.9	13.1537	11.4179	10.0797
JP8-NaCl.0.3M	JP11_00553	144	137.012	12.9104	9.9507	11.1489	8.593	8.44416	6.50832
JP8-NaCl.0.3M	JP11_00553	286	195.655	19.0842	19.1839	16.4803	16.5664	14.3544	14.4294
JP8-NaCl.0.3M	JP11_00554	571	479.419	45.6118	40.2661	55.4889	48.9855	42.5212	37.5377
JP8-NaCl.0.3M	JP11_00554	439	417.696	39.3589	30.3358	47.8819	36.9049	36.2656	27.9517
JP8-NaCl.0.3M	JP11_00554	632	432.357	42.1721	42.3924	51.3043	51.5722	44.6862	44.9196
JP8-NaCl.0.3M	JP11_00555	359	301.421	28.6772	25.3162	127.454	112.516	97.6682	86.2214
JP8-NaCl.0.3M	JP11_00555	248	235.965	22.2346	17.1373	98.8207	76.1658	74.8465	57.6878
JP8-NaCl.0.3M	JP11_00555	410	280.485	27.3585	27.5014	121.593	122.228	105.908	106.461
JP8-NaCl.0.3M	JP11_00556	165	138.536	13.1803	11.6356	14.3109	12.6336	10.9664	9.68117
JP8-NaCl.0.3M	JP11_00556	123	117.031	11.0277	8.49956	11.9736	9.22862	9.06876	6.98973
JP8-NaCl.0.3M	JP11_00556	187	127.929	12.4781	12.5433	13.5485	13.6192	11.8008	11.8624
JP8-NaCl.0.3M	JP11_00557	733	615.436	58.5525	51.6901	9.56272	8.44196	7.32793	6.46909
JP8-NaCl.0.3M	JP11_00557	835	794.479	74.8626	57.7002	12.2265	9.42352	9.26029	7.13736
JP8-NaCl.0.3M	JP11_00557	970	663.587	64.7262	65.0643	10.571	10.6262	9.20737	9.25545
JP8-NaCl.0.3M	JP11_00558	2	1.67923	0.159761	0.141037	0.139774	0.123392	0.107109	0.0945556
JP8-NaCl.0.3M	JP11_00558	0	0	0	0	0	0	0	0
JP8-NaCl.0.3M	JP11_00558	4	2.73644	0.266912	0.268306	0.233519	0.234739	0.203396	0.204458
JP8-NaCl.0.3M	JP11_00559	16	13.4338	1.27809	1.1283	2.20741	1.9487	1.69154	1.49329
JP8-NaCl.0.3M	JP11_00559	11	10.4662	0.986214	0.760123	1.70331	1.31282	1.29008	0.994327
JP8-NaCl.0.3M	JP11_00559	29	19.8392	1.93511	1.94522	3.34216	3.35962	2.91103	2.92624
JP8-NaCl.0.3M	JP11_00560	8	6.7169	0.639045	0.564149	2.66269	2.35062	2.04042	1.80128
JP8-NaCl.0.3M	JP11_00560	5	4.75736	0.448279	0.34551	1.86783	1.43963	1.41469	1.09037
JP8-NaCl.0.3M	JP11_00560	8	5.47288	0.533824	0.536612	2.22427	2.23589	1.93734	1.94746
JP8-NaCl.0.3M	JP11_00561	0	0	0	0	0	0	0	0
JP8-NaCl.0.3M	JP11_00561	2	1.90294	0.179312	0.138204	0.102172	0.0787488	0.0773848	0.0596442
JP8-NaCl.0.3M	JP11_00561	1	0.68411	0.066728	0.0670766	0.0380217	0.0382203	0.033117	0.03329
JP8-NaCl.0.3M	JP11_00562	4	3.35845	0.319523	0.282074	0.0772914	0.0682328	0.0592285	0.0522869
JP8-NaCl.0.3M	JP11_00562	2	1.90294	0.179312	0.138204	0.0433749	0.0334311	0.032852	0.0253206
JP8-NaCl.0.3M	JP11_00562	5	3.42055	0.33364	0.335383	0.0807064	0.0811279	0.0702955	0.0706626
JP8-NaCl.0.3M	JP11_00563	2	1.67923	0.159761	0.141037	0.163355	0.14421	0.125179	0.110508
JP8-NaCl.0.3M	JP11_00563	1	0.951472	0.0896558	0.0691021	0.0916726	0.0706565	0.0694326	0.0535151
JP8-NaCl.0.3M	JP11_00563	2	1.36822	0.133456	0.134153	0.136458	0.137171	0.118855	0.119476
JP8-NaCl.0.3M	JP11_00564	7	5.87729	0.559164	0.49363	1.14349	1.00947	0.876255	0.773557
JP8-NaCl.0.3M	JP11_00564	7	6.6603	0.627591	0.483715	1.28342	0.989191	0.972057	0.749211
JP8-NaCl.0.3M	JP11_00564	6	4.10466	0.400368	0.402459	0.818749	0.823025	0.713133	0.716857
JP8-NaCl.0.3M	JP11_00565	2	1.67923	0.159761	0.141037	0.406517	0.358873	0.311515	0.275005
JP8-NaCl.0.3M	JP11_00565	2	1.90294	0.179312	0.138204	0.456264	0.351665	0.345573	0.26635
JP8-NaCl.0.3M	JP11_00565	4	2.73644	0.266912	0.268306	0.679166	0.682713	0.591555	0.594645
JP8-NaCl.0.3M	JP11_00566	4	3.35845	0.319523	0.282074	0.926152	0.817607	0.709712	0.626533
JP8-NaCl.0.3M	JP11_00566	0	0	0	0	0	0	0	0
JP8-NaCl.0.3M	JP11_00566	9	6.15699	0.600552	0.603689	1.74073	1.74982	1.51618	1.5241
JP8-NaCl.0.3M	JP11_00567	209	175.479	16.6951	14.7384	20.9211	18.4692	16.0319	14.1529
JP8-NaCl.0.3M	JP11_00567	171	162.702	15.3311	11.8165	19.212	14.8076	14.5511	11.2152
JP8-NaCl.0.3M	JP11_00567	247	168.975	16.4818	16.5679	20.6539	20.7618	17.9896	18.0836
JP8-NaCl.0.3M	JP11_00568	31	26.028	2.4763	2.18608	9.37992	8.28059	7.18785	6.34543
JP8-NaCl.0.3M	JP11_00568	32	30.4471	2.86899	2.21127	10.8674	8.37601	8.23092	6.34397
JP8-NaCl.0.3M	JP11_00568	52	35.5737	3.46986	3.48798	13.1434	13.212	11.4479	11.5077
JP8-NaCl.0.3M	JP11_00569	0	0	0	0	0	0	0	0
JP8-NaCl.0.3M	JP11_00569	0	0	0	0	0	0	0	0
JP8-NaCl.0.3M	JP11_00569	0	0	0	0	0	0	0	0
JP8-NaCl.0.3M	JP11_00570	0	0	0	0	0	0	0	0
JP8-NaCl.0.3M	JP11_00570	0	0	0	0	0	0	0	0
JP8-NaCl.0.3M	JP11_00570	0	0	0	0	0	0	0	0
JP8-NaCl.0.3M	JP11_00571	0	0	0	0	0	0	0	0
JP8-NaCl.0.3M	JP11_00571	0	0	0	0	0	0	0	0
JP8-NaCl.0.3M	JP11_00571	0	0	0	0	0	0	0	0
JP8-NaCl.0.3M	JP11_00572	1	0.839613	0.0798806	0.0705186	0.0737587	0.0651141	0.0565214	0.0498971
JP8-NaCl.0.3M	JP11_00572	0	0	0	0	0	0	0	0
JP8-NaCl.0.3M	JP11_00572	2	1.36822	0.133456	0.134153	0.123228	0.123872	0.107332	0.107893
JP8-NaCl.0.3M	JP11_00573	1	0.839613	0.0798806	0.0705186	0.0769563	0.067937	0.0589717	0.0520602
JP8-NaCl.0.3M	JP11_00573	0	0	0	0	0	0	0	0
JP8-NaCl.0.3M	JP11_00573	0	0	0	0	0	0	0	0
JP8-NaCl.0.3M	JP11_00574	1	0.839613	0.0798806	0.0705186	0.0337905	0.0298302	0.0258937	0.0228589
JP8-NaCl.0.3M	JP11_00574	0	0	0	0	0	0	0	0
JP8-NaCl.0.3M	JP11_00574	0	0	0	0	0	0	0	0
JP8-NaCl.0.3M	JP11_00575	0	0	0	0	0	0	0	0
JP8-NaCl.0.3M	JP11_00575	0	0	0	0	0	0	0	0
JP8-NaCl.0.3M	JP11_00575	0	0	0	0	0	0	0	0
JP8-NaCl.0.3M	JP11_00576	3	2.51884	0.239642	0.211556	0.249627	0.220371	0.19129	0.16887
JP8-NaCl.0.3M	JP11_00576	0	0	0	0	0	0	0	0
JP8-NaCl.0.3M	JP11_00576	0	0	0	0	0	0	0	0
JP8-NaCl.0.3M	JP11_00577	2	1.67923	0.159761	0.141037	0.0598357	0.0528229	0.0458522	0.0404783
JP8-NaCl.0.3M	JP11_00577	1	0.951472	0.0896558	0.0691021	0.033579	0.0258809	0.0254326	0.0196022
JP8-NaCl.0.3M	JP11_00577	2	1.36822	0.133456	0.134153	0.0499836	0.0502446	0.0435358	0.0437632
JP8-NaCl.0.3M	JP11_00578	97	81.4424	7.74842	6.8403	29.3501	25.9102	22.491	19.8551
JP8-NaCl.0.3M	JP11_00578	90	85.6324	8.06903	6.21919	30.5645	23.5575	23.1495	17.8424
JP8-NaCl.0.3M	JP11_00578	95	64.9904	6.33916	6.37227	24.012	24.1374	20.9145	21.0237
JP8-NaCl.0.3M	JP11_00579	24	20.1507	1.91714	1.69245	3.3634	2.9692	2.57738	2.27531
JP8-NaCl.0.3M	JP11_00579	34	32.35	3.0483	2.34947	5.34789	4.12188	4.05048	3.1219
JP8-NaCl.0.3M	JP11_00579	40	27.3644	2.66912	2.68306	4.68267	4.70713	4.07862	4.09992
JP8-NaCl.0.3M	JP11_00580	7	5.87729	0.559164	0.49363	0.243964	0.215371	0.18695	0.165039
JP8-NaCl.0.3M	JP11_00580	7	6.6603	0.627591	0.483715	0.273818	0.211045	0.207389	0.159845
JP8-NaCl.0.3M	JP11_00580	9	6.15699	0.600552	0.603689	0.262021	0.26339	0.228221	0.229413
JP8-NaCl.0.3M	JP11_00581	6	5.03768	0.479284	0.423112	0.194594	0.171787	0.149117	0.131641
JP8-NaCl.0.3M	JP11_00581	2	1.90294	0.179312	0.138204	0.0728021	0.0561121	0.0551402	0.0424992
JP8-NaCl.0.3M	JP11_00581	6	4.10466	0.400368	0.402459	0.162553	0.163402	0.141584	0.142324
JP8-NaCl.0.3M	JP11_00582	0	0	0	0	0	0	0	0
JP8-NaCl.0.3M	JP11_00582	0	0	0	0	0	0	0	0
JP8-NaCl.0.3M	JP11_00582	0	0	0	0	0	0	0	0
JP8-NaCl.0.3M	JP11_00583	0	0	0	0	0	0	0	0
JP8-NaCl.0.3M	JP11_00583	0	0	0	0	0	0	0	0
JP8-NaCl.0.3M	JP11_00583	0	0	0	0	0	0	0	0
JP8-NaCl.0.3M	JP11_00584	0	0	0	0	0	0	0	0
JP8-NaCl.0.3M	JP11_00584	0	0	0	0	0	0	0	0
JP8-NaCl.0.3M	JP11_00584	0	0	0	0	0	0	0	0
JP8-NaCl.0.3M	JP11_00585	1	0.839613	0.0798806	0.0705186	0.0741696	0.0654769	0.0568363	0.050175
JP8-NaCl.0.3M	JP11_00585	1	0.951472	0.0896558	0.0691021	0.0832459	0.0641616	0.0630503	0.0485959
JP8-NaCl.0.3M	JP11_00585	5	3.42055	0.33364	0.335383	0.309787	0.311405	0.269825	0.271234
JP8-NaCl.0.3M	JP11_00586	0	0	0	0	0	0	0	0
JP8-NaCl.0.3M	JP11_00586	0	0	0	0	0	0	0	0
JP8-NaCl.0.3M	JP11_00586	0	0	0	0	0	0	0	0
JP8-NaCl.0.3M	JP11_00587	0	0	0	0	0	0	0	0
JP8-NaCl.0.3M	JP11_00587	0	0	0	0	0	0	0	0
JP8-NaCl.0.3M	JP11_00587	0	0	0	0	0	0	0	0
JP8-NaCl.0.3M	JP11_00588	0	0	0	0	0	0	0	0
JP8-NaCl.0.3M	JP11_00588	0	0	0	0	0	0	0	0
JP8-NaCl.0.3M	JP11_00588	0	0	0	0	0	0	0	0
JP8-NaCl.0.3M	JP11_00589	0	0	0	0	0	0	0	0
JP8-NaCl.0.3M	JP11_00589	0	0	0	0	0	0	0	0
JP8-NaCl.0.3M	JP11_00589	0	0	0	0	0	0	0	0
JP8-NaCl.0.3M	JP11_00590	0	0	0	0	0	0	0	0
JP8-NaCl.0.3M	JP11_00590	0	0	0	0	0	0	0	0
JP8-NaCl.0.3M	JP11_00590	0	0	0	0	0	0	0	0
JP8-NaCl.0.3M	JP11_00591	0	0	0	0	0	0	0	0
JP8-NaCl.0.3M	JP11_00591	0	0	0	0	0	0	0	0
JP8-NaCl.0.3M	JP11_00591	0	0	0	0	0	0	0	0
JP8-NaCl.0.3M	JP11_00592	0	0	0	0	0	0	0	0
JP8-NaCl.0.3M	JP11_00592	0	0	0	0	0	0	0	0
JP8-NaCl.0.3M	JP11_00592	0	0	0	0	0	0	0	0
JP8-NaCl.0.3M	JP11_00593	0	0	0	0	0	0	0	0
JP8-NaCl.0.3M	JP11_00593	0	0	0	0	0	0	0	0
JP8-NaCl.0.3M	JP11_00593	0	0	0	0	0	0	0	0
JP8-NaCl.0.3M	JP11_00594	3	2.51884	0.239642	0.211556	0.210767	0.186065	0.161511	0.142582
JP8-NaCl.0.3M	JP11_00594	0	0	0	0	0	0	0	0
JP8-NaCl.0.3M	JP11_00594	8	5.47288	0.533824	0.536612	0.469503	0.471955	0.408938	0.411074
JP8-NaCl.0.3M	JP11_00595	0	0	0	0	0	0	0	0
JP8-NaCl.0.3M	JP11_00595	0	0	0	0	0	0	0	0
JP8-NaCl.0.3M	JP11_00595	0	0	0	0	0	0	0	0
JP8-NaCl.0.3M	JP11_00596	415	348.439	33.1505	29.2652	27.6946	24.4488	21.2224	18.7352
JP8-NaCl.0.3M	JP11_00596	186	176.974	16.676	12.853	13.9315	10.7377	10.5517	8.13268
JP8-NaCl.0.3M	JP11_00596	584	399.52	38.9692	39.1727	32.5557	32.7257	28.3561	28.5042
JP8-NaCl.0.3M	JP11_00597	0	0	0	0	0	0	0	0
JP8-NaCl.0.3M	JP11_00597	0	0	0	0	0	0	0	0
JP8-NaCl.0.3M	JP11_00597	1	0.68411	0.066728	0.0670766	0.0607724	0.0610898	0.0529329	0.0532093
JP8-NaCl.0.3M	JP11_00598	2	1.67923	0.159761	0.141037	0.098801	0.0872215	0.0757114	0.066838
JP8-NaCl.0.3M	JP11_00598	0	0	0	0	0	0	0	0
JP8-NaCl.0.3M	JP11_00598	1	0.68411	0.066728	0.0670766	0.0412666	0.0414821	0.0359433	0.036131
JP8-NaCl.0.3M	JP11_00599	0	0	0	0	0	0	0	0
JP8-NaCl.0.3M	JP11_00599	1	0.951472	0.0896558	0.0691021	0.0727136	0.0560439	0.0550731	0.0424475
JP8-NaCl.0.3M	JP11_00599	3	2.05233	0.200184	0.20123	0.162355	0.163203	0.141412	0.142151
JP8-NaCl.0.3M	JP11_00600	0	0	0	0	0	0	0	0
JP8-NaCl.0.3M	JP11_00600	0	0	0	0	0	0	0	0
JP8-NaCl.0.3M	JP11_00600	0	0	0	0	0	0	0	0
JP8-NaCl.0.3M	JP11_00601	26	21.8299	2.0769	1.83348	3.56855	3.15031	2.73459	2.41409
JP8-NaCl.0.3M	JP11_00601	9	8.56324	0.806903	0.621919	1.38643	1.06859	1.05008	0.809347
JP8-NaCl.0.3M	JP11_00601	25	17.1027	1.6682	1.67691	2.86633	2.8813	2.49658	2.50962
JP8-NaCl.0.3M	JP11_00602	55	46.1787	4.39344	3.87852	2.58285	2.28014	1.97925	1.74728
JP8-NaCl.0.3M	JP11_00602	13	12.3691	1.16553	0.898327	0.6852	0.528117	0.518969	0.399995
JP8-NaCl.0.3M	JP11_00602	15	10.2616	1.00092	1.00615	0.588431	0.591504	0.512525	0.515202
JP8-NaCl.0.3M	JP11_00603	48	40.3014	3.83427	3.38489	0.446885	0.39451	0.342449	0.302313
JP8-NaCl.0.3M	JP11_00603	52	49.4765	4.6621	3.59331	0.543369	0.4188	0.411546	0.317199
JP8-NaCl.0.3M	JP11_00603	51	34.8896	3.40313	3.4209	0.396635	0.398707	0.34547	0.347275
JP8-NaCl.0.3M	JP11_00604	45	37.7826	3.59463	3.17334	1.69959	1.5004	1.3024	1.14976
JP8-NaCl.0.3M	JP11_00604	23	21.8838	2.06208	1.58935	0.974981	0.751465	0.738448	0.569158
JP8-NaCl.0.3M	JP11_00604	50	34.2055	3.3364	3.35383	1.5775	1.58573	1.374	1.38118
JP8-NaCl.0.3M	JP11_00605	0	0	0	0	0	0	0	0
JP8-NaCl.0.3M	JP11_00605	1	0.951472	0.0896558	0.0691021	0.146496	0.112912	0.110956	0.0855192
JP8-NaCl.0.3M	JP11_00605	0	0	0	0	0	0	0	0
JP8-NaCl.0.3M	JP11_00606	1	0.839613	0.0798806	0.0705186	0.0655835	0.057897	0.0502567	0.0443666
JP8-NaCl.0.3M	JP11_00606	0	0	0	0	0	0	0	0
JP8-NaCl.0.3M	JP11_00606	3	2.05233	0.200184	0.20123	0.164355	0.165213	0.143153	0.143901
JP8-NaCl.0.3M	JP11_00607	3	2.51884	0.239642	0.211556	0.125205	0.110531	0.0959446	0.0846999
JP8-NaCl.0.3M	JP11_00607	0	0	0	0	0	0	0	0
JP8-NaCl.0.3M	JP11_00607	3	2.05233	0.200184	0.20123	0.104589	0.105136	0.0910977	0.0915735
JP8-NaCl.0.3M	JP11_00608	2	1.67923	0.159761	0.141037	0.197969	0.174767	0.151704	0.133924
JP8-NaCl.0.3M	JP11_00608	0	0	0	0	0	0	0	0
JP8-NaCl.0.3M	JP11_00608	1	0.68411	0.066728	0.0670766	0.0826866	0.0831184	0.0720202	0.0723964
JP8-NaCl.0.3M	JP11_00609	29	24.3488	2.31654	2.04504	7.4248	6.55461	5.68964	5.02281
JP8-NaCl.0.3M	JP11_00609	15	14.2721	1.34484	1.03653	4.31038	3.32222	3.26467	2.51624
JP8-NaCl.0.3M	JP11_00609	11	7.52521	0.734009	0.737842	2.35259	2.36488	2.04911	2.05982
JP8-NaCl.0.3M	JP11_00610	2	1.67923	0.159761	0.141037	0.419321	0.370176	0.321326	0.283667
JP8-NaCl.0.3M	JP11_00610	0	0	0	0	0	0	0	0
JP8-NaCl.0.3M	JP11_00610	1	0.68411	0.066728	0.0670766	0.175139	0.176054	0.152547	0.153343
JP8-NaCl.0.3M	JP11_00611	1	0.839613	0.0798806	0.0705186	0.152154	0.134321	0.116596	0.10293
JP8-NaCl.0.3M	JP11_00611	1	0.951472	0.0896558	0.0691021	0.170773	0.131623	0.129343	0.099691
JP8-NaCl.0.3M	JP11_00611	0	0	0	0	0	0	0	0
JP8-NaCl.0.3M	JP11_00612	319	267.836	25.4819	22.4954	17.4057	15.3657	13.338	11.7748
JP8-NaCl.0.3M	JP11_00612	369	351.093	33.083	25.4987	22.5977	17.4171	17.1154	13.1917
JP8-NaCl.0.3M	JP11_00612	272	186.078	18.15	18.2448	12.3976	12.4623	10.7983	10.8547
JP8-NaCl.0.3M	JP11_00613	11	9.23574	0.878687	0.775704	1.04606	0.923458	0.801595	0.707647
JP8-NaCl.0.3M	JP11_00613	0	0	0	0	0	0	0	0
JP8-NaCl.0.3M	JP11_00613	15	10.2616	1.00092	1.00615	1.19157	1.1978	1.03786	1.04328
JP8-NaCl.0.3M	JP11_00614	33	27.7072	2.63606	2.32711	3.4594	3.05395	2.65094	2.34025
JP8-NaCl.0.3M	JP11_00614	39	37.1074	3.49658	2.69498	4.58868	3.53672	3.47546	2.6787
JP8-NaCl.0.3M	JP11_00614	88	60.2017	5.87207	5.90274	7.70613	7.74637	6.71206	6.74711
JP8-NaCl.0.3M	JP11_00615	28	23.5092	2.23666	1.97452	8.87563	7.8354	6.80141	6.00428
JP8-NaCl.0.3M	JP11_00615	15	14.2721	1.34484	1.03653	5.33666	4.11322	4.04197	3.11534
JP8-NaCl.0.3M	JP11_00615	23	15.7345	1.53475	1.54276	6.09026	6.12207	5.30463	5.33234
JP8-NaCl.0.3M	JP11_00616	6	5.03768	0.479284	0.423112	0.272166	0.240268	0.208561	0.184118
JP8-NaCl.0.3M	JP11_00616	5	4.75736	0.448279	0.34551	0.254559	0.196201	0.192803	0.148602
JP8-NaCl.0.3M	JP11_00616	10	6.8411	0.66728	0.670766	0.378921	0.3809	0.330042	0.331765
JP8-NaCl.0.3M	JP11_00617	48	40.3014	3.83427	3.38489	9.98508	8.81482	7.65158	6.75481
JP8-NaCl.0.3M	JP11_00617	50	47.5736	4.48279	3.4551	11.6739	8.99767	8.84181	6.81481
JP8-NaCl.0.3M	JP11_00617	19	12.9981	1.26783	1.27445	3.30165	3.31889	2.87574	2.89076
JP8-NaCl.0.3M	JP11_00618	3	2.51884	0.239642	0.211556	0.77554	0.684646	0.594298	0.524646
JP8-NaCl.0.3M	JP11_00618	9	8.56324	0.806903	0.621919	2.61134	2.01268	1.97782	1.5244
JP8-NaCl.0.3M	JP11_00618	9	6.15699	0.600552	0.603689	1.94354	1.95369	1.69282	1.70167
JP8-NaCl.0.3M	JP11_00619	0	0	0	0	0	0	0	0
JP8-NaCl.0.3M	JP11_00619	1	0.951472	0.0896558	0.0691021	0.114503	0.088253	0.0867243	0.0668426
JP8-NaCl.0.3M	JP11_00619	1	0.68411	0.066728	0.0670766	0.085221	0.0856661	0.0742277	0.0746154
JP8-NaCl.0.3M	JP11_00620	0	0	0	0	0	0	0	0
JP8-NaCl.0.3M	JP11_00620	0	0	0	0	0	0	0	0
JP8-NaCl.0.3M	JP11_00620	0	0	0	0	0	0	0	0
JP8-NaCl.0.3M	JP11_00621	1	0.839613	0.0798806	0.0705186	0.143929	0.127061	0.110293	0.0973667
JP8-NaCl.0.3M	JP11_00621	1	0.951472	0.0896558	0.0691021	0.161542	0.124508	0.122352	0.0943023
JP8-NaCl.0.3M	JP11_00621	0	0	0	0	0	0	0	0
JP8-NaCl.0.3M	JP11_00622	21	17.6319	1.67749	1.48089	4.33461	3.82659	3.32162	2.93232
JP8-NaCl.0.3M	JP11_00622	47	44.7192	4.21382	3.2478	10.8884	8.39224	8.24688	6.35626
JP8-NaCl.0.3M	JP11_00622	17	11.6299	1.13438	1.1403	2.93121	2.94652	2.55309	2.56642
JP8-NaCl.0.3M	JP11_00623	2	1.67923	0.159761	0.141037	0.153028	0.135093	0.117266	0.103522
JP8-NaCl.0.3M	JP11_00623	0	0	0	0	0	0	0	0
JP8-NaCl.0.3M	JP11_00623	0	0	0	0	0	0	0	0
JP8-NaCl.0.3M	JP11_00624	10	8.39613	0.798806	0.705186	2.03259	1.79437	1.55757	1.37503
JP8-NaCl.0.3M	JP11_00624	4	3.80589	0.358623	0.276408	0.912528	0.703329	0.691146	0.5327
JP8-NaCl.0.3M	JP11_00624	5	3.42055	0.33364	0.335383	0.848957	0.853391	0.739444	0.743306
JP8-NaCl.0.3M	JP11_00625	0	0	0	0	0	0	0	0
JP8-NaCl.0.3M	JP11_00625	1	0.951472	0.0896558	0.0691021	0.0352837	0.0271948	0.0267238	0.0205973
JP8-NaCl.0.3M	JP11_00625	3	2.05233	0.200184	0.20123	0.0787816	0.0791931	0.068619	0.0689774
JP8-NaCl.0.3M	JP11_00626	5	4.19806	0.399403	0.352593	1.29257	1.14108	0.990496	0.87441
JP8-NaCl.0.3M	JP11_00626	3	2.85441	0.268968	0.207306	0.870445	0.670894	0.659273	0.508134
JP8-NaCl.0.3M	JP11_00626	4	2.73644	0.266912	0.268306	0.863793	0.868305	0.752366	0.756296
JP8-NaCl.0.3M	JP11_00627	0	0	0	0	0	0	0	0
JP8-NaCl.0.3M	JP11_00627	0	0	0	0	0	0	0	0
JP8-NaCl.0.3M	JP11_00627	0	0	0	0	0	0	0	0
JP8-NaCl.0.3M	JP11_00628	0	0	0	0	0	0	0	0
JP8-NaCl.0.3M	JP11_00628	0	0	0	0	0	0	0	0
JP8-NaCl.0.3M	JP11_00628	0	0	0	0	0	0	0	0
JP8-NaCl.0.3M	JP11_00629	0	0	0	0	0	0	0	0
JP8-NaCl.0.3M	JP11_00629	0	0	0	0	0	0	0	0
JP8-NaCl.0.3M	JP11_00629	0	0	0	0	0	0	0	0
JP8-NaCl.0.3M	JP11_00630	0	0	0	0	0	0	0	0
JP8-NaCl.0.3M	JP11_00630	0	0	0	0	0	0	0	0
JP8-NaCl.0.3M	JP11_00630	0	0	0	0	0	0	0	0
JP8-NaCl.0.3M	JP11_00631	0	0	0	0	0	0	0	0
JP8-NaCl.0.3M	JP11_00631	1	0.951472	0.0896558	0.0691021	0.0504819	0.0389088	0.0382349	0.0294695
JP8-NaCl.0.3M	JP11_00631	0	0	0	0	0	0	0	0
JP8-NaCl.0.3M	JP11_00632	0	0	0	0	0	0	0	0
JP8-NaCl.0.3M	JP11_00632	0	0	0	0	0	0	0	0
JP8-NaCl.0.3M	JP11_00632	0	0	0	0	0	0	0	0
JP8-NaCl.0.3M	JP11_00633	0	0	0	0	0	0	0	0
JP8-NaCl.0.3M	JP11_00633	0	0	0	0	0	0	0	0
JP8-NaCl.0.3M	JP11_00633	0	0	0	0	0	0	0	0
JP8-NaCl.0.3M	JP11_00634	1	0.839613	0.0798806	0.0705186	0.467138	0.412389	0.357969	0.316015
JP8-NaCl.0.3M	JP11_00634	0	0	0	0	0	0	0	0
JP8-NaCl.0.3M	JP11_00634	2	1.36822	0.133456	0.134153	0.780445	0.784521	0.67977	0.68332
JP8-NaCl.0.3M	JP11_00635	0	0	0	0	0	0	0	0
JP8-NaCl.0.3M	JP11_00635	1	0.951472	0.0896558	0.0691021	0.0517942	0.0399203	0.0392288	0.0302356
JP8-NaCl.0.3M	JP11_00635	0	0	0	0	0	0	0	0
JP8-NaCl.0.3M	JP11_00636	0	0	0	0	0	0	0	0
JP8-NaCl.0.3M	JP11_00636	0	0	0	0	0	0	0	0
JP8-NaCl.0.3M	JP11_00636	0	0	0	0	0	0	0	0
JP8-NaCl.0.3M	JP11_00637	0	0	0	0	0	0	0	0
JP8-NaCl.0.3M	JP11_00637	0	0	0	0	0	0	0	0
JP8-NaCl.0.3M	JP11_00637	0	0	0	0	0	0	0	0
JP8-NaCl.0.3M	JP11_00638	24	20.1507	1.91714	1.69245	2.61904	2.31208	2.00697	1.77175
JP8-NaCl.0.3M	JP11_00638	23	21.8838	2.06208	1.58935	2.81705	2.17124	2.13363	1.64449
JP8-NaCl.0.3M	JP11_00638	20	13.6822	1.33456	1.34153	1.82317	1.83269	1.58799	1.59628
JP8-NaCl.0.3M	JP11_00639	2	1.67923	0.159761	0.141037	0.109576	0.0967333	0.083968	0.0741269
JP8-NaCl.0.3M	JP11_00639	8	7.61177	0.717247	0.552817	0.491939	0.379161	0.372593	0.287176
JP8-NaCl.0.3M	JP11_00639	11	7.52521	0.734009	0.737842	0.503435	0.506065	0.438493	0.440784
JP8-NaCl.0.3M	JP11_00640	1	0.839613	0.0798806	0.0705186	0.085617	0.0755826	0.0656084	0.0579191
JP8-NaCl.0.3M	JP11_00640	1	0.951472	0.0896558	0.0691021	0.0960941	0.0740644	0.0727815	0.0560962
JP8-NaCl.0.3M	JP11_00640	1	0.68411	0.066728	0.0670766	0.0715199	0.0718934	0.062294	0.0626194
JP8-NaCl.0.3M	JP11_00641	0	0	0	0	0	0	0	0
JP8-NaCl.0.3M	JP11_00641	0	0	0	0	0	0	0	0
JP8-NaCl.0.3M	JP11_00641	0	0	0	0	0	0	0	0
JP8-NaCl.0.3M	JP11_00642	5	4.19806	0.399403	0.352593	0.19156	0.169109	0.146793	0.129589
JP8-NaCl.0.3M	JP11_00642	4	3.80589	0.358623	0.276408	0.172002	0.13257	0.130274	0.100408
JP8-NaCl.0.3M	JP11_00642	4	2.73644	0.266912	0.268306	0.128015	0.128684	0.111502	0.112084
JP8-NaCl.0.3M	JP11_00643	1	0.839613	0.0798806	0.0705186	0.172902	0.152638	0.132495	0.116966
JP8-NaCl.0.3M	JP11_00643	1	0.951472	0.0896558	0.0691021	0.19406	0.149572	0.146981	0.113285
JP8-NaCl.0.3M	JP11_00643	3	2.05233	0.200184	0.20123	0.433299	0.435562	0.377405	0.379376
JP8-NaCl.0.3M	JP11_00644	1	0.839613	0.0798806	0.0705186	0.299178	0.264115	0.229261	0.202391
JP8-NaCl.0.3M	JP11_00644	0	0	0	0	0	0	0	0
JP8-NaCl.0.3M	JP11_00644	1	0.68411	0.066728	0.0670766	0.249918	0.251223	0.217679	0.218816
JP8-NaCl.0.3M	JP11_00645	2	1.67923	0.159761	0.141037	0.612112	0.540372	0.469063	0.414088
JP8-NaCl.0.3M	JP11_00645	0	0	0	0	0	0	0	0
JP8-NaCl.0.3M	JP11_00645	3	2.05233	0.200184	0.20123	0.766989	0.770995	0.66805	0.671539
JP8-NaCl.0.3M	JP11_00646	314	263.638	25.0825	22.1428	28.2461	24.9356	21.645	19.1082
JP8-NaCl.0.3M	JP11_00646	295	280.684	26.4485	20.3851	29.7843	22.9562	22.5586	17.387
JP8-NaCl.0.3M	JP11_00646	261	178.553	17.416	17.507	19.6126	19.7151	17.0827	17.1719
JP8-NaCl.0.3M	JP11_00647	431	361.873	34.4286	30.3935	41.4303	36.5746	31.7481	28.0272
JP8-NaCl.0.3M	JP11_00647	589	560.417	52.8073	40.7011	63.5467	48.9785	48.1301	37.0962
JP8-NaCl.0.3M	JP11_00647	356	243.543	23.7552	23.8793	28.5863	28.7356	24.8987	25.0288
JP8-NaCl.0.3M	JP11_00648	560	470.183	44.7332	39.4904	25.1028	22.1607	19.2363	16.9818
JP8-NaCl.0.3M	JP11_00648	684	650.807	61.3246	47.2658	34.4134	26.524	26.0646	20.0892
JP8-NaCl.0.3M	JP11_00648	583	398.836	38.9025	39.1056	21.8308	21.9448	19.0147	19.114
JP8-NaCl.0.3M	JP11_00649	9	7.55652	0.718926	0.634667	3.32836	2.93827	2.55053	2.2516
JP8-NaCl.0.3M	JP11_00649	7	6.6603	0.627591	0.483715	2.90551	2.23942	2.20063	1.69613
JP8-NaCl.0.3M	JP11_00649	5	3.42055	0.33364	0.335383	1.54463	1.5527	1.34538	1.3524
JP8-NaCl.0.3M	JP11_00650	95	79.7632	7.58866	6.69927	4.46129	3.93843	3.4187	3.01802
JP8-NaCl.0.3M	JP11_00650	137	130.352	12.2828	9.46698	7.22096	5.56554	5.46914	4.21533
JP8-NaCl.0.3M	JP11_00650	127	86.882	8.47446	8.51872	4.98205	5.00807	4.33938	4.36204
JP8-NaCl.0.3M	JP11_00651	600	503.768	47.9284	42.3112	50.8794	44.9163	38.989	34.4194
JP8-NaCl.0.3M	JP11_00651	660	627.971	59.1729	45.6074	62.8162	48.4155	47.5768	36.6698
JP8-NaCl.0.3M	JP11_00651	419	286.642	27.9591	28.1051	29.6805	29.8355	25.8518	25.9868
JP8-NaCl.0.3M	JP11_00652	1493	1253.54	119.262	105.284	21.8308	19.2722	16.729	14.7684
JP8-NaCl.0.3M	JP11_00652	1995	1898.19	178.863	137.859	32.7409	25.235	24.7979	19.1129
JP8-NaCl.0.3M	JP11_00652	2648	1811.52	176.696	177.619	32.3441	32.513	28.1718	28.3189
JP8-NaCl.0.3M	JP11_00653	285	239.29	22.766	20.0978	29.4134	25.9661	22.5395	19.8979
JP8-NaCl.0.3M	JP11_00653	295	280.684	26.4485	20.3851	34.1712	26.3374	25.8812	19.9479
JP8-NaCl.0.3M	JP11_00653	393	268.855	26.2241	26.3611	33.8813	34.0583	29.5107	29.6648
JP8-NaCl.0.3M	JP11_00654	1563	1312.31	124.853	110.221	74.8522	66.0795	57.3594	50.6368
JP8-NaCl.0.3M	JP11_00654	1052	1000.95	94.3179	72.6954	56.5455	43.5824	42.8275	33.0092
JP8-NaCl.0.3M	JP11_00654	2288	1565.24	152.674	153.471	91.531	92.0091	79.7238	80.1402
JP8-NaCl.0.3M	JP11_00655	639	536.513	51.0437	45.0614	48.8925	43.1622	37.4664	33.0753
JP8-NaCl.0.3M	JP11_00655	388	369.171	34.7865	26.8116	33.3204	25.6816	25.2368	19.4512
JP8-NaCl.0.3M	JP11_00655	660	451.513	44.0405	44.2705	42.1844	42.4047	36.7427	36.9346
JP8-NaCl.0.3M	JP11_00656	277	232.573	22.1269	19.5336	22.2158	19.6121	17.024	15.0288
JP8-NaCl.0.3M	JP11_00656	192	182.683	17.2139	13.2676	17.2831	13.3209	13.0901	10.0892
JP8-NaCl.0.3M	JP11_00656	256	175.132	17.0824	17.1716	17.151	17.2406	14.9386	15.0166
JP8-NaCl.0.3M	JP11_00657	22	18.4715	1.75737	1.55141	2.08467	1.84034	1.59748	1.41026
JP8-NaCl.0.3M	JP11_00657	19	18.078	1.70346	1.31294	2.02071	1.55746	1.53048	1.17962
JP8-NaCl.0.3M	JP11_00657	14	9.57754	0.934193	0.939072	1.10818	1.11396	0.965225	0.970266
JP8-NaCl.0.3M	JP11_00658	0	0	0	0	0	0	0	0
JP8-NaCl.0.3M	JP11_00658	0	0	0	0	0	0	0	0
JP8-NaCl.0.3M	JP11_00658	1	0.68411	0.066728	0.0670766	0.122213	0.122851	0.106447	0.107003
JP8-NaCl.0.3M	JP11_00659	0	0	0	0	0	0	0	0
JP8-NaCl.0.3M	JP11_00659	0	0	0	0	0	0	0	0
JP8-NaCl.0.3M	JP11_00659	1	0.68411	0.066728	0.0670766	0.154463	0.15527	0.134538	0.13524
JP8-NaCl.0.3M	JP11_00660	505	424.004	40.3397	35.6119	24.3157	21.4659	18.6332	16.4493
JP8-NaCl.0.3M	JP11_00660	501	476.687	44.9176	34.6201	27.0751	20.8681	20.5066	15.8054
JP8-NaCl.0.3M	JP11_00660	510	348.896	34.0313	34.209	20.5131	20.6203	17.867	17.9603
JP8-NaCl.0.3M	JP11_00661	166	139.376	13.2602	11.7061	7.0608	6.23327	5.4107	4.77657
JP8-NaCl.0.3M	JP11_00661	227	215.984	20.3519	15.6862	10.837	8.35259	8.20791	6.32624
JP8-NaCl.0.3M	JP11_00661	246	168.291	16.4151	16.5008	8.74073	8.78639	7.6132	7.65297
JP8-NaCl.0.3M	JP11_00662	1011	848.849	80.7593	71.2943	21.886	19.3209	16.7713	14.8057
JP8-NaCl.0.3M	JP11_00662	1330	1265.46	119.242	91.9058	32.315	24.9067	24.4753	18.8643
JP8-NaCl.0.3M	JP11_00662	1509	1032.32	100.693	101.219	27.288	27.4305	23.7679	23.892
JP8-NaCl.0.3M	JP11_00663	154	129.3	12.3016	10.8599	6.6784	5.89569	5.11767	4.51788
JP8-NaCl.0.3M	JP11_00663	203	193.149	18.2001	14.0277	9.88064	7.61548	7.48357	5.76795
JP8-NaCl.0.3M	JP11_00663	201	137.506	13.4123	13.4824	7.2814	7.31943	6.34212	6.37524
JP8-NaCl.0.3M	JP11_00664	1651	1386.2	131.883	116.426	90.6412	80.018	69.4585	61.3179
JP8-NaCl.0.3M	JP11_00664	1554	1478.59	139.325	107.385	95.7561	73.8039	72.5255	55.8989
JP8-NaCl.0.3M	JP11_00664	2405	1645.28	160.481	161.319	110.296	110.872	96.0683	96.57
JP8-NaCl.0.3M	JP11_00665	1773	1488.63	141.628	125.029	113.758	100.425	87.1727	76.956
JP8-NaCl.0.3M	JP11_00665	1169	1112.27	104.808	80.7803	84.1829	64.8838	63.7599	49.1428
JP8-NaCl.0.3M	JP11_00665	2115	1446.89	141.13	141.867	113.357	113.949	98.7345	99.2502
JP8-NaCl.0.3M	JP11_00666	61	51.2164	4.87272	4.30163	2.20985	1.95085	1.69341	1.49494
JP8-NaCl.0.3M	JP11_00666	62	58.9912	5.55866	4.28433	2.52094	1.94301	1.90935	1.47163
JP8-NaCl.0.3M	JP11_00666	100	68.411	6.6728	6.70766	3.02622	3.04202	2.63584	2.64961
JP8-NaCl.0.3M	JP11_00667	611	513.003	48.8071	43.0869	38.2801	33.7936	29.3341	25.8961
[truncated: 185,513 more rows]

## Sheet: R22
Sample ID	Gene ID	ReadCount	nRC	CPM	rCPM	FPKM	rFPKM	TPM	rTPM
R22-NaCl.0.3M	JP11_00001	0	0	0	0	0	0	0	0
R22-NaCl.0.3M	JP11_00001	0	0	0	0	0	0	0	0
R22-NaCl.0.3M	JP11_00001	0	0	0	0	0	0	0	0
R22-NaCl.0.3M	JP11_00002	0	0	0	0	0	0	0	0
R22-NaCl.0.3M	JP11_00002	0	0	0	0	0	0	0	0
R22-NaCl.0.3M	JP11_00002	0	0	0	0	0	0	0	0
R22-NaCl.0.3M	JP11_00003	0	0	0	0	0	0	0	0
R22-NaCl.0.3M	JP11_00003	0	0	0	0	0	0	0	0
R22-NaCl.0.3M	JP11_00003	0	0	0	0	0	0	0	0
R22-NaCl.0.3M	JP11_00004	0	0	0	0	0	0	0	0
R22-NaCl.0.3M	JP11_00004	0	0	0	0	0	0	0	0
R22-NaCl.0.3M	JP11_00004	0	0	0	0	0	0	0	0
R22-NaCl.0.3M	JP11_00005	0	0	0	0	0	0	0	0
R22-NaCl.0.3M	JP11_00005	0	0	0	0	0	0	0	0
R22-NaCl.0.3M	JP11_00005	0	0	0	0	0	0	0	0
R22-NaCl.0.3M	JP11_00006	0	0	0	0	0	0	0	0
R22-NaCl.0.3M	JP11_00006	0	0	0	0	0	0	0	0
R22-NaCl.0.3M	JP11_00006	0	0	0	0	0	0	0	0
R22-NaCl.0.3M	JP11_00007	0	0	0	0	0	0	0	0
R22-NaCl.0.3M	JP11_00007	0	0	0	0	0	0	0	0
R22-NaCl.0.3M	JP11_00007	0	0	0	0	0	0	0	0
R22-NaCl.0.3M	JP11_00008	0	0	0	0	0	0	0	0
R22-NaCl.0.3M	JP11_00008	0	0	0	0	0	0	0	0
R22-NaCl.0.3M	JP11_00008	0	0	0	0	0	0	0	0
R22-NaCl.0.3M	JP11_00009	23	15.8227	1.47003	1.51881	0.638032	0.659207	0.557645	0.576153
R22-NaCl.0.3M	JP11_00009	18	11.7188	1.10506	1.18939	0.479626	0.51623	0.423174	0.45547
R22-NaCl.0.3M	JP11_00009	20	13.1887	1.29427	1.39806	0.561748	0.606798	0.498755	0.538753
R22-NaCl.0.3M	JP11_00010	0	0	0	0	0	0	0	0
R22-NaCl.0.3M	JP11_00010	0	0	0	0	0	0	0	0
R22-NaCl.0.3M	JP11_00010	0	0	0	0	0	0	0	0
R22-NaCl.0.3M	JP11_00011	0	0	0	0	0	0	0	0
R22-NaCl.0.3M	JP11_00011	0	0	0	0	0	0	0	0
R22-NaCl.0.3M	JP11_00011	0	0	0	0	0	0	0	0
R22-NaCl.0.3M	JP11_00012	10	6.87942	0.639142	0.660354	0.257303	0.265843	0.224885	0.232349
R22-NaCl.0.3M	JP11_00012	17	11.0678	1.04367	1.12332	0.420155	0.452221	0.370703	0.398995
R22-NaCl.0.3M	JP11_00012	18	11.8699	1.16484	1.25826	0.468938	0.506545	0.416352	0.449741
R22-NaCl.0.3M	JP11_00013	0	0	0	0	0	0	0	0
R22-NaCl.0.3M	JP11_00013	0	0	0	0	0	0	0	0
R22-NaCl.0.3M	JP11_00013	0	0	0	0	0	0	0	0
R22-NaCl.0.3M	JP11_00014	0	0	0	0	0	0	0	0
R22-NaCl.0.3M	JP11_00014	0	0	0	0	0	0	0	0
R22-NaCl.0.3M	JP11_00014	0	0	0	0	0	0	0	0
R22-NaCl.0.3M	JP11_00015	0	0	0	0	0	0	0	0
R22-NaCl.0.3M	JP11_00015	0	0	0	0	0	0	0	0
R22-NaCl.0.3M	JP11_00015	0	0	0	0	0	0	0	0
R22-NaCl.0.3M	JP11_00016	1	0.687942	0.0639142	0.0660354	0.0265645	0.0274461	0.0232176	0.0239881
R22-NaCl.0.3M	JP11_00016	0	0	0	0	0	0	0	0
R22-NaCl.0.3M	JP11_00016	1	0.659437	0.0647134	0.0699032	0.0268967	0.0290537	0.0238805	0.0257956
R22-NaCl.0.3M	JP11_00017	0	0	0	0	0	0	0	0
R22-NaCl.0.3M	JP11_00017	0	0	0	0	0	0	0	0
R22-NaCl.0.3M	JP11_00017	0	0	0	0	0	0	0	0
R22-NaCl.0.3M	JP11_00018	0	0	0	0	0	0	0	0
R22-NaCl.0.3M	JP11_00018	0	0	0	0	0	0	0	0
R22-NaCl.0.3M	JP11_00018	0	0	0	0	0	0	0	0
R22-NaCl.0.3M	JP11_00019	5075	3491.31	324.364	335.13	268.959	277.885	235.072	242.874
R22-NaCl.0.3M	JP11_00019	5614	3654.97	344.655	370.959	285.784	307.594	252.147	271.391
R22-NaCl.0.3M	JP11_00019	5495	3623.61	355.6	384.118	294.859	318.506	261.794	282.789
R22-NaCl.0.3M	JP11_00020	0	0	0	0	0	0	0	0
R22-NaCl.0.3M	JP11_00020	0	0	0	0	0	0	0	0
R22-NaCl.0.3M	JP11_00020	0	0	0	0	0	0	0	0
R22-NaCl.0.3M	JP11_00021	0	0	0	0	0	0	0	0
R22-NaCl.0.3M	JP11_00021	1	0.651046	0.0613921	0.0660774	0.0267504	0.0287919	0.0236019	0.0254031
R22-NaCl.0.3M	JP11_00021	0	0	0	0	0	0	0	0
R22-NaCl.0.3M	JP11_00022	1262	868.183	80.6597	83.3367	81.2283	83.9241	70.9942	73.3504
R22-NaCl.0.3M	JP11_00022	902	587.243	55.3756	59.6018	55.766	60.022	49.2024	52.9574
R22-NaCl.0.3M	JP11_00022	593	391.046	38.375	41.4526	38.6456	41.7448	34.3119	37.0636
R22-NaCl.0.3M	JP11_00023	54	37.1489	3.45136	3.56591	3.66387	3.78547	3.20225	3.30853
R22-NaCl.0.3M	JP11_00023	63	41.0159	3.8677	4.16288	4.10584	4.41919	3.62258	3.89906
R22-NaCl.0.3M	JP11_00023	36	23.7397	2.32968	2.51651	2.47312	2.67146	2.19579	2.37188
R22-NaCl.0.3M	JP11_00024	9	6.19148	0.575227	0.594319	0.875536	0.904594	0.765226	0.790623
R22-NaCl.0.3M	JP11_00024	6	3.90627	0.368352	0.396465	0.560658	0.603447	0.494669	0.532422
R22-NaCl.0.3M	JP11_00024	2	1.31887	0.129427	0.139806	0.196997	0.212795	0.174906	0.188932
R22-NaCl.0.3M	JP11_00025	242	166.482	15.4672	15.9806	18.7482	19.3704	16.386	16.9299
R22-NaCl.0.3M	JP11_00025	229	149.089	14.0588	15.1317	17.0409	18.3415	15.0352	16.1827
R22-NaCl.0.3M	JP11_00025	226	149.033	14.6252	15.7981	17.7275	19.1492	15.7396	17.0019
R22-NaCl.0.3M	JP11_00026	834	573.744	53.3044	55.0735	33.6518	34.7686	29.4119	30.3881
R22-NaCl.0.3M	JP11_00026	706	459.638	43.3428	46.6507	27.3629	29.4512	24.1423	25.9848
R22-NaCl.0.3M	JP11_00026	649	427.974	41.999	45.3672	26.5145	28.6409	23.5412	25.4291
R22-NaCl.0.3M	JP11_00027	2358	1622.17	150.71	155.711	70.9555	73.3105	62.0157	64.074
R22-NaCl.0.3M	JP11_00027	2523	1642.59	154.892	166.713	72.9248	78.4903	64.3416	69.252
R22-NaCl.0.3M	JP11_00027	2829	1865.55	183.074	197.756	86.1931	93.1055	76.5275	82.6648
R22-NaCl.0.3M	JP11_00028	2547	1752.19	162.789	168.192	87.5212	90.4259	76.4942	79.033
R22-NaCl.0.3M	JP11_00028	2374	1545.58	145.745	156.868	78.3574	84.3375	69.1348	74.4111
R22-NaCl.0.3M	JP11_00028	2871	1893.24	185.792	200.692	99.8882	107.899	88.6869	95.7993
R22-NaCl.0.3M	JP11_00029	198	136.212	12.655	13.075	13.9219	14.3839	12.1679	12.5717
R22-NaCl.0.3M	JP11_00029	195	126.954	11.9715	12.8851	13.1699	14.175	11.6198	12.5066
R22-NaCl.0.3M	JP11_00029	200	131.887	12.9427	13.9806	14.2384	15.3802	12.6417	13.6555
R22-NaCl.0.3M	JP11_00030	292	200.879	18.6629	19.2823	13.4362	13.8822	11.7434	12.1331
R22-NaCl.0.3M	JP11_00030	224	145.834	13.7518	14.8013	9.90052	10.6561	8.73524	9.4019
R22-NaCl.0.3M	JP11_00030	232	152.989	15.0135	16.2175	10.8089	11.6757	9.59677	10.3664
R22-NaCl.0.3M	JP11_00031	1	0.687942	0.0639142	0.0660354	0.190221	0.196534	0.166254	0.171772
R22-NaCl.0.3M	JP11_00031	2	1.30209	0.122784	0.132155	0.365429	0.393318	0.322418	0.347025
R22-NaCl.0.3M	JP11_00031	7	4.61606	0.452994	0.489322	1.3482	1.45632	1.19701	1.29301
R22-NaCl.0.3M	JP11_00032	1523	1047.74	97.3413	100.572	67.8809	70.1338	59.3285	61.2975
R22-NaCl.0.3M	JP11_00032	1329	865.24	81.5901	87.8169	56.8968	61.2391	50.2001	54.0313
R22-NaCl.0.3M	JP11_00032	1464	965.415	94.7404	102.338	66.0672	71.3656	58.6585	63.3627
R22-NaCl.0.3M	JP11_00033	632	434.779	40.3937	41.7344	46.5903	48.1365	40.7203	42.0717
R22-NaCl.0.3M	JP11_00033	650	423.18	39.9048	42.9503	46.0263	49.539	40.6091	43.7083
R22-NaCl.0.3M	JP11_00033	569	375.22	36.8219	39.7749	42.4705	45.8765	37.7079	40.7319
R22-NaCl.0.3M	JP11_00034	1373	944.544	87.7541	90.6666	44.2532	45.7219	38.6777	39.9613
R22-NaCl.0.3M	JP11_00034	1404	914.068	86.1945	92.7727	43.4667	46.784	38.3507	41.2776
R22-NaCl.0.3M	JP11_00034	1351	890.899	87.4278	94.4392	44.0886	47.6244	39.1446	42.2839
R22-NaCl.0.3M	JP11_00035	1024	704.452	65.4481	67.6202	45.2615	46.7637	39.5589	40.8718
R22-NaCl.0.3M	JP11_00035	991	645.186	60.8395	65.4827	42.0744	45.2854	37.1222	39.9554
R22-NaCl.0.3M	JP11_00035	766	505.129	49.5705	53.5458	34.2811	37.0303	30.4369	32.8778
R22-NaCl.0.3M	JP11_00036	0	0	0	0	0	0	0	0
R22-NaCl.0.3M	JP11_00036	0	0	0	0	0	0	0	0
R22-NaCl.0.3M	JP11_00036	0	0	0	0	0	0	0	0
R22-NaCl.0.3M	JP11_00037	0	0	0	0	0	0	0	0
R22-NaCl.0.3M	JP11_00037	0	0	0	0	0	0	0	0
R22-NaCl.0.3M	JP11_00037	0	0	0	0	0	0	0	0
R22-NaCl.0.3M	JP11_00038	1149	790.445	73.4374	75.8747	48.4735	50.0823	42.3662	43.7723
R22-NaCl.0.3M	JP11_00038	1431	931.646	87.852	94.5568	57.9881	62.4137	51.163	55.0677
R22-NaCl.0.3M	JP11_00038	1526	1006.3	98.7526	106.672	65.1833	70.4107	57.8737	62.515
R22-NaCl.0.3M	JP11_00039	947	651.481	60.5267	62.5355	19.55	20.1988	17.0868	17.6539
R22-NaCl.0.3M	JP11_00039	936	609.379	57.463	61.8485	18.5604	19.9769	16.3758	17.6256
R22-NaCl.0.3M	JP11_00039	1016	669.988	65.7488	71.0216	21.2367	22.9398	18.8552	20.3674
R22-NaCl.0.3M	JP11_00040	1677	1153.68	107.184	110.741	118.305	122.231	103.399	106.831
R22-NaCl.0.3M	JP11_00040	1898	1235.68	116.522	125.415	128.612	138.427	113.474	122.134
R22-NaCl.0.3M	JP11_00040	1677	1105.88	108.524	117.228	119.784	129.39	106.352	114.881
R22-NaCl.0.3M	JP11_00041	1256	864.055	80.2762	82.9405	57.0549	58.9484	49.8664	51.5214
R22-NaCl.0.3M	JP11_00041	1422	925.787	87.2995	93.9621	62.0466	66.7819	54.7437	58.9217
R22-NaCl.0.3M	JP11_00041	1324	873.094	85.6805	92.5518	60.8959	65.7795	54.0671	58.4031
R22-NaCl.0.3M	JP11_00042	375	257.978	23.9678	24.7633	5.83158	6.02513	5.09685	5.26601
R22-NaCl.0.3M	JP11_00042	512	333.335	31.4327	33.8316	7.64787	8.23154	6.74772	7.2627
R22-NaCl.0.3M	JP11_00042	558	367.966	36.1101	39.006	8.7859	9.4905	7.80067	8.42625
R22-NaCl.0.3M	JP11_00043	5	3.43971	0.319571	0.330177	0.132822	0.137231	0.116088	0.119941
R22-NaCl.0.3M	JP11_00043	8	5.20837	0.491137	0.528619	0.20413	0.219709	0.180104	0.193849
R22-NaCl.0.3M	JP11_00043	3	1.97831	0.19414	0.209709	0.08069	0.087161	0.0716415	0.0773869
R22-NaCl.0.3M	JP11_00044	1938	1333.23	123.866	127.977	146.413	151.273	127.966	132.213
R22-NaCl.0.3M	JP11_00044	2227	1449.88	136.72	147.154	161.608	173.941	142.587	153.469
R22-NaCl.0.3M	JP11_00044	2363	1558.25	152.918	165.181	180.754	195.25	160.484	173.355
R22-NaCl.0.3M	JP11_00045	338	232.524	21.603	22.32	13.2615	13.7016	11.5907	11.9753
R22-NaCl.0.3M	JP11_00045	278	180.991	17.067	18.3695	10.477	11.2766	9.24384	9.94932
R22-NaCl.0.3M	JP11_00045	280	184.642	18.1197	19.5729	11.1232	12.0153	9.87589	10.6679
R22-NaCl.0.3M	JP11_00046	1405	966.558	89.7994	92.7797	66.9645	69.187	58.5275	60.47
R22-NaCl.0.3M	JP11_00046	1437	935.553	88.2204	94.9533	65.787	70.8078	58.0439	62.4738
R22-NaCl.0.3M	JP11_00046	1341	884.305	86.7806	93.7401	64.7134	69.9032	57.4565	62.0643
R22-NaCl.0.3M	JP11_00047	1293	889.509	82.641	85.3838	24.7058	25.5258	21.5931	22.3097
R22-NaCl.0.3M	JP11_00047	1374	894.537	84.3527	90.7904	25.2175	27.1421	22.2495	23.9475
R22-NaCl.0.3M	JP11_00047	1468	968.053	94.9992	102.618	28.4004	30.678	25.2156	27.2378
R22-NaCl.0.3M	JP11_00048	817	562.049	52.2179	53.9509	28.9135	29.8732	25.2707	26.1094
R22-NaCl.0.3M	JP11_00048	880	572.92	54.025	58.1481	29.9142	32.1972	26.3933	28.4076
R22-NaCl.0.3M	JP11_00048	722	476.113	46.7231	50.4701	25.871	27.9458	22.9699	24.812
R22-NaCl.0.3M	JP11_00049	50	34.3971	3.19571	3.30177	8.45425	8.73484	7.38909	7.63432
R22-NaCl.0.3M	JP11_00049	48	31.2502	2.94682	3.17172	7.79582	8.39078	6.87826	7.4032
R22-NaCl.0.3M	JP11_00049	31	20.4425	2.00611	2.167	5.30718	5.7328	4.71204	5.08993
R22-NaCl.0.3M	JP11_00050	1837	1263.75	117.41	121.307	47.8445	49.4324	41.8165	43.2043
R22-NaCl.0.3M	JP11_00050	1434	933.599	88.0362	94.755	35.8746	38.6125	31.6522	34.0678
R22-NaCl.0.3M	JP11_00050	1547	1020.15	100.112	108.14	40.7953	44.0669	36.2206	39.1253
R22-NaCl.0.3M	JP11_00051	1215	835.849	77.6557	80.233	97.3129	100.543	85.0523	87.8751
R22-NaCl.0.3M	JP11_00051	1163	757.166	71.399	76.848	89.4724	96.3008	78.9416	84.9663
R22-NaCl.0.3M	JP11_00051	885	583.602	57.2713	61.8643	71.7686	77.5242	63.7206	68.8307
R22-NaCl.0.3M	JP11_00052	949	652.857	60.6545	62.6676	130.44	134.769	114.006	117.789
R22-NaCl.0.3M	JP11_00052	1164	757.817	71.4604	76.9141	153.678	165.407	135.59	145.938
R22-NaCl.0.3M	JP11_00052	990	652.842	64.0663	69.2041	137.777	148.826	122.327	132.137
R22-NaCl.0.3M	JP11_00053	18	12.383	1.15045	1.18864	1.29995	1.34309	1.13617	1.17387
R22-NaCl.0.3M	JP11_00053	11	7.1615	0.675313	0.726852	0.763065	0.821301	0.673253	0.724635
R22-NaCl.0.3M	JP11_00053	20	13.1887	1.29427	1.39806	1.46245	1.57973	1.29845	1.40258
R22-NaCl.0.3M	JP11_00054	151	103.879	9.65104	9.97134	10.0218	10.3545	8.75918	9.04988
R22-NaCl.0.3M	JP11_00054	200	130.209	12.2784	13.2155	12.7502	13.7232	11.2495	12.108
R22-NaCl.0.3M	JP11_00054	267	176.07	17.2785	18.6641	17.9423	19.3812	15.9303	17.2079
R22-NaCl.0.3M	JP11_00055	77	52.9715	4.92139	5.08473	21.0316	21.7296	18.3818	18.9918
R22-NaCl.0.3M	JP11_00055	85	55.3389	5.21833	5.61658	22.3005	24.0025	19.6758	21.1774
R22-NaCl.0.3M	JP11_00055	68	44.8417	4.40051	4.75341	18.8056	20.3137	16.6968	18.0358
R22-NaCl.0.3M	JP11_00056	250	171.985	15.9785	16.5088	9.71931	10.0419	8.49475	8.77668
R22-NaCl.0.3M	JP11_00056	237	154.298	14.5499	15.6604	8.85032	9.52576	7.80864	8.40459
R22-NaCl.0.3M	JP11_00056	237	156.287	15.3371	16.567	9.32912	10.0773	8.28297	8.94723
R22-NaCl.0.3M	JP11_00057	590	405.886	37.7094	38.9609	24.5984	25.4148	21.4992	22.2127
R22-NaCl.0.3M	JP11_00057	600	390.627	36.8352	39.6465	24.0282	25.862	21.2001	22.8181
R22-NaCl.0.3M	JP11_00057	543	358.074	35.1394	37.9574	22.922	24.7602	20.3515	21.9836
R22-NaCl.0.3M	JP11_00058	660	454.042	42.1833	43.5834	63.3384	65.4405	55.3582	57.1955
R22-NaCl.0.3M	JP11_00058	907	590.498	55.6826	59.9322	83.6075	89.9883	73.767	79.3968
R22-NaCl.0.3M	JP11_00058	903	595.471	58.4362	63.1226	87.742	94.7786	77.9028	84.1503
R22-NaCl.0.3M	JP11_00059	147	101.127	9.39538	9.7072	6.16495	6.36956	5.38822	5.56704
R22-NaCl.0.3M	JP11_00059	205	133.464	12.5854	13.5459	8.25812	8.88837	7.28614	7.84221
R22-NaCl.0.3M	JP11_00059	199	131.228	12.878	13.9107	8.45011	9.12777	7.50252	8.1042
R22-NaCl.0.3M	JP11_00060	6384	4391.82	408.028	421.57	301.573	311.582	263.577	272.325
R22-NaCl.0.3M	JP11_00060	6682	4350.29	410.222	441.529	303.194	326.334	267.508	287.924
R22-NaCl.0.3M	JP11_00060	7173	4730.14	464.189	501.415	343.081	370.595	304.609	329.037
R22-NaCl.0.3M	JP11_00061	337	231.836	21.5391	22.2539	26.3959	27.272	23.0703	23.8359
R22-NaCl.0.3M	JP11_00061	355	231.121	21.7942	23.4575	26.7086	28.7469	23.565	25.3634
R22-NaCl.0.3M	JP11_00061	464	305.979	30.027	32.4351	36.7978	39.7489	32.6714	35.2915
R22-NaCl.0.3M	JP11_00062	247	169.922	15.7868	16.3107	32.2838	33.3553	28.2163	29.1528
R22-NaCl.0.3M	JP11_00062	315	205.079	19.3385	20.8144	39.547	42.5652	34.8924	37.5553
R22-NaCl.0.3M	JP11_00062	255	168.156	16.5019	17.8253	33.7462	36.4526	29.962	32.3648
R22-NaCl.0.3M	JP11_00063	3552	2443.57	227.023	234.558	402.523	415.882	351.809	363.485
R22-NaCl.0.3M	JP11_00063	3483	2267.59	213.829	230.148	379.129	408.063	334.505	360.035
R22-NaCl.0.3M	JP11_00063	3592	2368.7	232.45	251.092	412.146	445.199	365.929	395.275
R22-NaCl.0.3M	JP11_00064	16019	11020.1	1023.84	1057.82	1250.11	1291.6	1092.61	1128.87
R22-NaCl.0.3M	JP11_00064	16427	10694.7	1008.49	1085.45	1231.36	1325.34	1086.43	1169.35
R22-NaCl.0.3M	JP11_00064	13519	8914.93	874.86	945.021	1068.21	1153.87	948.418	1024.48
R22-NaCl.0.3M	JP11_00065	765	526.276	48.8943	50.5171	18.6051	19.2226	16.2611	16.8007
R22-NaCl.0.3M	JP11_00065	910	592.452	55.8668	60.1305	21.2583	22.8807	18.7562	20.1877
R22-NaCl.0.3M	JP11_00065	800	527.549	51.7707	55.9225	19.6997	21.2795	17.4906	18.8932
R22-NaCl.0.3M	JP11_00066	704	484.311	44.9956	46.4889	37.0334	38.2625	32.3675	33.4417
R22-NaCl.0.3M	JP11_00066	796	518.232	48.8681	52.5976	40.2206	43.2902	35.4867	38.195
R22-NaCl.0.3M	JP11_00066	848	559.202	54.877	59.2779	45.1662	48.7884	40.1013	43.3173
R22-NaCl.0.3M	JP11_00067	936	643.914	59.8237	61.8091	24.9577	25.786	21.8133	22.5372
R22-NaCl.0.3M	JP11_00067	1209	787.114	74.223	79.8876	30.965	33.3282	27.3204	29.4055
R22-NaCl.0.3M	JP11_00067	1239	817.042	80.1799	86.61	33.4501	36.1327	29.6991	32.0808
R22-NaCl.0.3M	JP11_00068	686	471.928	43.8451	45.3003	13.1786	13.616	11.5182	11.9005
R22-NaCl.0.3M	JP11_00068	774	503.909	47.5175	51.1439	14.2824	15.3724	12.6013	13.5631
R22-NaCl.0.3M	JP11_00068	819	540.079	53.0003	57.2507	15.9303	17.2079	14.1439	15.2782
R22-NaCl.0.3M	JP11_00069	11993	8250.49	766.522	791.962	495.17	511.604	432.782	447.146
R22-NaCl.0.3M	JP11_00069	14901	9701.23	914.803	984.62	590.958	636.059	521.403	561.196
R22-NaCl.0.3M	JP11_00069	16475	10864.2	1066.15	1151.65	688.729	743.963	611.496	660.536
R22-NaCl.0.3M	JP11_00070	0	0	0	0	0	0	0	0
R22-NaCl.0.3M	JP11_00070	0	0	0	0	0	0	0	0
R22-NaCl.0.3M	JP11_00070	0	0	0	0	0	0	0	0
R22-NaCl.0.3M	JP11_00071	6331	4355.36	404.641	418.07	192.686	199.081	168.409	173.998
R22-NaCl.0.3M	JP11_00071	5239	3410.83	321.633	346.18	153.159	164.847	135.132	145.445
R22-NaCl.0.3M	JP11_00071	5006	3301.14	323.955	349.935	154.264	166.636	136.965	147.95
R22-NaCl.0.3M	JP11_00072	1922	1322.22	122.843	126.92	69.0517	71.3435	60.3518	62.3548
R22-NaCl.0.3M	JP11_00072	1700	1106.78	104.367	112.332	58.6658	63.1431	51.7609	55.7112
R22-NaCl.0.3M	JP11_00072	1783	1175.78	115.384	124.637	64.8589	70.0603	57.5857	62.2039
R22-NaCl.0.3M	JP11_00073	2063	1419.22	131.855	136.231	90.9972	94.0173	79.5323	82.1719
R22-NaCl.0.3M	JP11_00073	2335	1520.19	143.35	154.291	98.9306	106.481	87.2866	93.9482
R22-NaCl.0.3M	JP11_00073	2174	1433.62	140.687	151.969	97.0924	104.879	86.2046	93.1179
R22-NaCl.0.3M	JP11_00074	1	0.687942	0.0639142	0.0660354	0.213047	0.220118	0.186205	0.192385
R22-NaCl.0.3M	JP11_00074	0	0	0	0	0	0	0	0
R22-NaCl.0.3M	JP11_00074	1	0.659437	0.0647134	0.0699032	0.215711	0.233011	0.191522	0.206881
R22-NaCl.0.3M	JP11_00075	9	6.19148	0.575227	0.594319	0.309762	0.320042	0.270734	0.27972
R22-NaCl.0.3M	JP11_00075	16	10.4167	0.982273	1.05724	0.528957	0.569326	0.466699	0.502317
R22-NaCl.0.3M	JP11_00075	14	9.23211	0.905987	0.978644	0.487877	0.527003	0.433167	0.467905
R22-NaCl.0.3M	JP11_00076	530	364.609	33.8745	34.9988	10.8677	11.2283	9.49843	9.81367
R22-NaCl.0.3M	JP11_00076	679	442.06	41.6852	44.8666	13.3735	14.3942	11.7995	12.7
R22-NaCl.0.3M	JP11_00076	699	460.946	45.2347	48.8623	14.5122	15.6761	12.8849	13.9182
R22-NaCl.0.3M	JP11_00077	6878	4731.66	439.602	454.191	814.077	841.095	711.51	735.124
R22-NaCl.0.3M	JP11_00077	5778	3761.74	354.723	381.795	656.895	707.028	579.579	623.812
R22-NaCl.0.3M	JP11_00077	6874	4532.97	444.84	480.514	823.777	889.841	731.4	790.056
R22-NaCl.0.3M	JP11_00078	11	7.56736	0.703056	0.726389	1.50226	1.55211	1.31298	1.35656
R22-NaCl.0.3M	JP11_00078	13	8.46359	0.798097	0.859007	1.70534	1.83548	1.50462	1.61945
R22-NaCl.0.3M	JP11_00078	12	7.91324	0.776561	0.838838	1.65932	1.79239	1.47324	1.59139
R22-NaCl.0.3M	JP11_00079	1012	696.197	64.6811	66.8278	23.0839	23.85	20.1755	20.8451
R22-NaCl.0.3M	JP11_00079	986	641.931	60.5326	65.1523	21.6033	23.2521	19.0606	20.5153
R22-NaCl.0.3M	JP11_00079	1107	729.997	71.6377	77.3828	25.5666	27.617	22.6996	24.5201
R22-NaCl.0.3M	JP11_00080	219	150.659	13.9972	14.4618	58.3217	60.2573	50.9736	52.6654
R22-NaCl.0.3M	JP11_00080	236	153.647	14.4885	15.5943	60.3689	64.9761	53.2635	57.3285
R22-NaCl.0.3M	JP11_00080	109	71.8786	7.05376	7.61944	29.3907	31.7477	26.0948	28.1875
R22-NaCl.0.3M	JP11_00081	628	432.028	40.1381	41.4702	58.9399	60.8961	51.514	53.2237
R22-NaCl.0.3M	JP11_00081	526	342.45	32.2922	34.7567	47.4188	51.0378	41.8377	45.0307
R22-NaCl.0.3M	JP11_00081	392	258.499	25.3676	27.402	37.2506	40.2379	33.0734	35.7257
R22-NaCl.0.3M	JP11_00082	0	0	0	0	0	0	0	0
R22-NaCl.0.3M	JP11_00082	0	0	0	0	0	0	0	0
R22-NaCl.0.3M	JP11_00082	1	0.659437	0.0647134	0.0699032	0.0902558	0.0974939	0.0801346	0.0865611
R22-NaCl.0.3M	JP11_00083	0	0	0	0	0	0	0	0
R22-NaCl.0.3M	JP11_00083	0	0	0	0	0	0	0	0
R22-NaCl.0.3M	JP11_00083	0	0	0	0	0	0	0	0
R22-NaCl.0.3M	JP11_00084	0	0	0	0	0	0	0	0
R22-NaCl.0.3M	JP11_00084	0	0	0	0	0	0	0	0
R22-NaCl.0.3M	JP11_00084	0	0	0	0	0	0	0	0
R22-NaCl.0.3M	JP11_00085	289	198.815	18.4712	19.0842	38.9688	40.2621	34.059	35.1894
R22-NaCl.0.3M	JP11_00085	278	180.991	17.067	18.3695	36.0063	38.7543	31.7684	34.1929
R22-NaCl.0.3M	JP11_00085	182	120.017	11.7778	12.7224	24.8478	26.8405	22.0614	23.8306
R22-NaCl.0.3M	JP11_00086	4	2.75177	0.255657	0.264142	1.33154	1.37574	1.16378	1.20241
R22-NaCl.0.3M	JP11_00086	0	0	0	0	0	0	0	0
R22-NaCl.0.3M	JP11_00086	0	0	0	0	0	0	0	0
R22-NaCl.0.3M	JP11_00087	1	0.687942	0.0639142	0.0660354	0.0951104	0.098267	0.0831272	0.0858861
R22-NaCl.0.3M	JP11_00087	1	0.651046	0.0613921	0.0660774	0.0913572	0.0983295	0.0806046	0.0867562
R22-NaCl.0.3M	JP11_00087	1	0.659437	0.0647134	0.0699032	0.0962997	0.104023	0.0855008	0.0923576
R22-NaCl.0.3M	JP11_00088	1344	924.594	85.9006	88.7516	30.5587	31.573	26.7086	27.595
R22-NaCl.0.3M	JP11_00088	1723	1121.75	105.779	113.851	37.6302	40.5021	33.2012	35.735
R22-NaCl.0.3M	JP11_00088	1909	1258.86	123.538	133.445	43.948	47.4725	39.0197	42.149
R22-NaCl.0.3M	JP11_00089	1738	1195.64	111.083	114.77	125.093	129.245	109.333	112.961
R22-NaCl.0.3M	JP11_00089	1582	1029.95	97.1222	104.534	109.372	117.719	96.4989	103.864
R22-NaCl.0.3M	JP11_00089	1352	891.559	87.4925	94.5091	98.5276	106.429	87.4788	94.4943
R22-NaCl.0.3M	JP11_00090	1176	809.02	75.163	77.6576	42.9749	44.4012	37.5604	38.807
R22-NaCl.0.3M	JP11_00090	1086	707.036	66.6718	71.7601	38.1199	41.0292	33.6333	36.2001
R22-NaCl.0.3M	JP11_00090	886	584.261	57.3361	61.9342	32.7822	35.4112	29.106	31.4402
R22-NaCl.0.3M	JP11_00091	735	505.637	46.9769	48.536	37.1066	38.3381	32.4314	33.5078
R22-NaCl.0.3M	JP11_00091	614	399.742	37.6947	40.5715	29.7747	32.047	26.2702	28.2751
R22-NaCl.0.3M	JP11_00091	613	404.235	39.6693	42.8506	31.3344	33.8473	27.8206	30.0517
R22-NaCl.0.3M	JP11_00092	369	253.851	23.5843	24.3671	6.39662	6.60891	5.5907	5.77624
R22-NaCl.0.3M	JP11_00092	379	246.746	23.2676	25.0433	6.31071	6.79234	5.56795	5.99288
R22-NaCl.0.3M	JP11_00092	419	276.304	27.1149	29.2894	7.35419	7.94397	6.5295	7.05315
R22-NaCl.0.3M	JP11_00093	3	2.06383	0.191742	0.198106	0.302911	0.312964	0.264746	0.273533
R22-NaCl.0.3M	JP11_00093	10	6.51046	0.613921	0.660774	0.969859	1.04388	0.855707	0.921014
R22-NaCl.0.3M	JP11_00093	13	8.57268	0.841274	0.908741	1.32903	1.43561	1.17999	1.27462
R22-NaCl.0.3M	JP11_00094	240	165.106	15.3394	15.8485	13.635	14.0876	11.9171	12.3126
R22-NaCl.0.3M	JP11_00094	252	164.064	15.4708	16.6515	13.7518	14.8013	12.1332	13.0592
R22-NaCl.0.3M	JP11_00094	246	162.221	15.9195	17.1962	14.1507	15.2855	12.5638	13.5714
R22-NaCl.0.3M	JP11_00095	245	168.546	15.659	16.1787	16.0112	16.5426	13.9939	14.4584
R22-NaCl.0.3M	JP11_00095	285	185.548	17.4967	18.8321	17.8903	19.2557	15.7846	16.9893
R22-NaCl.0.3M	JP11_00095	326	214.976	21.0966	22.7884	21.5711	23.3011	19.1522	20.6881
R22-NaCl.0.3M	JP11_00096	678	466.425	43.3338	44.772	19.6793	20.3324	17.1999	17.7707
R22-NaCl.0.3M	JP11_00096	700	455.732	42.9744	46.2542	19.5161	21.0055	17.2191	18.5332
R22-NaCl.0.3M	JP11_00096	927	611.298	59.9893	64.8002	27.2431	29.4279	24.1881	26.1279
R22-NaCl.0.3M	JP11_00097	2374	1633.17	151.732	156.768	204.767	211.563	178.968	184.908
R22-NaCl.0.3M	JP11_00097	3476	2263.03	213.399	229.685	287.988	309.966	254.092	273.484
R22-NaCl.0.3M	JP11_00097	2554	1684.2	165.278	178.533	223.047	240.935	198.035	213.917
R22-NaCl.0.3M	JP11_00098	252	173.361	16.1064	16.6409	11.0242	11.3901	9.63525	9.95503
R22-NaCl.0.3M	JP11_00098	288	187.501	17.6809	19.0303	12.1019	13.0255	10.6775	11.4924
R22-NaCl.0.3M	JP11_00098	317	209.041	20.5141	22.1593	14.0412	15.1672	12.4666	13.4664
R22-NaCl.0.3M	JP11_00099	178	122.454	11.3767	11.7543	3.47912	3.59459	3.04078	3.1417
R22-NaCl.0.3M	JP11_00099	268	174.48	16.4531	17.7088	5.03152	5.41552	4.43931	4.77812
R22-NaCl.0.3M	JP11_00099	275	181.345	17.7962	19.2234	5.44226	5.87871	4.83197	5.21948
R22-NaCl.0.3M	JP11_00100	495	340.531	31.6375	32.6875	22.4858	23.2321	19.6528	20.305
R22-NaCl.0.3M	JP11_00100	348	226.564	21.3644	22.9949	15.1844	16.3432	13.3972	14.4197
R22-NaCl.0.3M	JP11_00100	340	224.209	22.0026	23.7671	15.6379	16.892	13.8843	14.9978
R22-NaCl.0.3M	JP11_00101	2410	1657.94	154.033	159.145	131.316	135.674	114.771	118.58
R22-NaCl.0.3M	JP11_00101	2460	1601.57	151.024	162.55	128.751	138.577	113.597	122.266
R22-NaCl.0.3M	JP11_00101	2832	1867.52	183.268	197.966	156.239	168.769	138.719	149.843
R22-NaCl.0.3M	JP11_00102	5445	3745.84	348.013	359.563	193.663	200.091	169.263	174.881
R22-NaCl.0.3M	JP11_00102	4416	2875.02	271.107	291.798	150.867	162.381	133.11	143.269
R22-NaCl.0.3M	JP11_00102	4237	2794.03	274.191	296.18	152.582	164.819	135.472	146.336
R22-NaCl.0.3M	JP11_00103	812	558.609	51.8983	53.6207	37.3638	38.6038	32.6563	33.7401
R22-NaCl.0.3M	JP11_00103	1074	699.223	65.9351	70.9672	47.4695	51.0923	41.8823	45.0787
R22-NaCl.0.3M	JP11_00103	1206	795.281	78.0443	84.3032	56.1874	60.6935	49.8867	53.8874
R22-NaCl.0.3M	JP11_00104	697	479.495	44.5482	46.0267	25.1259	25.9598	21.9602	22.6891
R22-NaCl.0.3M	JP11_00104	535	348.309	32.8448	35.3514	18.525	19.9388	16.3446	17.592
R22-NaCl.0.3M	JP11_00104	520	342.907	33.651	36.3496	18.9797	20.5018	16.8513	18.2027
R22-NaCl.0.3M	JP11_00105	3230	2222.05	206.443	213.294	138.181	142.767	120.772	124.78
R22-NaCl.0.3M	JP11_00105	1654	1076.83	101.542	109.292	67.9669	73.154	59.9672	64.5438
R22-NaCl.0.3M	JP11_00105	2156	1421.75	139.522	150.711	93.3883	100.878	82.9158	89.5654
R22-NaCl.0.3M	JP11_00106	3509	2413.99	224.275	231.718	100.078	103.399	87.469	90.372
R22-NaCl.0.3M	JP11_00106	4109	2675.15	252.26	271.512	112.566	121.157	99.3169	106.897
R22-NaCl.0.3M	JP11_00106	4323	2850.75	279.756	302.191	124.835	134.847	110.836	119.725
R22-NaCl.0.3M	JP11_00107	435	299.255	27.8027	28.7254	38.4546	39.7308	33.6096	34.7251
R22-NaCl.0.3M	JP11_00107	532	346.356	32.6606	35.1532	45.1737	48.6213	39.8568	42.8986
R22-NaCl.0.3M	JP11_00107	486	320.486	31.4507	33.9729	43.5003	46.9888	38.6222	41.7196
R22-NaCl.0.3M	JP11_00108	53	36.4609	3.38745	3.49988	9.48866	9.80357	8.29316	8.5684
R22-NaCl.0.3M	JP11_00108	49	31.9012	3.00821	3.23779	8.42636	9.06945	7.43459	8.00198
R22-NaCl.0.3M	JP11_00108	81	53.4144	5.24178	5.66216	14.6829	15.8604	13.0364	14.0818
R22-NaCl.0.3M	JP11_00109	39	26.8297	2.49265	2.57538	6.86681	7.09471	6.00165	6.20084
R22-NaCl.0.3M	JP11_00109	58	37.7606	3.56074	3.83249	9.8092	10.5578	8.65466	9.31518
R22-NaCl.0.3M	JP11_00109	74	48.7983	4.78879	5.17283	13.1923	14.2502	11.7129	12.6522
R22-NaCl.0.3M	JP11_00110	1594	1096.58	101.879	105.26	38.3293	39.6014	33.5001	34.6119
R22-NaCl.0.3M	JP11_00110	1722	1121.1	105.717	113.785	39.7732	42.8086	35.0919	37.7701
R22-NaCl.0.3M	JP11_00110	1506	993.112	97.4584	105.274	36.666	39.6065	32.5544	35.1651
R22-NaCl.0.3M	JP11_00111	598	411.389	38.2207	39.4892	23.7691	24.5579	20.7744	21.4638
R22-NaCl.0.3M	JP11_00111	576	375.002	35.3618	38.0606	21.9912	23.6695	19.4028	20.8836
R22-NaCl.0.3M	JP11_00111	564	371.922	36.4983	39.4254	22.698	24.5183	20.1527	21.7688
R22-NaCl.0.3M	JP11_00112	1021	702.389	65.2564	67.4221	24.0887	24.8882	21.0537	21.7525
R22-NaCl.0.3M	JP11_00112	913	594.405	56.051	60.3287	20.6906	22.2697	18.2554	19.6486
R22-NaCl.0.3M	JP11_00112	838	552.608	54.2298	58.5788	20.0184	21.6238	17.7736	19.1989
R22-NaCl.0.3M	JP11_00113	37	25.4538	2.36482	2.44331	1.08279	1.11873	0.946372	0.977781
R22-NaCl.0.3M	JP11_00113	66	42.969	4.05188	4.36111	1.85525	1.99685	1.63689	1.76182
R22-NaCl.0.3M	JP11_00113	66	43.5228	4.27108	4.61361	1.95562	2.11246	1.73632	1.87557
R22-NaCl.0.3M	JP11_00114	4149	2854.27	265.18	273.981	354.993	366.775	310.267	320.564
R22-NaCl.0.3M	JP11_00114	3703	2410.82	227.335	244.685	304.33	327.557	268.511	289.003
R22-NaCl.0.3M	JP11_00114	2339	1542.42	151.365	163.503	202.63	218.88	179.907	194.335
R22-NaCl.0.3M	JP11_00115	1189	817.963	75.9939	78.5161	42.3601	43.7659	37.023	38.2518
R22-NaCl.0.3M	JP11_00115	1016	661.462	62.3743	67.1347	34.7683	37.4218	30.6761	33.0173
R22-NaCl.0.3M	JP11_00115	784	516.998	50.7353	54.8041	28.2805	30.5485	25.1092	27.1229
R22-NaCl.0.3M	JP11_00116	12	8.2553	0.76697	0.792425	1.23506	1.27605	1.07945	1.11527
R22-NaCl.0.3M	JP11_00116	8	5.20837	0.491137	0.528619	0.79088	0.851239	0.697794	0.751049
R22-NaCl.0.3M	JP11_00116	13	8.57268	0.841274	0.908741	1.35471	1.46335	1.20279	1.29925
R22-NaCl.0.3M	JP11_00117	117	80.4892	7.47796	7.72614	10.3861	10.7308	9.07749	9.37877
R22-NaCl.0.3M	JP11_00117	151	98.3079	9.2702	9.97769	12.8753	13.8579	11.3599	12.2268
R22-NaCl.0.3M	JP11_00117	123	81.1107	7.95975	8.59809	11.0552	11.9418	9.81549	10.6027
R22-NaCl.0.3M	JP11_00118	246	169.234	15.7229	16.2447	77.073	79.6309	67.3624	69.5981
R22-NaCl.0.3M	JP11_00118	184	119.792	11.2961	12.1582	55.3732	59.5992	48.8558	52.5845
R22-NaCl.0.3M	JP11_00118	101	66.6031	6.53605	7.06022	32.0395	34.6089	28.4466	30.7279
R22-NaCl.0.3M	JP11_00119	1	0.687942	0.0639142	0.0660354	0.0455229	0.0470338	0.0397874	0.0411079
R22-NaCl.0.3M	JP11_00119	0	0	0	0	0	0	0	0
R22-NaCl.0.3M	JP11_00119	2	1.31887	0.129427	0.139806	0.0921843	0.0995772	0.0818469	0.0884107
R22-NaCl.0.3M	JP11_00120	1439	989.948	91.9725	95.0249	36.1101	37.3086	31.5605	32.608
R22-NaCl.0.3M	JP11_00120	1364	888.026	83.7388	90.1296	32.8774	35.3866	29.0078	31.2216
R22-NaCl.0.3M	JP11_00120	1349	889.58	87.2984	94.2994	34.275	37.0237	30.4314	32.8719
R22-NaCl.0.3M	JP11_00121	1868	1285.08	119.392	123.354	382.666	395.366	334.453	345.553
R22-NaCl.0.3M	JP11_00121	1949	1268.89	119.653	128.785	383.504	412.772	338.366	364.189
R22-NaCl.0.3M	JP11_00121	1927	1270.73	124.703	134.703	399.688	431.742	354.868	383.327
R22-NaCl.0.3M	JP11_00122	1221	839.977	78.0392	80.6292	24.3568	25.1652	21.288	21.9946
R22-NaCl.0.3M	JP11_00122	1555	1012.38	95.4647	102.75	29.7955	32.0694	26.2886	28.2949
R22-NaCl.0.3M	JP11_00122	1658	1093.35	107.295	115.899	33.4878	36.1734	29.7325	32.1169
R22-NaCl.0.3M	JP11_00123	25	17.1985	1.59785	1.65088	2.39918	2.47881	2.0969	2.1665
R22-NaCl.0.3M	JP11_00123	46	29.9481	2.82403	3.03956	4.24029	4.56391	3.74121	4.02674
R22-NaCl.0.3M	JP11_00123	35	23.0803	2.26497	2.44661	3.40085	3.67359	3.01949	3.26164
R22-NaCl.0.3M	JP11_00124	17	11.695	1.08654	1.1226	3.58594	3.70496	3.13414	3.23816
R22-NaCl.0.3M	JP11_00124	12	7.81255	0.736705	0.792929	2.43137	2.61693	2.1452	2.30892
R22-NaCl.0.3M	JP11_00124	10	6.59437	0.647134	0.699032	2.13576	2.30703	1.89625	2.04833
R22-NaCl.0.3M	JP11_00125	340	233.9	21.7308	22.452	11.8553	12.2488	10.3617	10.7055
R22-NaCl.0.3M	JP11_00125	350	227.866	21.4872	23.1271	11.7224	12.6171	10.3427	11.1321
R22-NaCl.0.3M	JP11_00125	398	262.456	25.7559	27.8215	14.0512	15.1781	12.4756	13.4761
R22-NaCl.0.3M	JP11_00126	518	356.354	33.1075	34.2063	21.6814	22.401	18.9497	19.5787
R22-NaCl.0.3M	JP11_00126	495	322.268	30.3891	32.7083	19.9012	21.42	17.5588	18.8989
R22-NaCl.0.3M	JP11_00126	583	384.452	37.7279	40.7535	24.7072	26.6886	21.9366	23.6958
R22-NaCl.0.3M	JP11_00127	2666	1834.05	170.395	176.05	186.224	192.405	162.761	168.163
R22-NaCl.0.3M	JP11_00127	2191	1426.44	134.51	144.776	147.005	158.225	129.703	139.602
R22-NaCl.0.3M	JP11_00127	1568	1034	101.471	109.608	110.897	119.79	98.461	106.357
R22-NaCl.0.3M	JP11_00128	2953	2031.49	188.739	195.003	74.5413	77.0152	65.1497	67.3119
R22-NaCl.0.3M	JP11_00128	3203	2085.3	196.639	211.646	77.6614	83.5885	68.5208	73.7502
R22-NaCl.0.3M	JP11_00128	3031	1998.75	196.146	211.876	77.4669	83.6795	68.7799	74.2958
R22-NaCl.0.3M	JP11_00129	3680	2531.63	235.204	243.01	105.948	109.464	92.5992	95.6725
R22-NaCl.0.3M	JP11_00129	3754	2444.03	230.466	248.055	103.813	111.736	91.5947	98.585
R22-NaCl.0.3M	JP11_00129	3652	2408.26	236.333	255.286	106.456	114.994	94.5186	102.099
R22-NaCl.0.3M	JP11_00130	3355	2308.05	214.432	221.549	616.184	636.634	538.55	556.424
R22-NaCl.0.3M	JP11_00130	3362	2188.82	206.4	222.152	593.104	638.369	523.296	563.233
R22-NaCl.0.3M	JP11_00130	2951	1946	190.969	206.284	548.762	592.771	487.225	526.298
R22-NaCl.0.3M	JP11_00131	985	677.623	62.9554	65.0449	84.2777	87.0748	73.6594	76.1041
R22-NaCl.0.3M	JP11_00131	1099	715.499	67.4699	72.6191	90.3211	97.2143	79.6904	85.7723
R22-NaCl.0.3M	JP11_00131	1057	697.025	68.402	73.8876	91.569	98.9125	81.3006	87.8206
R22-NaCl.0.3M	JP11_00132	517	355.666	33.0436	34.1403	21.1412	21.8428	18.4775	19.0908
R22-NaCl.0.3M	JP11_00132	543	353.518	33.3359	35.88	21.3281	22.9559	18.8178	20.254
R22-NaCl.0.3M	JP11_00132	280	184.642	18.1197	19.5729	11.5929	12.5226	10.2929	11.1184
R22-NaCl.0.3M	JP11_00133	413	284.12	26.3965	27.2726	12.5698	12.987	10.9861	11.3507
R22-NaCl.0.3M	JP11_00133	424	276.043	26.0302	28.0168	12.3954	13.3413	10.9364	11.7711
R22-NaCl.0.3M	JP11_00133	522	344.226	33.7804	36.4894	16.0859	17.3759	14.282	15.4274
R22-NaCl.0.3M	JP11_00134	619	425.836	39.5629	40.8759	16.2209	16.7593	14.1772	14.6478
R22-NaCl.0.3M	JP11_00134	651	423.831	39.9662	43.0164	16.3863	17.6369	14.4577	15.5611
R22-NaCl.0.3M	JP11_00134	680	448.417	44.0051	47.5341	18.0423	19.4892	16.019	17.3037
R22-NaCl.0.3M	JP11_00135	380	261.418	24.2874	25.0934	14.6398	15.1256	12.7953	13.2199
R22-NaCl.0.3M	JP11_00135	446	290.366	27.3809	29.4705	16.5044	17.764	14.5619	15.6732
R22-NaCl.0.3M	JP11_00135	452	298.065	29.2505	31.5962	17.6314	19.0453	15.6542	16.9096
R22-NaCl.0.3M	JP11_00136	647	445.098	41.3525	42.7249	29.9656	30.9601	26.1901	27.0594
R22-NaCl.0.3M	JP11_00136	645	419.924	39.5979	42.6199	28.6941	30.884	25.3168	27.249
R22-NaCl.0.3M	JP11_00136	679	447.758	43.9404	47.4642	31.8409	34.3944	28.2703	30.5374
R22-NaCl.0.3M	JP11_00137	4247	2921.69	271.443	280.452	104.724	108.199	91.5292	94.567
R22-NaCl.0.3M	JP11_00137	3888	2531.27	238.692	256.909	92.0881	99.1161	81.2494	87.4502
R22-NaCl.0.3M	JP11_00137	3572	2355.51	231.156	249.694	89.1806	96.3326	79.1801	85.53
R22-NaCl.0.3M	JP11_00138	0	0	0	0	0	0	0	0
R22-NaCl.0.3M	JP11_00138	0	0	0	0	0	0	0	0
R22-NaCl.0.3M	JP11_00138	0	0	0	0	0	0	0	0
R22-NaCl.0.3M	JP11_00139	259	178.177	16.5538	17.1032	3.08264	3.18495	2.69425	2.78367
R22-NaCl.0.3M	JP11_00139	308	200.522	18.9088	20.3518	3.52118	3.78992	3.10674	3.34385
R22-NaCl.0.3M	JP11_00139	256	168.816	16.5666	17.8952	3.08503	3.33244	2.73908	2.95875
R22-NaCl.0.3M	JP11_00140	1186	815.899	75.8022	78.318	20.2625	20.935	17.7096	18.2974
R22-NaCl.0.3M	JP11_00140	1320	859.38	81.0375	87.2222	21.662	23.3152	19.1124	20.571
R22-NaCl.0.3M	JP11_00140	1239	817.042	80.1799	86.61	21.4327	23.1516	19.0293	20.5554
R22-NaCl.0.3M	JP11_00141	1508	1037.42	96.3825	99.5814	58.3077	60.2428	50.9614	52.6527
R22-NaCl.0.3M	JP11_00141	3519	2291.03	216.039	232.526	130.695	140.669	115.312	124.113
R22-NaCl.0.3M	JP11_00141	2705	1783.78	175.05	189.088	105.898	114.391	94.0229	101.563
R22-NaCl.0.3M	JP11_00142	8	5.50354	0.511313	0.528283	1.42031	1.46745	1.24137	1.28257
R22-NaCl.0.3M	JP11_00142	6	3.90627	0.368352	0.396465	1.0232	1.10129	0.902771	0.971669
R22-NaCl.0.3M	JP11_00142	5	3.29718	0.323567	0.349516	0.898797	0.970877	0.798007	0.862004
R22-NaCl.0.3M	JP11_00143	1	0.687942	0.0639142	0.0660354	0.0519627	0.0536873	0.0454159	0.0469232
R22-NaCl.0.3M	JP11_00143	6	3.90627	0.368352	0.396465	0.299473	0.322329	0.264226	0.284391
R22-NaCl.0.3M	JP11_00143	2	1.31887	0.129427	0.139806	0.105225	0.113664	0.0934252	0.100918
R22-NaCl.0.3M	JP11_00144	3	2.06383	0.191742	0.198106	0.308764	0.319012	0.269862	0.278819
R22-NaCl.0.3M	JP11_00144	4	2.60418	0.245568	0.26431	0.39544	0.42562	0.348897	0.375524
R22-NaCl.0.3M	JP11_00144	1	0.659437	0.0647134	0.0699032	0.104208	0.112565	0.0925226	0.0999425
R22-NaCl.0.3M	JP11_00145	3	2.06383	0.191742	0.198106	0.394532	0.407626	0.344824	0.356268
R22-NaCl.0.3M	JP11_00145	2	1.30209	0.122784	0.132155	0.252642	0.271924	0.222906	0.239918
R22-NaCl.0.3M	JP11_00145	0	0	0	0	0	0	0	0
R22-NaCl.0.3M	JP11_00146	88	60.5389	5.62445	5.81111	2.39135	2.47071	2.09006	2.15942
R22-NaCl.0.3M	JP11_00146	107	69.6619	6.56895	7.07028	2.79292	3.00607	2.4642	2.65226
R22-NaCl.0.3M	JP11_00146	37	24.3992	2.3944	2.58642	1.01803	1.09967	0.903865	0.976352
R22-NaCl.0.3M	JP11_00147	57	39.2127	3.64311	3.76402	20.9374	21.6323	18.2995	18.9068
R22-NaCl.0.3M	JP11_00147	57	37.1096	3.49935	3.76641	20.1112	21.6461	17.7441	19.0983
R22-NaCl.0.3M	JP11_00147	81	53.4144	5.24178	5.66216	30.1252	32.5411	26.747	28.892
R22-NaCl.0.3M	JP11_00148	10	6.87942	0.639142	0.660354	0.926292	0.957035	0.809587	0.836456
R22-NaCl.0.3M	JP11_00148	9	5.85941	0.552529	0.594697	0.800766	0.861879	0.706516	0.760437
R22-NaCl.0.3M	JP11_00148	1	0.659437	0.0647134	0.0699032	0.0937875	0.101309	0.0832703	0.0899483
R22-NaCl.0.3M	JP11_00149	177	121.766	11.3128	11.6883	22.5805	23.3299	19.7355	20.3905
R22-NaCl.0.3M	JP11_00149	310	201.824	19.0315	20.484	37.9871	40.8862	33.5161	36.074
R22-NaCl.0.3M	JP11_00149	167	110.126	10.8071	11.6738	21.5711	23.3011	19.1522	20.6881
R22-NaCl.0.3M	JP11_00150	345	237.34	22.0504	22.7822	30.4985	31.5107	26.6559	27.5406
R22-NaCl.0.3M	JP11_00150	241	156.902	14.7955	15.9247	20.464	22.0258	18.0554	19.4334
R22-NaCl.0.3M	JP11_00150	159	104.85	10.2894	11.1146	14.2316	15.3729	12.6357	13.649
R22-NaCl.0.3M	JP11_00151	0	0	0	0	0	0	0	0
R22-NaCl.0.3M	JP11_00151	0	0	0	0	0	0	0	0
R22-NaCl.0.3M	JP11_00151	0	0	0	0	0	0	0	0
R22-NaCl.0.3M	JP11_00152	5726	3939.16	365.972	378.119	121.991	126.04	106.621	110.16
R22-NaCl.0.3M	JP11_00152	7443	4845.73	456.941	491.814	152.314	163.938	134.386	144.643
R22-NaCl.0.3M	JP11_00152	9776	6446.65	632.638	683.373	210.879	227.791	187.232	202.247
R22-NaCl.0.3M	JP11_00153	1	0.687942	0.0639142	0.0660354	0.165153	0.170634	0.144345	0.149136
R22-NaCl.0.3M	JP11_00153	2	1.30209	0.122784	0.132155	0.317272	0.341485	0.279929	0.301293
R22-NaCl.0.3M	JP11_00153	1	0.659437	0.0647134	0.0699032	0.167218	0.180628	0.148466	0.160373
R22-NaCl.0.3M	JP11_00154	0	0	0	0	0	0	0	0
R22-NaCl.0.3M	JP11_00154	0	0	0	0	0	0	0	0
R22-NaCl.0.3M	JP11_00154	0	0	0	0	0	0	0	0
R22-NaCl.0.3M	JP11_00155	0	0	0	0	0	0	0	0
R22-NaCl.0.3M	JP11_00155	0	0	0	0	0	0	0	0
R22-NaCl.0.3M	JP11_00155	0	0	0	0	0	0	0	0
R22-NaCl.0.3M	JP11_00156	0	0	0	0	0	0	0	0
R22-NaCl.0.3M	JP11_00156	0	0	0	0	0	0	0	0
R22-NaCl.0.3M	JP11_00156	0	0	0	0	0	0	0	0
R22-NaCl.0.3M	JP11_00157	0	0	0	0	0	0	0	0
R22-NaCl.0.3M	JP11_00157	0	0	0	0	0	0	0	0
R22-NaCl.0.3M	JP11_00157	0	0	0	0	0	0	0	0
R22-NaCl.0.3M	JP11_00158	0	0	0	0	0	0	0	0
R22-NaCl.0.3M	JP11_00158	0	0	0	0	0	0	0	0
R22-NaCl.0.3M	JP11_00158	0	0	0	0	0	0	0	0
R22-NaCl.0.3M	JP11_00159	0	0	0	0	0	0	0	0
R22-NaCl.0.3M	JP11_00159	1	0.651046	0.0613921	0.0660774	0.0294446	0.0316918	0.025979	0.0279617
R22-NaCl.0.3M	JP11_00159	0	0	0	0	0	0	0	0
R22-NaCl.0.3M	JP11_00160	0	0	0	0	0	0	0	0
R22-NaCl.0.3M	JP11_00160	0	0	0	0	0	0	0	0
R22-NaCl.0.3M	JP11_00160	0	0	0	0	0	0	0	0
R22-NaCl.0.3M	JP11_00161	0	0	0	0	0	0	0	0
R22-NaCl.0.3M	JP11_00161	0	0	0	0	0	0	0	0
R22-NaCl.0.3M	JP11_00161	0	0	0	0	0	0	0	0
R22-NaCl.0.3M	JP11_00162	0	0	0	0	0	0	0	0
R22-NaCl.0.3M	JP11_00162	0	0	0	0	0	0	0	0
R22-NaCl.0.3M	JP11_00162	0	0	0	0	0	0	0	0
R22-NaCl.0.3M	JP11_00163	769	529.027	49.15	50.7812	28.5922	29.5411	24.9898	25.8192
R22-NaCl.0.3M	JP11_00163	740	481.774	45.4301	48.8973	26.4282	28.4452	23.3176	25.0972
R22-NaCl.0.3M	JP11_00163	799	526.89	51.706	55.8526	30.0791	32.4913	26.7061	28.8478
R22-NaCl.0.3M	JP11_00164	1316	905.332	84.111	86.9026	23.9838	24.7797	20.962	21.6577
R22-NaCl.0.3M	JP11_00164	1195	778	73.3635	78.9625	20.9192	22.5157	18.457	19.8656
R22-NaCl.0.3M	JP11_00164	1373	905.407	88.8515	95.977	25.3355	27.3673	22.4944	24.2984
R22-NaCl.0.3M	JP11_00165	1217	837.225	77.7835	80.3651	60.1574	62.154	52.5781	54.3231
R22-NaCl.0.3M	JP11_00165	1349	878.261	82.8179	89.1385	64.051	68.9392	56.5122	60.8252
R22-NaCl.0.3M	JP11_00165	1109	731.315	71.7671	77.5226	55.5044	59.9556	49.2802	53.2323
R22-NaCl.0.3M	JP11_00166	1652	1136.48	105.586	109.09	58.8552	60.8085	51.4399	53.1471
R22-NaCl.0.3M	JP11_00166	1414	920.579	86.8084	93.4335	48.3882	52.0811	42.6929	45.9512
R22-NaCl.0.3M	JP11_00166	1140	751.758	73.7733	79.6896	41.1222	44.4201	36.5108	39.4389
R22-NaCl.0.3M	JP11_00167	579	398.318	37.0063	38.2345	20.222	20.8932	17.6742	18.2608
R22-NaCl.0.3M	JP11_00167	480	312.502	29.4682	31.7172	16.1028	17.3318	14.2075	15.2918
R22-NaCl.0.3M	JP11_00167	519	342.248	33.5862	36.2797	18.3531	19.825	16.295	17.6018
R22-NaCl.0.3M	JP11_00168	1601	1101.39	102.327	105.723	24.6451	25.4631	21.54	22.2549
R22-NaCl.0.3M	JP11_00168	1468	955.735	90.1236	97.0017	21.7061	23.3626	19.1513	20.6129
R22-NaCl.0.3M	JP11_00168	1408	928.487	91.1164	98.4236	21.9452	23.7051	19.4843	21.0469
R22-NaCl.0.3M	JP11_00169	1	0.687942	0.0639142	0.0660354	0.0722194	0.0746163	0.0631203	0.0652152
R22-NaCl.0.3M	JP11_00169	1	0.651046	0.0613921	0.0660774	0.0693696	0.0746638	0.0612048	0.0658759
R22-NaCl.0.3M	JP11_00169	0	0	0	0	0	0	0	0
R22-NaCl.0.3M	JP11_00170	54	37.1489	3.45136	3.56591	1.07419	1.10984	0.938849	0.970008
R22-NaCl.0.3M	JP11_00170	53	34.5054	3.25378	3.5021	1.01269	1.08998	0.893499	0.96169
R22-NaCl.0.3M	JP11_00170	65	42.8634	4.20637	4.54371	1.30917	1.41416	1.16236	1.25558
R22-NaCl.0.3M	JP11_00171	0	0	0	0	0	0	0	0
R22-NaCl.0.3M	JP11_00171	2	1.30209	0.122784	0.132155	0.0459866	0.0494962	0.040574	0.0436705
R22-NaCl.0.3M	JP11_00171	0	0	0	0	0	0	0	0
R22-NaCl.0.3M	JP11_00172	23	15.8227	1.47003	1.51881	0.879728	0.908925	0.76889	0.794408
R22-NaCl.0.3M	JP11_00172	8	5.20837	0.491137	0.528619	0.293918	0.316349	0.259324	0.279115
R22-NaCl.0.3M	JP11_00172	3	1.97831	0.19414	0.209709	0.116182	0.125499	0.103154	0.111426
R22-NaCl.0.3M	JP11_00173	0	0	0	0	0	0	0	0
R22-NaCl.0.3M	JP11_00173	0	0	0	0	0	0	0	0
R22-NaCl.0.3M	JP11_00173	0	0	0	0	0	0	0	0
R22-NaCl.0.3M	JP11_00174	0	0	0	0	0	0	0	0
R22-NaCl.0.3M	JP11_00174	0	0	0	0	0	0	0	0
R22-NaCl.0.3M	JP11_00174	0	0	0	0	0	0	0	0
R22-NaCl.0.3M	JP11_00175	0	0	0	0	0	0	0	0
R22-NaCl.0.3M	JP11_00175	0	0	0	0	0	0	0	0
R22-NaCl.0.3M	JP11_00175	0	0	0	0	0	0	0	0
R22-NaCl.0.3M	JP11_00176	187	128.645	11.9519	12.3486	12.3726	12.7832	10.8138	11.1727
R22-NaCl.0.3M	JP11_00176	258	167.97	15.8392	17.048	16.3966	17.648	14.4668	15.5709
R22-NaCl.0.3M	JP11_00176	252	166.178	16.3078	17.6156	16.8818	18.2356	14.9887	16.1907
R22-NaCl.0.3M	JP11_00177	0	0	0	0	0	0	0	0
R22-NaCl.0.3M	JP11_00177	0	0	0	0	0	0	0	0
R22-NaCl.0.3M	JP11_00177	0	0	0	0	0	0	0	0
R22-NaCl.0.3M	JP11_00178	0	0	0	0	0	0	0	0
R22-NaCl.0.3M	JP11_00178	0	0	0	0	0	0	0	0
R22-NaCl.0.3M	JP11_00178	0	0	0	0	0	0	0	0
R22-NaCl.0.3M	JP11_00179	0	0	0	0	0	0	0	0
R22-NaCl.0.3M	JP11_00179	0	0	0	0	0	0	0	0
R22-NaCl.0.3M	JP11_00179	0	0	0	0	0	0	0	0
R22-NaCl.0.3M	JP11_00180	102	70.1701	6.51924	6.73561	2.98911	3.08831	2.6125	2.69921
R22-NaCl.0.3M	JP11_00180	185	120.443	11.3575	12.2243	5.20749	5.60492	4.59457	4.94522
R22-NaCl.0.3M	JP11_00180	186	122.655	12.0367	13.002	5.51889	5.96148	4.90001	5.29297
R22-NaCl.0.3M	JP11_00181	343	235.964	21.9226	22.6501	21.8135	22.5375	19.0652	19.6979
R22-NaCl.0.3M	JP11_00181	394	256.512	24.1885	26.0345	24.0681	25.905	21.2353	22.856
R22-NaCl.0.3M	JP11_00181	320	211.02	20.7083	22.369	20.6053	22.2577	18.2946	19.7618
R22-NaCl.0.3M	JP11_00182	330	227.021	21.0917	21.7917	13.0923	13.5268	11.4428	11.8225
R22-NaCl.0.3M	JP11_00182	275	179.038	16.8828	18.1713	10.4797	11.2795	9.24626	9.95192
R22-NaCl.0.3M	JP11_00182	206	135.844	13.331	14.4001	8.27496	8.93858	7.34702	7.93622
R22-NaCl.0.3M	JP11_00183	4	2.75177	0.255657	0.264142	0.179787	0.185754	0.157135	0.16235
R22-NaCl.0.3M	JP11_00183	6	3.90627	0.368352	0.396465	0.259038	0.278808	0.22855	0.245992
R22-NaCl.0.3M	JP11_00183	2	1.31887	0.129427	0.139806	0.0910174	0.0983167	0.0808109	0.0872916
R22-NaCl.0.3M	JP11_00184	311	213.95	19.8773	20.537	12.5488	12.9653	10.9678	11.3318
R22-NaCl.0.3M	JP11_00184	370	240.887	22.7151	24.4486	14.3403	15.4348	12.6525	13.6181
R22-NaCl.0.3M	JP11_00184	302	199.15	19.5434	21.1108	12.338	13.3275	10.9545	11.833
R22-NaCl.0.3M	JP11_00185	3	2.06383	0.191742	0.198106	0.111543	0.115245	0.0974895	0.100725
R22-NaCl.0.3M	JP11_00185	5	3.25523	0.30696	0.330387	0.178569	0.192197	0.157552	0.169576
R22-NaCl.0.3M	JP11_00185	4	2.63775	0.258854	0.279613	0.150584	0.16266	0.133698	0.14442
R22-NaCl.0.3M	JP11_00186	0	0	0	0	0	0	0	0
R22-NaCl.0.3M	JP11_00186	0	0	0	0	0	0	0	0
R22-NaCl.0.3M	JP11_00186	0	0	0	0	0	0	0	0
R22-NaCl.0.3M	JP11_00187	0	0	0	0	0	0	0	0
R22-NaCl.0.3M	JP11_00187	1	0.651046	0.0613921	0.0660774	0.106031	0.114123	0.0935514	0.100691
R22-NaCl.0.3M	JP11_00187	2	1.31887	0.129427	0.139806	0.223535	0.241462	0.198468	0.214385
R22-NaCl.0.3M	JP11_00188	534	367.361	34.1302	35.2629	27.6134	28.5299	24.1343	24.9353
R22-NaCl.0.3M	JP11_00188	849	552.738	52.1219	56.0997	42.1698	45.3881	37.2064	40.046
R22-NaCl.0.3M	JP11_00188	736	485.345	47.6291	51.4487	38.5348	41.6252	34.2136	36.9574
R22-NaCl.0.3M	JP11_00189	143	98.3757	9.13972	9.44306	36.7057	37.9239	32.0811	33.1458
R22-NaCl.0.3M	JP11_00189	230	149.74	14.1202	15.1978	56.7075	61.0354	50.0331	53.8516
R22-NaCl.0.3M	JP11_00189	93	61.3276	6.01834	6.50099	24.1701	26.1084	21.4597	23.1807
R22-NaCl.0.3M	JP11_00190	8738	6011.24	558.482	577.017	450.752	465.712	393.961	407.036
R22-NaCl.0.3M	JP11_00190	8381	5456.41	514.527	553.795	415.276	446.969	366.398	394.361
R22-NaCl.0.3M	JP11_00190	8755	5773.37	566.566	612.002	457.277	493.948	405.998	438.558
R22-NaCl.0.3M	JP11_00191	271	186.432	17.3207	17.8956	30.8748	31.8995	26.9848	27.8804
R22-NaCl.0.3M	JP11_00191	382	248.699	23.4518	25.2416	41.8035	44.9939	36.8833	39.6981
R22-NaCl.0.3M	JP11_00191	306	201.788	19.8023	21.3904	35.2982	38.129	31.3399	33.8533
R22-NaCl.0.3M	JP11_00192	772	531.091	49.3417	50.9793	9.41456	9.72702	8.22841	8.5015
R22-NaCl.0.3M	JP11_00192	811	527.998	49.789	53.5888	9.4999	10.2249	8.38177	9.02145
R22-NaCl.0.3M	JP11_00192	837	551.949	54.1651	58.5089	10.3349	11.1637	9.17594	9.91182
R22-NaCl.0.3M	JP11_00193	442	304.07	28.2501	29.1876	19.0621	19.6948	16.6604	17.2134
R22-NaCl.0.3M	JP11_00193	473	307.945	29.0384	31.2546	19.5941	21.0895	17.2879	18.6073
R22-NaCl.0.3M	JP11_00193	482	317.849	31.1919	33.6933	21.0471	22.735	18.6869	20.1856
R22-NaCl.0.3M	JP11_00194	124	85.3048	7.92536	8.18839	4.69234	4.84807	4.10114	4.23725
R22-NaCl.0.3M	JP11_00194	154	100.261	9.45438	10.1759	5.59762	6.02482	4.93878	5.3157
R22-NaCl.0.3M	JP11_00194	111	73.1975	7.18319	7.75925	4.25292	4.59399	3.77601	4.07883
R22-NaCl.0.3M	JP11_00195	740	509.077	47.2965	48.8662	41.5976	42.9782	36.3566	37.5633
R22-NaCl.0.3M	JP11_00195	823	535.811	50.5257	54.3817	44.4377	47.8291	39.2074	42.1997
R22-NaCl.0.3M	JP11_00195	1025	675.923	66.3312	71.6507	58.3388	63.0174	51.7968	55.9507
R22-NaCl.0.3M	JP11_00196	10	6.87942	0.639142	0.660354	1.56652	1.61851	1.36915	1.4146
R22-NaCl.0.3M	JP11_00196	19	12.3699	1.16645	1.25547	2.85894	3.07714	2.52245	2.71496
R22-NaCl.0.3M	JP11_00196	19	12.5293	1.22955	1.32816	3.01361	3.25529	2.67567	2.89025
R22-NaCl.0.3M	JP11_00197	12	8.2553	0.76697	0.792425	1.28471	1.32734	1.12284	1.16011
R22-NaCl.0.3M	JP11_00197	45	29.2971	2.76264	2.97348	4.62754	4.98071	4.08288	4.39448
R22-NaCl.0.3M	JP11_00197	24	15.8265	1.55312	1.67768	2.60154	2.81018	2.30981	2.49505
R22-NaCl.0.3M	JP11_00198	3917	2694.67	250.352	258.661	133.735	138.173	116.885	120.765
R22-NaCl.0.3M	JP11_00198	5233	3406.92	321.265	345.783	171.616	184.713	151.417	162.973
R22-NaCl.0.3M	JP11_00198	5693	3754.17	368.413	397.959	196.802	212.585	174.733	188.746
R22-NaCl.0.3M	JP11_00199	16600	11419.8	1060.97	1096.19	1449.42	1497.52	1266.8	1308.85
R22-NaCl.0.3M	JP11_00199	15315	9970.76	940.219	1011.98	1284.45	1382.48	1133.27	1219.76
R22-NaCl.0.3M	JP11_00199	14872	9807.14	962.417	1039.6	1314.78	1420.22	1167.34	1260.96
R22-NaCl.0.3M	JP11_00200	17	11.695	1.08654	1.1226	0.948116	0.979583	0.828661	0.856163
R22-NaCl.0.3M	JP11_00200	19	12.3699	1.16645	1.25547	1.01784	1.09552	0.898045	0.966582
R22-NaCl.0.3M	JP11_00200	10	6.59437	0.647134	0.699032	0.564689	0.609975	0.501366	0.541573
R22-NaCl.0.3M	JP11_00201	0	0	0	0	0	0	0	0
R22-NaCl.0.3M	JP11_00201	0	0	0	0	0	0	0	0
R22-NaCl.0.3M	JP11_00201	0	0	0	0	0	0	0	0
R22-NaCl.0.3M	JP11_00202	0	0	0	0	0	0	0	0
R22-NaCl.0.3M	JP11_00202	0	0	0	0	0	0	0	0
R22-NaCl.0.3M	JP11_00202	0	0	0	0	0	0	0	0
R22-NaCl.0.3M	JP11_00203	0	0	0	0	0	0	0	0
R22-NaCl.0.3M	JP11_00203	0	0	0	0	0	0	0	0
R22-NaCl.0.3M	JP11_00203	0	0	0	0	0	0	0	0
R22-NaCl.0.3M	JP11_00204	0	0	0	0	0	0	0	0
R22-NaCl.0.3M	JP11_00204	2	1.30209	0.122784	0.132155	0.0459866	0.0494962	0.040574	0.0436705
R22-NaCl.0.3M	JP11_00204	0	0	0	0	0	0	0	0
R22-NaCl.0.3M	JP11_00205	14	9.63119	0.894798	0.924496	1.15607	1.19444	1.01041	1.04395
R22-NaCl.0.3M	JP11_00205	23	14.974	1.41202	1.51978	1.82431	1.96354	1.60959	1.73243
R22-NaCl.0.3M	JP11_00205	11	7.2538	0.711847	0.768935	0.919699	0.993456	0.816566	0.882051
R22-NaCl.0.3M	JP11_00206	0	0	0	0	0	0	0	0
R22-NaCl.0.3M	JP11_00206	0	0	0	0	0	0	0	0
R22-NaCl.0.3M	JP11_00206	0	0	0	0	0	0	0	0
R22-NaCl.0.3M	JP11_00207	0	0	0	0	0	0	0	0
R22-NaCl.0.3M	JP11_00207	0	0	0	0	0	0	0	0
R22-NaCl.0.3M	JP11_00207	0	0	0	0	0	0	0	0
R22-NaCl.0.3M	JP11_00208	0	0	0	0	0	0	0	0
R22-NaCl.0.3M	JP11_00208	0	0	0	0	0	0	0	0
R22-NaCl.0.3M	JP11_00208	0	0	0	0	0	0	0	0
R22-NaCl.0.3M	JP11_00209	0	0	0	0	0	0	0	0
R22-NaCl.0.3M	JP11_00209	0	0	0	0	0	0	0	0
R22-NaCl.0.3M	JP11_00209	0	0	0	0	0	0	0	0
R22-NaCl.0.3M	JP11_00210	50	34.3971	3.19571	3.30177	1.28807	1.33082	1.12579	1.16315
R22-NaCl.0.3M	JP11_00210	61	39.7138	3.74492	4.03072	1.50944	1.62464	1.33178	1.43342
R22-NaCl.0.3M	JP11_00210	77	50.7766	4.98293	5.38254	2.00844	2.16951	1.78321	1.92622
R22-NaCl.0.3M	JP11_00211	128	88.0566	8.18101	8.45253	6.75001	6.97404	5.89956	6.09536
R22-NaCl.0.3M	JP11_00211	149	97.0058	9.14742	9.84554	7.54737	8.12338	6.65905	7.16726
R22-NaCl.0.3M	JP11_00211	141	92.9806	9.12459	9.85635	7.52854	8.1323	6.6843	7.22035
R22-NaCl.0.3M	JP11_00212	0	0	0	0	0	0	0	0
R22-NaCl.0.3M	JP11_00212	0	0	0	0	0	0	0	0
R22-NaCl.0.3M	JP11_00212	0	0	0	0	0	0	0	0
R22-NaCl.0.3M	JP11_00213	104	71.546	6.64707	6.86768	6.38528	6.5972	5.58078	5.766
R22-NaCl.0.3M	JP11_00213	73	47.5263	4.48162	4.82365	4.30511	4.63367	3.7984	4.08829
R22-NaCl.0.3M	JP11_00213	72	47.4794	4.65936	5.03303	4.47585	4.8348	3.97394	4.29263
R22-NaCl.0.3M	JP11_00214	521	358.418	33.2993	34.4044	8.88692	9.18186	7.76724	8.02502
R22-NaCl.0.3M	JP11_00214	378	246.095	23.2062	24.9773	6.19327	6.66594	5.46433	5.88136
R22-NaCl.0.3M	JP11_00214	387	255.202	25.0441	27.0525	6.68377	7.21978	5.93426	6.41017
R22-NaCl.0.3M	JP11_00215	304	209.134	19.4299	20.0748	28.9135	29.8732	25.2707	26.1094
R22-NaCl.0.3M	JP11_00215	367	238.934	22.5309	24.2504	33.5281	36.0869	29.5819	31.8395
R22-NaCl.0.3M	JP11_00215	345	227.506	22.3261	24.1166	33.2234	35.8878	29.4978	31.8634
R22-NaCl.0.3M	JP11_00216	810	557.233	51.7705	53.4887	80.6394	83.3157	70.4795	72.8186
R22-NaCl.0.3M	JP11_00216	807	525.394	49.5434	53.3245	77.1704	83.0599	68.0875	73.2838
R22-NaCl.0.3M	JP11_00216	838	552.608	54.2298	58.5788	84.4701	91.2443	74.9978	81.0123
R22-NaCl.0.3M	JP11_00217	476	327.46	30.4231	31.4328	16.5433	17.0924	14.459	14.9389
R22-NaCl.0.3M	JP11_00217	399	259.767	24.4954	26.3649	13.32	14.3365	11.7522	12.6491
R22-NaCl.0.3M	JP11_00217	330	217.614	21.3554	23.068	11.6125	12.5438	10.3103	11.1372
R22-NaCl.0.3M	JP11_00218	328	225.645	20.9638	21.6596	13.675	14.1289	11.9521	12.3488
R22-NaCl.0.3M	JP11_00218	344	223.96	21.1189	22.7306	13.7762	14.8276	12.1547	13.0824
R22-NaCl.0.3M	JP11_00218	236	155.627	15.2724	16.4971	9.9624	10.7613	8.84523	9.55459
R22-NaCl.0.3M	JP11_00219	84	57.7871	5.36879	5.54697	3.57205	3.6906	3.122	3.22562
R22-NaCl.0.3M	JP11_00219	86	55.9899	5.27972	5.68266	3.51279	3.78088	3.09933	3.33587
R22-NaCl.0.3M	JP11_00219	59	38.9068	3.81809	4.12429	2.54031	2.74404	2.25545	2.43632
R22-NaCl.0.3M	JP11_00220	430	295.815	27.4831	28.3952	10.3165	10.6589	9.01668	9.31594
R22-NaCl.0.3M	JP11_00220	460	299.481	28.2403	30.3956	10.6007	11.4098	9.35303	10.0668
R22-NaCl.0.3M	JP11_00220	417	274.985	26.9855	29.1496	10.1297	10.942	8.99376	9.71502
R22-NaCl.0.3M	JP11_00221	2118	1457.06	135.37	139.863	47.0525	48.6142	41.1243	42.4892
R22-NaCl.0.3M	JP11_00221	2226	1449.23	136.659	147.088	47.5004	51.1256	41.9097	45.1082
R22-NaCl.0.3M	JP11_00221	2201	1451.42	142.434	153.857	49.5079	53.4782	43.9561	47.4813
R22-NaCl.0.3M	JP11_00222	1856	1276.82	118.625	122.562	500.526	517.138	437.464	451.983
R22-NaCl.0.3M	JP11_00222	2653	1727.22	162.873	175.303	687.228	739.677	606.342	652.617
R22-NaCl.0.3M	JP11_00222	1578	1040.59	102.118	110.307	430.876	465.431	382.559	413.238
R22-NaCl.0.3M	JP11_00223	364	250.411	23.2648	24.0369	27.9961	28.9253	24.4688	25.2809
R22-NaCl.0.3M	JP11_00223	425	276.694	26.0916	28.0829	31.3979	33.7941	27.7024	29.8166
R22-NaCl.0.3M	JP11_00223	477	314.551	30.8683	33.3438	37.146	40.1249	32.9805	35.6254
R22-NaCl.0.3M	JP11_00224	25	17.1985	1.59785	1.65088	0.794952	0.821336	0.694795	0.717854
R22-NaCl.0.3M	JP11_00224	31	20.1824	1.90315	2.0484	0.946843	1.0191	0.8354	0.899157
R22-NaCl.0.3M	JP11_00224	24	15.8265	1.55312	1.67768	0.772697	0.834665	0.686048	0.741067
R22-NaCl.0.3M	JP11_00225	0	0	0	0	0	0	0	0
R22-NaCl.0.3M	JP11_00225	0	0	0	0	0	0	0	0
R22-NaCl.0.3M	JP11_00225	0	0	0	0	0	0	0	0
R22-NaCl.0.3M	JP11_00226	918	631.531	58.6732	60.6205	31.4939	32.5392	27.526	28.4395
R22-NaCl.0.3M	JP11_00226	1299	845.708	79.7483	85.8346	42.8064	46.0733	37.7681	40.6505
R22-NaCl.0.3M	JP11_00226	1241	818.361	80.3093	86.7498	43.1075	46.5646	38.2735	41.3429
R22-NaCl.0.3M	JP11_00227	77	52.9715	4.92139	5.08473	10.3827	10.7273	9.07455	9.37572
R22-NaCl.0.3M	JP11_00227	60	39.0627	3.68352	3.96465	7.77115	8.36423	6.85649	7.37977
R22-NaCl.0.3M	JP11_00227	52	34.2907	3.3651	3.63496	7.09936	7.6687	6.30325	6.80874
R22-NaCl.0.3M	JP11_00228	10306	7089.93	658.699	680.561	335.728	346.871	293.429	303.168
R22-NaCl.0.3M	JP11_00228	12985	8453.83	797.176	858.015	406.308	437.317	358.486	385.845
R22-NaCl.0.3M	JP11_00228	13093	8634.01	847.292	915.242	431.851	466.484	383.424	414.173
R22-NaCl.0.3M	JP11_00229	1565	1076.63	100.026	103.345	47.3606	48.9325	41.3936	42.7674
R22-NaCl.0.3M	JP11_00229	1363	887.375	83.6774	90.0635	39.62	42.6437	34.9567	37.6246
R22-NaCl.0.3M	JP11_00229	1267	835.506	81.9919	88.5673	38.8219	41.9353	34.4685	37.2327
R22-NaCl.0.3M	JP11_00230	374	257.29	23.9039	24.6972	15.8409	16.3666	13.8451	14.3046
R22-NaCl.0.3M	JP11_00230	343	223.309	21.0575	22.6646	13.9546	15.0196	12.3121	13.2518
R22-NaCl.0.3M	JP11_00230	243	160.243	15.7254	16.9865	10.421	11.2568	9.25244	9.99445
R22-NaCl.0.3M	JP11_00231	0	0	0	0	0	0	0	0
R22-NaCl.0.3M	JP11_00231	0	0	0	0	0	0	0	0
R22-NaCl.0.3M	JP11_00231	0	0	0	0	0	0	0	0
R22-NaCl.0.3M	JP11_00232	542	372.865	34.6415	35.7912	24.8326	25.6568	21.7039	22.4242
R22-NaCl.0.3M	JP11_00232	578	376.304	35.4846	38.1928	25.437	27.3783	22.4431	24.1559
R22-NaCl.0.3M	JP11_00232	477	314.551	30.8683	33.3438	22.1278	23.9024	19.6464	21.222
R22-NaCl.0.3M	JP11_00233	94	64.6665	6.00793	6.20733	8.70715	8.99613	7.61012	7.86269
R22-NaCl.0.3M	JP11_00233	82	53.3857	5.03415	5.41835	7.29587	7.85268	6.43715	6.92843
R22-NaCl.0.3M	JP11_00233	62	40.8851	4.01223	4.334	5.81483	6.28115	5.16276	5.57679
R22-NaCl.0.3M	JP11_00234	941	647.353	60.1432	62.1393	36.8525	38.0756	32.2094	33.2783
R22-NaCl.0.3M	JP11_00234	1087	707.687	66.7332	71.8262	40.8904	44.0111	36.0777	38.8311
R22-NaCl.0.3M	JP11_00234	1202	792.643	77.7855	84.0236	47.6627	51.485	42.3179	45.7116
R22-NaCl.0.3M	JP11_00235	512	352.226	32.724	33.8101	29.088	30.0534	25.4232	26.267
R22-NaCl.0.3M	JP11_00235	611	397.789	37.5106	40.3733	33.3427	35.8874	29.4183	31.6635
R22-NaCl.0.3M	JP11_00235	802	528.868	51.9001	56.0623	46.1335	49.8332	40.9601	44.245
R22-NaCl.0.3M	JP11_00236	0	0	0	0	0	0	0	0
R22-NaCl.0.3M	JP11_00236	0	0	0	0	0	0	0	0
R22-NaCl.0.3M	JP11_00236	0	0	0	0	0	0	0	0
R22-NaCl.0.3M	JP11_00237	0	0	0	0	0	0	0	0
R22-NaCl.0.3M	JP11_00237	0	0	0	0	0	0	0	0
R22-NaCl.0.3M	JP11_00237	0	0	0	0	0	0	0	0
R22-NaCl.0.3M	JP11_00238	0	0	0	0	0	0	0	0
R22-NaCl.0.3M	JP11_00238	0	0	0	0	0	0	0	0
R22-NaCl.0.3M	JP11_00238	0	0	0	0	0	0	0	0
R22-NaCl.0.3M	JP11_00239	0	0	0	0	0	0	0	0
R22-NaCl.0.3M	JP11_00239	0	0	0	0	0	0	0	0
R22-NaCl.0.3M	JP11_00239	0	0	0	0	0	0	0	0
R22-NaCl.0.3M	JP11_00240	1	0.687942	0.0639142	0.0660354	0.0852189	0.0880472	0.074482	0.076954
R22-NaCl.0.3M	JP11_00240	7	4.55732	0.429744	0.462542	0.572993	0.616723	0.505552	0.544135
R22-NaCl.0.3M	JP11_00240	0	0	0	0	0	0	0	0
R22-NaCl.0.3M	JP11_00241	424	291.687	27.0996	27.999	27.2906	28.1964	23.8522	24.6439
R22-NaCl.0.3M	JP11_00241	481	313.153	29.5296	31.7832	29.7377	32.0073	26.2376	28.2401
R22-NaCl.0.3M	JP11_00241	533	351.48	34.4922	37.2584	34.7354	37.521	30.8402	33.3135
R22-NaCl.0.3M	JP11_00242	8	5.50354	0.511313	0.528283	2.70536	2.79515	2.36451	2.44298
R22-NaCl.0.3M	JP11_00242	16	10.4167	0.982273	1.05724	5.19721	5.59386	4.5855	4.93546
R22-NaCl.0.3M	JP11_00242	21	13.8482	1.35898	1.46797	7.19038	7.76702	6.38406	6.89604
R22-NaCl.0.3M	JP11_00243	5221	3591.74	333.696	344.771	168.533	174.127	147.299	152.188
R22-NaCl.0.3M	JP11_00243	3424	2229.18	210.206	226.249	106.165	114.267	93.6693	100.818
R22-NaCl.0.3M	JP11_00243	3613	2382.55	233.809	252.56	118.086	127.556	104.844	113.252
R22-NaCl.0.3M	JP11_00244	1379	948.672	88.1376	91.0628	40.3007	41.6382	35.2231	36.3922
R22-NaCl.0.3M	JP11_00244	1428	929.693	87.6679	94.3586	40.0859	43.1452	35.3678	38.067
R22-NaCl.0.3M	JP11_00244	1736	1144.78	112.342	121.352	51.3683	55.4878	45.6079	49.2655
R22-NaCl.0.3M	JP11_00245	96	66.0424	6.13576	6.3394	5.91114	6.10732	5.16638	5.33785
R22-NaCl.0.3M	JP11_00245	240	156.251	14.7341	15.8586	14.1947	15.278	12.524	13.4798
R22-NaCl.0.3M	JP11_00245	224	147.714	14.4958	15.6583	13.9651	15.0851	12.3991	13.3935
R22-NaCl.0.3M	JP11_00246	0	0	0	0	0	0	0	0
R22-NaCl.0.3M	JP11_00246	0	0	0	0	0	0	0	0
R22-NaCl.0.3M	JP11_00246	0	0	0	0	0	0	0	0
R22-NaCl.0.3M	JP11_00247	0	0	0	0	0	0	0	0
R22-NaCl.0.3M	JP11_00247	0	0	0	0	0	0	0	0
R22-NaCl.0.3M	JP11_00247	0	0	0	0	0	0	0	0
R22-NaCl.0.3M	JP11_00248	234	160.978	14.9559	15.4523	3.64689	3.76793	3.18742	3.2932
R22-NaCl.0.3M	JP11_00248	397	258.465	24.3726	26.2327	5.9431	6.39667	5.2436	5.64379
R22-NaCl.0.3M	JP11_00248	422	278.282	27.309	29.4991	6.65912	7.19316	5.91238	6.38653
R22-NaCl.0.3M	JP11_00249	553	380.432	35.3445	36.5176	6.79441	7.01991	5.93837	6.13546
R22-NaCl.0.3M	JP11_00249	527	343.101	32.3536	34.8228	6.21946	6.69412	5.48743	5.90623
R22-NaCl.0.3M	JP11_00249	448	295.428	28.9916	31.3166	5.57316	6.02011	4.9482	5.34502
R22-NaCl.0.3M	JP11_00250	3152	2168.39	201.457	208.144	63.7725	65.8891	55.7377	57.5876
R22-NaCl.0.3M	JP11_00250	2551	1660.82	156.611	168.564	49.5762	53.3598	43.7411	47.0794
R22-NaCl.0.3M	JP11_00250	2109	1390.75	136.481	147.426	43.2037	46.6685	38.3589	41.4352
R22-NaCl.0.3M	JP11_00251	555	381.808	35.4724	36.6496	16.4224	16.9674	14.3533	14.8297
R22-NaCl.0.3M	JP11_00251	479	311.851	29.4068	31.6511	13.6143	14.6533	12.0119	12.9286
R22-NaCl.0.3M	JP11_00251	546	360.052	35.3335	38.1671	16.3581	17.67	14.5237	15.6885
R22-NaCl.0.3M	JP11_00252	2044	1406.15	130.641	134.976	84.557	87.3633	73.9035	76.3563
R22-NaCl.0.3M	JP11_00252	1994	1298.19	122.416	131.758	79.2335	85.2805	69.9078	75.2431
R22-NaCl.0.3M	JP11_00252	2045	1348.55	132.339	142.952	85.6562	92.5255	76.0509	82.1499
R22-NaCl.0.3M	JP11_00253	6888	4738.54	440.241	454.852	490.792	507.081	428.957	443.193
R22-NaCl.0.3M	JP11_00253	9438	6144.57	579.418	623.639	645.951	695.249	569.923	613.419
R22-NaCl.0.3M	JP11_00253	10377	6842.98	671.531	725.385	748.641	808.679	664.689	717.995
R22-NaCl.0.3M	JP11_00254	3437	2364.46	219.673	226.964	362.497	374.527	316.825	327.34
R22-NaCl.0.3M	JP11_00254	5068	3299.5	311.135	334.88	513.424	552.608	452.994	487.566
R22-NaCl.0.3M	JP11_00254	5291	3489.08	342.399	369.858	565.014	610.326	501.654	541.885
R22-NaCl.0.3M	JP11_00255	694	477.432	44.3564	45.8286	29.8696	30.861	26.1063	26.9728
R22-NaCl.0.3M	JP11_00255	765	498.05	46.9649	50.5492	31.6262	34.0399	27.9038	30.0334
R22-NaCl.0.3M	JP11_00255	952	627.784	61.6071	66.5478	41.4863	44.8133	36.8341	39.788
R22-NaCl.0.3M	JP11_00256	788	542.098	50.3644	52.0359	60.8265	62.8453	53.1629	54.9273
R22-NaCl.0.3M	JP11_00256	837	544.925	51.3852	55.3068	62.0594	66.7957	54.755	58.9339
R22-NaCl.0.3M	JP11_00256	754	497.215	48.7939	52.707	58.9298	63.6558	52.3215	56.5175
R22-NaCl.0.3M	JP11_00257	701	482.247	44.8038	46.2908	10.4731	10.8207	9.15356	9.45735
R22-NaCl.0.3M	JP11_00257	493	320.966	30.2663	32.5762	7.07487	7.61481	6.24216	6.71856
R22-NaCl.0.3M	JP11_00257	535	352.799	34.6217	37.3982	8.09295	8.74198	7.18542	7.76167
R22-NaCl.0.3M	JP11_00258	11	7.56736	0.703056	0.726389	4.18486	4.32375	3.6576	3.77899
R22-NaCl.0.3M	JP11_00258	5	3.25523	0.30696	0.330387	1.82714	1.96659	1.61209	1.73512
R22-NaCl.0.3M	JP11_00258	0	0	0	0	0	0	0	0
R22-NaCl.0.3M	JP11_00259	387	266.234	24.7348	25.5557	17.3944	17.9717	15.2028	15.7074
R22-NaCl.0.3M	JP11_00259	618	402.346	37.9403	40.8359	26.6809	28.7172	23.5406	25.3372
R22-NaCl.0.3M	JP11_00259	686	452.374	44.3934	47.9536	31.219	33.7226	27.7181	29.941
R22-NaCl.0.3M	JP11_00260	552	379.744	35.2806	36.4515	25.0751	25.9073	21.9158	22.6432
R22-NaCl.0.3M	JP11_00260	1015	660.811	62.3129	67.0686	44.2878	47.6678	39.0752	42.0573
R22-NaCl.0.3M	JP11_00260	957	631.081	61.9307	66.8973	44.0161	47.5461	39.0802	42.2143
R22-NaCl.0.3M	JP11_00261	30	20.6383	1.91742	1.98106	6.79938	7.02504	5.94271	6.13994
R22-NaCl.0.3M	JP11_00261	66	42.969	4.05188	4.36111	14.3684	15.4649	12.6772	13.6447
R22-NaCl.0.3M	JP11_00261	54	35.6096	3.49452	3.77477	12.3919	13.3857	11.0023	11.8847
R22-NaCl.0.3M	JP11_00262	59	40.5886	3.77094	3.89609	19.6403	20.2921	17.1658	17.7355
R22-NaCl.0.3M	JP11_00262	47	30.5991	2.88543	3.10564	15.0283	16.1752	13.2594	14.2714
R22-NaCl.0.3M	JP11_00262	56	36.9285	3.62395	3.91458	18.8747	20.3884	16.7582	18.1021
R22-NaCl.0.3M	JP11_00263	1031	709.268	65.8955	68.0825	26.0869	26.9527	22.8002	23.5569
R22-NaCl.0.3M	JP11_00263	1075	699.874	65.9965	71.0332	26.1269	28.1208	23.0518	24.811
R22-NaCl.0.3M	JP11_00263	1186	782.092	76.7501	82.9051	30.384	32.8207	26.9768	29.1403
R22-NaCl.0.3M	JP11_00264	1077	740.913	68.8355	71.1201	128.906	133.184	112.664	116.404
R22-NaCl.0.3M	JP11_00264	1540	1002.61	94.5438	101.759	177.048	190.56	156.21	168.132
R22-NaCl.0.3M	JP11_00264	1377	908.044	89.1103	96.2567	166.873	180.256	148.16	160.042
R22-NaCl.0.3M	JP11_00265	1099	756.048	70.2417	72.5729	41.077	42.4403	35.9016	37.0932
R22-NaCl.0.3M	JP11_00265	1153	750.656	70.7851	76.1873	41.3948	44.554	36.5226	39.31
R22-NaCl.0.3M	JP11_00265	1358	895.515	87.8808	94.9285	51.3923	55.5137	45.6292	49.2885
R22-NaCl.0.3M	JP11_00266	573	394.191	36.6228	37.8383	15.3748	15.8851	13.4377	13.8837
R22-NaCl.0.3M	JP11_00266	731	475.914	44.8776	48.3026	18.8403	20.2782	16.6228	17.8914
R22-NaCl.0.3M	JP11_00266	760	501.172	49.1822	53.1264	20.6474	22.3033	18.3321	19.8022
R22-NaCl.0.3M	JP11_00267	446	306.822	28.5057	29.4518	12.4046	12.8163	10.8417	11.2015
R22-NaCl.0.3M	JP11_00267	525	341.799	32.2308	34.6906	14.0256	15.096	12.3748	13.3192
R22-NaCl.0.3M	JP11_00267	440	290.152	28.4739	30.7574	12.3907	13.3844	11.0012	11.8835
R22-NaCl.0.3M	JP11_00268	33	22.7021	2.10917	2.17917	1.42608	1.47341	1.2464	1.28777
R22-NaCl.0.3M	JP11_00268	84	54.6878	5.15693	5.5505	3.48677	3.75288	3.07638	3.31117
R22-NaCl.0.3M	JP11_00268	61	40.2256	3.94752	4.26409	2.66904	2.88309	2.36974	2.55979
R22-NaCl.0.3M	JP11_00269	177	121.766	11.3128	11.6883	5.67912	5.8676	4.9636	5.12833
R22-NaCl.0.3M	JP11_00269	193	125.652	11.8487	12.7529	5.94813	6.40208	5.24804	5.64856
R22-NaCl.0.3M	JP11_00269	158	104.191	10.2247	11.0447	5.13289	5.54453	4.55729	4.92277
R22-NaCl.0.3M	JP11_00270	155	106.631	9.90669	10.2355	17.8499	18.4423	15.601	16.1187
R22-NaCl.0.3M	JP11_00270	152	98.9589	9.33159	10.0438	16.8137	18.0969	14.8347	15.9669
R22-NaCl.0.3M	JP11_00270	152	100.234	9.83643	10.6253	17.7233	19.1446	15.7358	16.9978
R22-NaCl.0.3M	JP11_00271	299	205.695	19.1103	19.7446	47.5381	49.1159	41.5487	42.9277
R22-NaCl.0.3M	JP11_00271	298	194.012	18.2948	19.6911	45.5095	48.9828	40.1531	43.2175
R22-NaCl.0.3M	JP11_00271	362	238.716	23.4262	25.3049	58.2742	62.9476	51.7395	55.8888
R22-NaCl.0.3M	JP11_00272	611	420.332	39.0515	40.3476	60.545	62.5545	52.9169	54.6731
R22-NaCl.0.3M	JP11_00272	724	471.357	44.4479	47.8401	68.9114	74.1706	60.8006	65.4408
R22-NaCl.0.3M	JP11_00272	557	367.306	36.0454	38.9361	55.8843	60.366	49.6175	53.5966
R22-NaCl.0.3M	JP11_00273	757	520.772	48.383	49.9888	22.3685	23.1109	19.5502	20.1991
R22-NaCl.0.3M	JP11_00273	773	503.258	47.4561	51.0779	21.9399	23.6144	19.3576	20.835
R22-NaCl.0.3M	JP11_00273	773	509.745	50.0234	54.0351	23.1269	24.9816	20.5335	22.1802
R22-NaCl.0.3M	JP11_00274	255	175.425	16.2981	16.839	9.48116	9.79583	8.28661	8.56163
R22-NaCl.0.3M	JP11_00274	336	218.751	20.6277	22.202	11.9998	12.9157	10.5875	11.3955
R22-NaCl.0.3M	JP11_00274	344	226.846	22.2614	24.0467	12.9502	13.9888	11.498	12.4201
R22-NaCl.0.3M	JP11_00275	7439	5117.6	475.457	491.237	496.821	513.31	434.225	448.637
R22-NaCl.0.3M	JP11_00275	5568	3625.02	341.831	367.919	357.19	384.45	315.149	339.201
R22-NaCl.0.3M	JP11_00275	5736	3782.53	371.196	400.965	387.875	418.981	344.379	371.997
R22-NaCl.0.3M	JP11_00276	22	15.1347	1.40611	1.45278	4.26094	4.40236	3.7241	3.8477
R22-NaCl.0.3M	JP11_00276	29	18.8803	1.78037	1.91625	5.39506	5.8068	4.76007	5.12335
R22-NaCl.0.3M	JP11_00276	23	15.167	1.48841	1.60777	4.51033	4.87204	4.00455	4.3257
R22-NaCl.0.3M	JP11_00277	4639	3191.36	296.498	306.338	209.391	216.341	183.01	189.083
R22-NaCl.0.3M	JP11_00277	5529	3599.63	339.437	365.342	239.715	258.01	211.501	227.642
R22-NaCl.0.3M	JP11_00277	6561	4326.56	424.585	458.635	299.848	323.895	266.223	287.573
R22-NaCl.0.3M	JP11_00278	1036	712.708	66.2151	68.4127	34.3261	35.4654	30.0013	30.997
R22-NaCl.0.3M	JP11_00278	1045	680.343	64.1547	69.0509	33.258	35.7962	29.3436	31.583
R22-NaCl.0.3M	JP11_00278	922	608.001	59.6657	64.4507	30.9309	33.4115	27.4624	29.6648
R22-NaCl.0.3M	JP11_00279	716	492.566	45.7625	47.2813	69.6538	71.9655	60.878	62.8985
R22-NaCl.0.3M	JP11_00279	1063	692.062	65.2598	70.2403	99.3299	106.911	87.6389	94.3274
R22-NaCl.0.3M	JP11_00279	1116	735.931	72.2201	78.0119	109.924	118.74	97.5974	105.424
R22-NaCl.0.3M	JP11_00280	1265	870.246	80.8514	83.5348	40.4662	41.8092	35.3678	36.5416
R22-NaCl.0.3M	JP11_00280	1331	866.542	81.7128	87.9491	40.8973	44.0185	36.0837	38.8376
R22-NaCl.0.3M	JP11_00280	1646	1085.43	106.518	115.061	53.3124	57.5879	47.3341	51.1301
R22-NaCl.0.3M	JP11_00281	325	223.581	20.7721	21.4615	53.6747	55.4561	46.9121	48.4691
R22-NaCl.0.3M	JP11_00281	443	288.413	27.1967	29.2723	70.2757	75.639	62.0043	66.7364
R22-NaCl.0.3M	JP11_00281	355	234.1	22.9733	24.8156	59.3624	64.1231	52.7056	56.9324
R22-NaCl.0.3M	JP11_00282	538	370.113	34.3858	35.527	9.84703	10.1738	8.60638	8.89202
R22-NaCl.0.3M	JP11_00282	523	340.497	32.108	34.5585	9.19475	9.89648	8.11253	8.73167
R22-NaCl.0.3M	JP11_00282	516	340.269	33.3921	36.07	9.56246	10.3293	8.49014	9.17102
R22-NaCl.0.3M	JP11_00283	3106	2136.75	198.517	205.106	312.134	322.494	272.808	281.862
R22-NaCl.0.3M	JP11_00283	3353	2182.96	205.848	221.558	323.66	348.361	285.565	307.359
R22-NaCl.0.3M	JP11_00283	3434	2264.51	222.226	240.047	349.412	377.433	310.229	335.108
R22-NaCl.0.3M	JP11_00284	244	167.858	15.5951	16.1126	9.52079	9.83677	8.32125	8.59742
R22-NaCl.0.3M	JP11_00284	209	136.069	12.8309	13.8102	7.8333	8.43112	6.91132	7.43879
R22-NaCl.0.3M	JP11_00284	248	163.54	16.0489	17.336	9.79788	10.5836	8.69916	9.3968
R22-NaCl.0.3M	JP11_00285	668	459.545	42.6947	44.1116	8.85598	9.14989	7.7402	7.99708
R22-NaCl.0.3M	JP11_00285	645	419.924	39.5979	42.6199	8.21362	8.84048	7.24689	7.79996
R22-NaCl.0.3M	JP11_00285	708	466.881	45.8171	49.4914	9.50365	10.2658	8.43792	9.11461
R22-NaCl.0.3M	JP11_00286	14770	10160.9	944.012	975.343	995.793	1028.84	870.332	899.217
R22-NaCl.0.3M	JP11_00286	19082	12423.3	1171.48	1260.89	1235.74	1330.05	1090.3	1173.51
R22-NaCl.0.3M	JP11_00286	19124	12611.1	1237.58	1336.83	1305.46	1410.16	1159.07	1252.02
R22-NaCl.0.3M	JP11_00287	513	352.914	32.788	33.8762	47.5188	49.0959	41.5318	42.9102
R22-NaCl.0.3M	JP11_00287	454	295.575	27.872	29.9992	40.3942	43.477	35.6398	38.3598
R22-NaCl.0.3M	JP11_00287	481	317.189	31.1271	33.6234	45.1118	48.7296	40.053	43.2651
R22-NaCl.0.3M	JP11_00288	362	249.035	23.1369	23.9048	23.8034	24.5934	20.8044	21.4949
R22-NaCl.0.3M	JP11_00288	558	363.283	34.2568	36.8712	35.2436	37.9333	31.0954	33.4686
R22-NaCl.0.3M	JP11_00288	434	286.196	28.0856	30.338	28.8947	31.2119	25.6545	27.7118
R22-NaCl.0.3M	JP11_00289	3234	2224.8	206.698	213.558	94.1249	97.2488	82.266	84.9963
R22-NaCl.0.3M	JP11_00289	2447	1593.11	150.226	161.691	68.4091	73.63	60.3574	64.9638
R22-NaCl.0.3M	JP11_00289	1985	1308.98	128.456	138.758	58.4955	63.1866	51.9359	56.1009
R22-NaCl.0.3M	JP11_00290	194	133.461	12.3993	12.8109	29.9501	30.9441	26.1766	27.0454
R22-NaCl.0.3M	JP11_00290	173	112.631	10.6208	11.4314	25.6542	27.6121	22.6347	24.3621
R22-NaCl.0.3M	JP11_00290	137	90.3428	8.86573	9.57673	21.4148	23.1322	19.0134	20.5382
R22-NaCl.0.3M	JP11_00291	1493	1027.1	95.4238	98.5908	64.6503	66.796	56.5049	58.3802
R22-NaCl.0.3M	JP11_00291	1663	1082.69	102.095	109.887	69.1701	74.449	61.0288	65.6864
R22-NaCl.0.3M	JP11_00291	1366	900.791	88.3985	95.4877	59.8906	64.6936	53.1745	57.4389
R22-NaCl.0.3M	JP11_00292	0	0	0	0	0	0	0	0
R22-NaCl.0.3M	JP11_00292	2	1.30209	0.122784	0.132155	0.282262	0.303804	0.24904	0.268047
R22-NaCl.0.3M	JP11_00292	0	0	0	0	0	0	0	0
R22-NaCl.0.3M	JP11_00293	0	0	0	0	0	0	0	0
R22-NaCl.0.3M	JP11_00293	0	0	0	0	0	0	0	0
R22-NaCl.0.3M	JP11_00293	1	0.659437	0.0647134	0.0699032	0.147747	0.159596	0.131179	0.141699
R22-NaCl.0.3M	JP11_00294	4	2.75177	0.255657	0.264142	0.375414	0.387873	0.328115	0.339004
R22-NaCl.0.3M	JP11_00294	0	0	0	0	0	0	0	0
R22-NaCl.0.3M	JP11_00294	0	0	0	0	0	0	0	0
R22-NaCl.0.3M	JP11_00295	0	0	0	0	0	0	0	0
R22-NaCl.0.3M	JP11_00295	0	0	0	0	0	0	0	0
R22-NaCl.0.3M	JP11_00295	0	0	0	0	0	0	0	0
R22-NaCl.0.3M	JP11_00296	0	0	0	0	0	0	0	0
R22-NaCl.0.3M	JP11_00296	0	0	0	0	0	0	0	0
R22-NaCl.0.3M	JP11_00296	0	0	0	0	0	0	0	0
R22-NaCl.0.3M	JP11_00297	16	11.0071	1.02263	1.05657	0.595936	0.615715	0.520853	0.53814
R22-NaCl.0.3M	JP11_00297	23	14.974	1.41202	1.51978	0.822854	0.885653	0.726005	0.781412
R22-NaCl.0.3M	JP11_00297	11	7.2538	0.711847	0.768935	0.414829	0.448097	0.368311	0.397848
R22-NaCl.0.3M	JP11_00298	3	2.06383	0.191742	0.198106	0.205512	0.212332	0.179619	0.18558
R22-NaCl.0.3M	JP11_00298	1	0.651046	0.0613921	0.0660774	0.0658007	0.0708225	0.058056	0.0624868
R22-NaCl.0.3M	JP11_00298	0	0	0	0	0	0	0	0
R22-NaCl.0.3M	JP11_00299	223	153.411	14.2529	14.7259	15.6797	16.2001	13.7042	14.159
R22-NaCl.0.3M	JP11_00299	187	121.746	11.4803	12.3565	12.6296	13.5935	11.1431	11.9935
R22-NaCl.0.3M	JP11_00299	190	125.293	12.2955	13.2816	13.5265	14.6112	12.0096	12.9727
R22-NaCl.0.3M	JP11_00300	914	628.779	58.4175	60.3564	130.688	135.025	114.222	118.013
R22-NaCl.0.3M	JP11_00300	894	582.035	54.8845	59.0732	122.784	132.155	108.333	116.6
R22-NaCl.0.3M	JP11_00300	701	462.265	45.3641	49.0021	101.486	109.624	90.1052	97.3313
R22-NaCl.0.3M	JP11_00301	3972	2732.51	253.867	262.293	95.5105	98.6804	83.477	86.2475
R22-NaCl.0.3M	JP11_00301	4485	2919.94	275.343	296.357	103.59	111.496	91.3979	98.3733
R22-NaCl.0.3M	JP11_00301	4752	3133.64	307.518	332.18	115.695	124.974	102.721	110.959
R22-NaCl.0.3M	JP11_00302	1	0.687942	0.0639142	0.0660354	0.10097	0.104321	0.0882488	0.0911777
R22-NaCl.0.3M	JP11_00302	0	0	0	0	0	0	0	0
R22-NaCl.0.3M	JP11_00302	0	0	0	0	0	0	0	0
R22-NaCl.0.3M	JP11_00303	421	289.624	26.9079	27.8009	25.4087	26.252	22.2075	22.9445
R22-NaCl.0.3M	JP11_00303	497	323.57	30.5119	32.8405	28.812	31.0108	25.4208	27.3609
R22-NaCl.0.3M	JP11_00303	482	317.849	31.1919	33.6933	29.4541	31.8162	26.1511	28.2484
R22-NaCl.0.3M	JP11_00304	4214	2898.99	269.334	278.273	187.428	193.649	163.814	169.251
R22-NaCl.0.3M	JP11_00304	2692	1752.61	165.267	177.88	115.009	123.786	101.472	109.216
R22-NaCl.0.3M	JP11_00304	1659	1094.01	107.36	115.969	74.7109	80.7024	66.3329	71.6525
R22-NaCl.0.3M	JP11_00305	418	287.56	26.7161	27.6028	43.4408	44.8826	37.9677	39.2278
R22-NaCl.0.3M	JP11_00305	457	297.528	28.0562	30.1974	45.6198	49.1014	40.2504	43.3222
R22-NaCl.0.3M	JP11_00305	335	220.911	21.679	23.4176	35.2504	38.0773	31.2975	33.8074
R22-NaCl.0.3M	JP11_00306	0	0	0	0	0	0	0	0
R22-NaCl.0.3M	JP11_00306	1	0.651046	0.0613921	0.0660774	0.074145	0.0798037	0.0654182	0.0704108
R22-NaCl.0.3M	JP11_00306	0	0	0	0	0	0	0	0
R22-NaCl.0.3M	JP11_00307	0	0	0	0	0	0	0	0
R22-NaCl.0.3M	JP11_00307	0	0	0	0	0	0	0	0
R22-NaCl.0.3M	JP11_00307	0	0	0	0	0	0	0	0
R22-NaCl.0.3M	JP11_00308	61	41.9645	3.89876	4.02816	5.60167	5.78758	4.89591	5.0584
R22-NaCl.0.3M	JP11_00308	77	50.1305	4.72719	5.08796	6.79194	7.31029	5.99253	6.44987
R22-NaCl.0.3M	JP11_00308	65	42.8634	4.20637	4.54371	6.04364	6.52831	5.36591	5.79624
R22-NaCl.0.3M	JP11_00309	3085	2122.3	197.175	203.719	137.213	141.767	119.925	123.906
R22-NaCl.0.3M	JP11_00309	2761	1797.54	169.503	182.44	117.956	126.959	104.073	112.016
R22-NaCl.0.3M	JP11_00309	2430	1602.43	157.254	169.865	109.432	118.208	97.1603	104.952
R22-NaCl.0.3M	JP11_00310	971	667.992	62.0606	64.1204	48.109	49.7057	42.0477	43.4432
R22-NaCl.0.3M	JP11_00310	1152	750.005	70.7237	76.1212	54.8245	59.0087	48.3717	52.0634
R22-NaCl.0.3M	JP11_00310	1342	884.964	86.8454	93.81	67.322	72.721	59.7726	64.5661
R22-NaCl.0.3M	JP11_00311	13328	9168.89	851.848	880.12	2366.24	2444.78	2068.12	2136.76
R22-NaCl.0.3M	JP11_00311	13107	8533.26	804.666	866.077	2235.18	2405.77	1972.1	2122.61
R22-NaCl.0.3M	JP11_00311	11561	7623.75	748.151	808.15	2078.2	2244.86	1845.15	1993.13
R22-NaCl.0.3M	JP11_00312	460	316.453	29.4005	30.3763	160.659	165.991	140.417	145.077
R22-NaCl.0.3M	JP11_00312	519	337.893	31.8625	34.2942	174.112	187.4	153.619	165.343
R22-NaCl.0.3M	JP11_00312	329	216.955	21.2907	22.9981	116.343	125.673	103.296	111.58
R22-NaCl.0.3M	JP11_00313	1317	906.019	84.1749	86.9686	72.6899	75.1024	63.5316	65.6401
R22-NaCl.0.3M	JP11_00313	787	512.373	48.3156	52.0029	41.7233	44.9075	36.8125	39.622
R22-NaCl.0.3M	JP11_00313	645	425.337	41.7401	45.0875	36.045	38.9357	32.003	34.5695
R22-NaCl.0.3M	JP11_00314	1589	1093.14	101.56	104.93	22.2134	22.9506	19.4147	20.059
R22-NaCl.0.3M	JP11_00314	1756	1143.24	107.804	116.032	23.5793	25.3788	20.804	22.3918
R22-NaCl.0.3M	JP11_00314	1500	989.155	97.0701	104.855	21.2314	22.9341	18.8506	20.3623
R22-NaCl.0.3M	JP11_00315	586	403.134	37.4537	38.6967	12.5473	12.9637	10.9664	11.3304
R22-NaCl.0.3M	JP11_00315	634	412.763	38.9226	41.8931	13.0394	14.0345	11.5047	12.3827
R22-NaCl.0.3M	JP11_00315	708	466.881	45.8171	49.4914	15.3491	16.58	13.6279	14.7208
R22-NaCl.0.3M	JP11_00316	2630	1809.29	168.094	173.673	86.0698	88.9263	75.2257	77.7223
R22-NaCl.0.3M	JP11_00316	1555	1012.38	95.4647	102.75	48.881	52.6116	43.1278	46.4192
R22-NaCl.0.3M	JP11_00316	1101	726.04	71.2494	76.9634	36.482	39.4078	32.391	34.9886
R22-NaCl.0.3M	JP11_00317	171	117.638	10.9293	11.2921	15.1166	15.6183	13.2121	13.6505
R22-NaCl.0.3M	JP11_00317	186	121.094	11.4189	12.2904	15.7938	16.9992	13.9349	14.9984
R22-NaCl.0.3M	JP11_00317	135	89.024	8.73631	9.43693	12.0834	13.0525	10.7284	11.5888
R22-NaCl.0.3M	JP11_00318	324	222.893	20.7082	21.3955	20.3021	20.9759	17.7442	18.3332
R22-NaCl.0.3M	JP11_00318	341	222.007	20.9347	22.5324	20.5242	22.0906	18.1085	19.4905
R22-NaCl.0.3M	JP11_00318	343	226.187	22.1967	23.9768	21.7615	23.5067	19.3212	20.8706
R22-NaCl.0.3M	JP11_00319	40	27.5177	2.55657	2.64142	6.7634	6.98787	5.91127	6.10746
R22-NaCl.0.3M	JP11_00319	33	21.4845	2.02594	2.18056	5.35962	5.76866	4.7288	5.0897
R22-NaCl.0.3M	JP11_00319	17	11.2104	1.10013	1.18835	2.91039	3.14379	2.58402	2.79125
R22-NaCl.0.3M	JP11_00320	503	346.035	32.1488	33.2158	18.0409	18.6396	15.7679	16.2912
R22-NaCl.0.3M	JP11_00320	566	368.492	34.7479	37.3998	19.4994	20.9876	17.2043	18.5173
R22-NaCl.0.3M	JP11_00320	531	350.161	34.3628	37.1186	19.2833	20.8297	17.1209	18.4939
R22-NaCl.0.3M	JP11_00321	606	416.893	38.732	40.0174	37.9725	39.2328	33.1883	34.2898
R22-NaCl.0.3M	JP11_00321	377	245.444	23.1448	24.9112	22.691	24.4227	20.0203	21.5482
R22-NaCl.0.3M	JP11_00321	563	371.263	36.4336	39.3555	35.7193	38.5838	31.7137	34.2571
R22-NaCl.0.3M	JP11_00322	331	227.709	21.1556	21.8577	25.458	26.3029	22.2505	22.989
R22-NaCl.0.3M	JP11_00322	299	194.663	18.3562	19.7572	22.0893	23.7752	19.4894	20.9768
R22-NaCl.0.3M	JP11_00322	334	220.252	21.6143	23.3477	26.01	28.0959	23.0932	24.9452
R22-NaCl.0.3M	JP11_00323	45	30.9574	2.87614	2.97159	2.07513	2.14401	1.81369	1.87388
R22-NaCl.0.3M	JP11_00323	26	16.9272	1.59619	1.71801	1.15165	1.23955	1.01611	1.09365
R22-NaCl.0.3M	JP11_00323	37	24.3992	2.3944	2.58642	1.72756	1.8661	1.53383	1.65684
R22-NaCl.0.3M	JP11_00324	51	35.085	3.25962	3.36781	1.59317	1.64604	1.39244	1.43866
R22-NaCl.0.3M	JP11_00324	67	43.6201	4.11327	4.42719	2.0104	2.16383	1.77377	1.90915
R22-NaCl.0.3M	JP11_00324	64	42.204	4.14166	4.4738	2.02427	2.18661	1.79727	1.94141
R22-NaCl.0.3M	JP11_00325	102	70.1701	6.51924	6.73561	11.8102	12.2022	10.3222	10.6648
R22-NaCl.0.3M	JP11_00325	107	69.6619	6.56895	7.07028	11.9003	12.8085	10.4996	11.3009
R22-NaCl.0.3M	JP11_00325	95	62.6465	6.14777	6.6408	11.1373	12.0304	9.88835	10.6814
R22-NaCl.0.3M	JP11_00326	1763	1212.84	112.681	116.42	81.2992	83.9974	71.0561	73.4144
R22-NaCl.0.3M	JP11_00326	2222	1446.62	136.413	146.824	98.4222	105.934	86.838	93.4653
R22-NaCl.0.3M	JP11_00326	2320	1529.89	150.135	162.175	108.323	117.01	96.1754	103.888
R22-NaCl.0.3M	JP11_00327	275	189.184	17.5764	18.1597	21.4608	22.1731	18.7569	19.3794
R22-NaCl.0.3M	JP11_00327	388	252.606	23.8201	25.638	29.0844	31.3041	25.6612	27.6196
R22-NaCl.0.3M	JP11_00327	439	289.493	28.4092	30.6875	34.6876	37.4695	30.7978	33.2677
R22-NaCl.0.3M	JP11_00328	261	179.553	16.6816	17.2352	15.797	16.3212	13.8067	14.2649
R22-NaCl.0.3M	JP11_00328	274	178.387	16.8214	18.1052	15.9294	17.1451	14.0545	15.1271
R22-NaCl.0.3M	JP11_00328	347	228.825	22.4555	24.2564	21.2647	22.9701	18.8801	20.3942
R22-NaCl.0.3M	JP11_00329	611	420.332	39.0515	40.3476	46.3245	47.862	40.488	41.8317
R22-NaCl.0.3M	JP11_00329	644	419.273	39.5365	42.5539	46.8998	50.4791	41.3797	44.5377
R22-NaCl.0.3M	JP11_00329	932	614.595	60.3129	65.1497	71.5455	77.2832	63.5225	68.6168
R22-NaCl.0.3M	JP11_00330	1192	820.027	76.1857	78.7142	96.9283	100.145	84.7162	87.5278
R22-NaCl.0.3M	JP11_00330	1884	1226.57	115.663	124.49	147.153	158.384	129.834	139.742
R22-NaCl.0.3M	JP11_00330	1744	1150.06	112.86	121.911	143.588	155.103	127.486	137.71
R22-NaCl.0.3M	JP11_00331	1237	850.984	79.0618	81.6858	87.2647	90.1609	76.2701	78.8014
R22-NaCl.0.3M	JP11_00331	1187	772.791	72.8724	78.4339	80.4331	86.5716	70.9662	76.3822
R22-NaCl.0.3M	JP11_00331	1019	671.966	65.9429	71.2313	72.7847	78.6218	64.6227	69.8052
R22-NaCl.0.3M	JP11_00332	3436	2363.77	219.609	226.898	114.38	118.176	99.9688	103.287
R22-NaCl.0.3M	JP11_00332	4018	2615.9	246.673	265.499	128.476	138.281	113.354	122.005
R22-NaCl.0.3M	JP11_00332	4488	2959.55	290.434	313.725	151.268	163.399	134.305	145.075
R22-NaCl.0.3M	JP11_00333	36	24.7659	2.30091	2.37727	2.20394	2.27708	1.92626	1.99019
R22-NaCl.0.3M	JP11_00333	68	44.2711	4.17466	4.49327	3.99872	4.30389	3.52807	3.79733
R22-NaCl.0.3M	JP11_00333	100	65.9437	6.47134	6.99032	6.1986	6.6957	5.5035	5.94486
R22-NaCl.0.3M	JP11_00334	450	309.574	28.7614	29.7159	39.1311	40.4298	34.2009	35.336
R22-NaCl.0.3M	JP11_00334	651	423.831	39.9662	43.0164	54.3758	58.5257	47.9758	51.6373
R22-NaCl.0.3M	JP11_00334	639	421.38	41.3519	44.6681	56.261	60.773	49.952	53.958
R22-NaCl.0.3M	JP11_00335	3910	2689.85	249.904	258.198	153.128	158.21	133.835	138.277
R22-NaCl.0.3M	JP11_00335	3695	2405.61	226.844	244.156	138.997	149.605	122.637	131.997
R22-NaCl.0.3M	JP11_00335	4198	2768.32	271.667	293.453	166.462	179.812	147.796	159.648
R22-NaCl.0.3M	JP11_00336	171	117.638	10.9293	11.2921	17.4311	18.0097	15.235	15.7406
R22-NaCl.0.3M	JP11_00336	146	95.0527	8.96324	9.6473	14.2954	15.3865	12.6129	13.5755
R22-NaCl.0.3M	JP11_00336	158	104.191	10.2247	11.0447	16.3074	17.6152	14.4787	15.6398
R22-NaCl.0.3M	JP11_00337	106	72.9218	6.7749	6.99975	16.7281	17.2833	14.6205	15.1058
R22-NaCl.0.3M	JP11_00337	86	55.9899	5.27972	5.68266	13.0363	14.0313	11.502	12.3798
R22-NaCl.0.3M	JP11_00337	85	56.0521	5.50064	5.94177	13.5818	14.671	12.0588	13.0258
R22-NaCl.0.3M	JP11_00338	32	22.0141	2.04525	2.11313	2.81715	2.91065	2.46221	2.54393
R22-NaCl.0.3M	JP11_00338	47	30.5991	2.88543	3.10564	3.97442	4.27774	3.50663	3.77425
R22-NaCl.0.3M	JP11_00338	53	34.9501	3.42981	3.70487	4.72426	5.10312	4.19448	4.53087
R22-NaCl.0.3M	JP11_00339	4	2.75177	0.255657	0.264142	0.385606	0.398404	0.337023	0.348208
R22-NaCl.0.3M	JP11_00339	4	2.60418	0.245568	0.26431	0.37039	0.398657	0.326795	0.351736
R22-NaCl.0.3M	JP11_00339	6	3.95662	0.38828	0.419419	0.585641	0.632608	0.519969	0.561668
R22-NaCl.0.3M	JP11_00340	2300	1582.27	147.003	151.881	187.743	193.974	164.089	169.535
R22-NaCl.0.3M	JP11_00340	1990	1295.58	122.17	131.494	156.028	167.936	137.664	148.17
R22-NaCl.0.3M	JP11_00340	1538	1014.21	99.5292	107.511	127.113	137.307	112.858	121.909
R22-NaCl.0.3M	JP11_00341	824	566.864	52.6653	54.4132	23.0988	23.8654	20.1885	20.8586
R22-NaCl.0.3M	JP11_00341	930	605.472	57.0946	61.452	25.0415	26.9526	22.0941	23.7803
R22-NaCl.0.3M	JP11_00341	1010	666.031	65.3605	70.6022	28.6669	30.9659	25.4522	27.4934
R22-NaCl.0.3M	JP11_00342	309	212.574	19.7495	20.4049	7.21838	7.45794	6.30892	6.51831
R22-NaCl.0.3M	JP11_00342	396	257.814	24.3113	26.1667	8.88569	9.56384	7.83985	8.43818
R22-NaCl.0.3M	JP11_00342	463	305.319	29.9623	32.3652	10.9511	11.8294	9.72309	10.5028
R22-NaCl.0.3M	JP11_00343	4	2.75177	0.255657	0.264142	0.492595	0.508943	0.430532	0.444821
R22-NaCl.0.3M	JP11_00343	4	2.60418	0.245568	0.26431	0.473157	0.509267	0.417466	0.449327
R22-NaCl.0.3M	JP11_00343	1	0.659437	0.0647134	0.0699032	0.124689	0.134688	0.110706	0.119584
R22-NaCl.0.3M	JP11_00344	558	383.872	35.6641	36.8478	64.9619	67.1179	56.7773	58.6616
R22-NaCl.0.3M	JP11_00344	378	246.095	23.2062	24.9773	42.2699	45.4959	37.2948	40.1411
R22-NaCl.0.3M	JP11_00344	313	206.404	20.2553	21.8797	36.8949	39.8537	32.7575	35.3846
R22-NaCl.0.3M	JP11_00345	2230	1534.11	142.529	147.259	286.202	295.701	250.143	258.445
R22-NaCl.0.3M	JP11_00345	1403	913.417	86.1331	92.7066	172.958	186.158	152.601	164.247
R22-NaCl.0.3M	JP11_00345	752	495.896	48.6645	52.5672	97.7198	105.557	86.7617	93.7196
R22-NaCl.0.3M	JP11_00346	1112	764.991	71.0725	73.4314	43.5494	44.9947	38.0625	39.3257
R22-NaCl.0.3M	JP11_00346	1001	651.697	61.4535	66.1435	37.6553	40.5291	33.2233	35.7589
R22-NaCl.0.3M	JP11_00346	1053	694.387	68.1432	73.608	41.7544	45.103	37.0721	40.0452
R22-NaCl.0.3M	JP11_00347	2361	1624.23	150.901	155.91	483.658	499.71	422.721	436.751
R22-NaCl.0.3M	JP11_00347	2640	1718.76	162.075	174.444	519.471	559.117	458.33	493.309
R22-NaCl.0.3M	JP11_00347	3446	2272.42	223.002	240.886	714.751	772.071	634.6	685.492
R22-NaCl.0.3M	JP11_00348	3511	2415.36	224.403	231.85	304.069	314.16	265.758	274.579
R22-NaCl.0.3M	JP11_00348	4255	2770.2	261.223	281.159	353.961	380.975	312.3	336.134
R22-NaCl.0.3M	JP11_00348	4208	2774.91	272.314	294.152	368.989	398.581	327.611	353.884
R22-NaCl.0.3M	JP11_00349	2151	1479.76	137.479	142.042	301.49	311.496	263.505	272.25
R22-NaCl.0.3M	JP11_00349	2747	1788.42	168.644	181.515	369.833	398.059	326.304	351.207
R22-NaCl.0.3M	JP11_00349	2364	1558.91	152.982	165.251	335.488	362.393	297.867	321.755
R22-NaCl.0.3M	JP11_00350	3982	2739.38	254.506	262.953	39.5872	40.9011	34.5995	35.7479
R22-NaCl.0.3M	JP11_00350	3271	2129.57	200.813	216.139	31.2356	33.6194	27.5592	29.6624
[truncated: 186,463 more rows]

## Sheet: JP11
Sample ID	Gene ID	ReadCount	nRC	CPM	rCPM	FPKM	rFPKM	TPM	rTPM
[truncated: 187,512 more rows]

[truncated: 1 more sheets: JP44]
