# Supplementary material for: Intraspecific diploidization of a halophyte root fungus drives heterosis
Source: Nat Commun. 2024 Jul 12;15:5872. doi: 10.1038/s41467-024-49468-7 (PMC11245560; doi:10.1038/s41467-024-49468-7)
Supplement: Supplementary file 7 — Source Data [file 41467_2024_49468_MOESM7_ESM.zip › Source Data/Source data of Fig. 7D. Lipid droplets area of mycelium of five isolates.xlsx]

## Sheet: Sheet1
Lipid droplets area of mycelium of five isolates
NaCl	Lipid droplets area of R22 (µm2)	Lipid droplets area of JP44 (µm2)	Lipid droplets area of JP11 (µm2)	Lipid droplets area of JP8 (µm2)	Lipid droplets area of JP19 (µm2)
0 M	4.536	3.063	3.294	0	1.513
	3.49	2.96	4.14	0	1.496
	4.663	4.114	4.484	0	3.162
0.3 M	7.114	5.745	13.524	6.558	46.897
	10.015	10.498	13.529	7.588	37.546
	10.668	5.67	17.575	8.102	37.692
0.8 M	9.094	2.734	5.7	6.327	12.306
	5.224	3.669	5.387	6.205	8.144
	6.796	3.186	5.941	8.379	8.427
