# Supplementary material for: Intraspecific diploidization of a halophyte root fungus drives heterosis
Source: Nat Commun. 2024 Jul 12;15:5872. doi: 10.1038/s41467-024-49468-7 (PMC11245560; doi:10.1038/s41467-024-49468-7)
Supplement: Supplementary file 7 — Source Data [file 41467_2024_49468_MOESM7_ESM.zip › Source Data/Source data of Fig. 7E. Malondialdehyde content of five isolates.xlsx]

## Sheet: OD value of Malondialdehyde of 
OD value of Malondialdehyde of five isolates
Treatment	OD value of R22	OD value of JP44	OD value of JP11	OD value of JP8	OD value of JP19
0 M NaCl	0.247	0.229	0.177	0.206	0.219
	0.242	0.273	0.178	0.239	0.183
	0.167	0.251	0.203	0.202	0.237
	0.313	0.248	0.175	0.202	0.229
0.3 M NaCl	0.378	0.266	0.428	0.482	0.264
	0.282	0.288	0.327	0.354	0.301
	0.312	0.248	0.333	0.438	0.323
	0.325	0.312	0.389	0.473	0.236
0.8 M NaCl	0.336	0.426	1.277	0.835	0.361
	0.327	0.476	1.043	0.83	0.42
	0.339	0.502	1.282	0.957	0.292
	0.433	0.478		1.026	0.396

## Sheet: Malondialdehyde standard curve
Malondialdehyde standard curve
MDA standard (nmol/mL)	OD value	Absolute OD value
0	0.073	0
5	0.291	0.218
10	0.591	0.518
15	0.918	0.845
20	1.161	1.088
30	1.586	1.513
40	2.135	2.062
50	2.781	2.708

## Sheet: Malondialdehyde content of five
Malondialdehyde content of five isolates
NaCl	MDA content of R22 (nM g-1)	MDA content of JP44 (nM g-1)	MDA content of JP11 (nM g-1)	MDA content of JP8 (nM g-1)	MDA content of JP19 (nM g-1)
0 M	58.208	52.5689	36.2782	45.3634	49.4361
	56.6416	66.3534	36.5915	55.7018	38.1579
	33.1454	59.4612	44.4236	44.1103	55.0752
	78.8847	58.5213	35.6516	44.1103	52.5689
0.3 M	99.2481	64.1604	114.912	131.83	63.5338
	69.1729	71.0526	83.2707	91.7293	75.1253
	78.5714	58.5213	85.1504	118.045	82.0175
	82.6441	78.5714	102.694	129.01	54.7619
0.8 M	86.0902	114.286	380.89	242.419	93.9223
	83.2707	129.95	307.581	240.852	112.406
	87.0301	138.095	382.456	280.639	72.3058
	116.479	130.576		302.256	104.887
