# Supplementary material for: Intraspecific diploidization of a halophyte root fungus drives heterosis
Source: Nat Commun. 2024 Jul 12;15:5872. doi: 10.1038/s41467-024-49468-7 (PMC11245560; doi:10.1038/s41467-024-49468-7)
Supplement: Supplementary file 7 — Source Data [file 41467_2024_49468_MOESM7_ESM.zip › Source Data/Source data of Fig. S10. Growth behavior of six diploids when exposed to a wide range of abiotic stresses..xls]

## Sheet: Sheet1
Growth behavior between JP19, JP32and group 5 when exposed to a wide range of abiotic stresses.
	Colony diameter of JP19 (cm)	Colony diameter of JP32 (cm)	Colony diameter of JP_R2018DY_1A (cm)	Colony diameter of JP8 (cm)	Colony diameter of JP_R2018DY_10A (cm)	Colony diameter of JP_R2018DY_18A (cm)
1 mM H2O2	6.8	5.7	4.8	3.9	4.2	4
	6.7	5.9	4.7	3.8	4	3.95
	6.75	5.8	4.75	3.85	4.15	4.2
	6.7	5.95	4.6	3.45	4.1	4.1
	6.7	5.8	4.7	3.8	4.3	4
0.05 mM MSB	6.15	5.1	3.8	4.8	4.2	4.6
	5.95	5.05	3.9	4.65	4.2	4.5
	6	4.95	3.95	4.75	4	4.5
	6.3	4.9	3.8	4.75	4.1	5.1
	6.3	5.05	3.85
0.2 M KCl	5.2	3.5	3.4	2.9	3.7	3.5
	4.9	3.3	3.5	2.9	3.5	3.1
	5.1	3.3	3.3	3.3	3.8	3.05
	4.8	3	3	2.85	3.4	3.1
		3	2.8	3.4		3.2
0.2 M Sorbitol	4.9	4.3	4.5	4.1	4.8	4
	5.4	4	4.1	4	4.4	4.1
	5	4	4.1	3.95	4.4	3.9
	5.1	3.9	4.2	4	4.2	3.85
	4.95			4	4.5
50 µg/ml CFW	5	4.35	3	3.3	3.2	3.5
	4.95	4.4	3.05	3	3.4	3.45
	4.9	4.55	3.2	2.9	3.35	3.3
	5.1	4.3	3.25	2.95	3.1	3.4
	5		3.1	2.9	3.25	3.45
100 µg/ml Congo Red	5.6	5	3	3.6	4.1	3.8
	5.7	4.5	2.9	3.6	4	3.6
	5.8	4.5	3	3.7	4.1	3.9
	5.7	4.9	2.9	3.8	3.7	3.8
	5.6	4.5	3	3.85
0.3 M NaCl	5.75	5.1	4.1	4.3	4.3	4
	5.95	5	3.9	4.2	4.15	4.1
	5.85	4.9	3.9	4.1	4.05	4.2
	5.7	5.05	4.2	4.2	3.95	3.85
	5.9		4.2	4.2	4	3.8
pH9	6	4.8	3.8	3.3	3.3	3.4
	5.8	4.9	3.7	3.5	3	3.5
	5.85	4.85	3.75	3.5	3.1	3.2
	5.9	4.75	3.7	3.6	3	3.3
