# Supplementary material for: Intraspecific diploidization of a halophyte root fungus drives heterosis
Source: Nat Commun. 2024 Jul 12;15:5872. doi: 10.1038/s41467-024-49468-7 (PMC11245560; doi:10.1038/s41467-024-49468-7)
Supplement: Supplementary file 7 — Source Data [file 41467_2024_49468_MOESM7_ESM.zip › Source Data/Source data of Fig. S6. Growth behavior of JP19 and all members of its haploid parent groups when exposed to a wide range of abiotic stresses..xlsx]

## Sheet: Sheet1
Growth behavior of JP19 and all members of its haploid parent groups when exposed to a wide range of abiotic stresses.
	JP19	Group 2									Group 3
	Colony diameter of JP19 (cm)	Colony diameter of R21-1 (cm)	Colony diameter of R21-2 (cm)	Colony diameter of R22-2 (cm)	Colony diameter of R22 (cm)	Colony diameter of R23-2 (cm)	Colony diameter of R23-4 (cm)	Colony diameter of JP-R-1 (cm)	Colony diameter of JP-R-33 (cm)	Colony diameter of JP-R-3A (cm)	Colony diameter of JP-R-2A (cm)	Colony diameter of JP-R-5A (cm)	Colony diameter of JP-R-6A (cm)	Colony diameter of JP-R-7A (cm)	Colony diameter of JP-R-9A (cm)	Colony diameter of JP11 (cm)	Colony diameter of JP-R-16A (cm)	Colony diameter of JP-R-17A (cm)	Colony diameter of JP-R-20A (cm)	Colony diameter of JP-R-21A (cm)
1 mM H2O2	7	3.9	4.5	5.75	5.7	5.2	4.8	5.7	4.2	5.7	6.75	6.3	6.1	6.3	6.2	6.3	5.3	5.75	5.9	6.4
	7.05	3.9	4.55	5.9	5.7	5.4	4.85	5.7	4.2	5.6	6.9	6.3	6.05	6.35	6.2	6.45	5.4	5.85	6	6.4
	7.1	3.95	4.65	5.9	5.7	5.6	4.85	5.75	4.25	5.6	6.8	6.3	6.15	6.4	6.25	6.5	5.5	6.4	6.2	6.45
	6.9	4	4.8	6	5.8	5.5	4.85	5.8	4.25	5.5	6.8	6.35	6.15	6.4	6.3	6.5	5.5	6.4	6.1	6.5
	7	4.2	4.7	5.9	5.9	5.5		5.8	4.3	5.4		6.35	6.1	6.4	6.4	6.55	5.75	6.4	6.1	6.5
0.05 mM MSB	6.8	4.5	4.6	5.85	6.1	5.1	5	5.6	4.2	5.4	6.6	5.9	6	6.1	6	6.35	5.5	6.3	6	6.4
	6.8	4.55	4.8	5.9	6.3	5.2	4.8	5.6	4.25	5.6	6.7	5.9	6.1	6.3	6	6.55	5.55	6.35	6.05	6.4
	6.9	4.5	5	6.1	6.3	5.2	5.25	5.6	4.3	5.4	6.7	6	6.05	6.3	6.1	6.4	5.6	6.5	5.9	6.4
	6.85	4.55	5.1	6.15	6.35	5.4	5.3	5.8	4.35	5.6	6.7	6.3	6.1	6.15	6.05	6.6	5.7	6.55	6.1	6.5
							5.4						6.3		6.1				6.1
0.2 M KCl	6.9	5.2	5.1	6	6	5.7	5.6	5.5	6.4	5.4	6.4	5.6	6	6.1	6	6.4	4.6	6.1	5.7	6.3
	7.1	5.3	5.4	6.1	6.1	5.7	5.7	5.5	6.4	5.4	6.3	5.8	6.1	6	5.8	6.2	4.7	5.8	5.9	6.4
	6.9	5.4	5.4	6.1	6.1	5.8	5.7	5.8	6.6	5.5	6.1	5.7	6.1	5.9	5.9	6.1	4.8	6.2	5.8	6.4
	6.8	5.3	5.3	6.1	6.1	5.75	5.8	5.6	6.6	5.6	6.3	5.6	6.2	5.9	5.6	6.2	4.4	5.9	5.8	6.2
		5.4			6.2				6.7	5.6		5.7	6.1	5.7	5.7					6.2
0.2 M Sorbitol	7	5	5.2	5.6	5.6	5.6	5.4	5.7	5.8	5.6	6.1	6.2	6.4	6.1	6.2	6.4	5.3	5.7	5.9	6.5
	6.9	5.1	5.2	5.6	5.6	5.5	5.6	5.8	5.9	5.4	6.4	5.9	6.5	6.2	6.2	6.4	5.3	5.7	6	6.5
	6.8	5.2	5.3	5.6	5.7	5.7	5.7	5.8	6	5.3	6.3	5.8	6.4	6.3	6.4	6.5	5.5	6	6	6.5
	6.8	5.3	5.4	5.8	5.8	5.6	5.55	5.9	6.1		6.25	5.8	6.4	6.2	6.4	6.4	5.6	5.8	5.95	6.6
			5.4										6.3			6.6	5.4			6.6
50 µg/ml CFW	5.2	3.7	4	4.4	4.4	3.8	3.7	4.6	4.45	4.7	4.8	4.5	4.4	4.4	4.6	4.8	4.4	4.5	4.1	4.2
	5.2	3.8	4.1	4.5	4.4	3.9	3.8	4.7	4.5	4.7	4.7	4.6	4.3	4.6	4.5	4.7	4.3	4.6	4.3	4.3
	5.3	3.75	4.2	4.5	4.5	4	3.8	4.8	4.8	4.75	4.8	4.7	4.5	4.55	4.7	4.4	4.4	4.7	4.5	4.4
				4.55			3.9									4.6
100 µg/ml Congo Red	6.1	3.7	4.05	5.05	4.8	4.65	4.6	4.35	4	5.3	6.1	5	5.1	5.4	5.3	5.75	4.75	5.7	4.85	5.3
	6.1	3.8	4.1	5	4.8	4.65	4.7	4.4	4.15	5.4	6.1	5.2	5.1	5.5	5.4	5.8	4.75	5.7	5.05	5.4
	6.25	4.1	4.2	5.1	4.9	4.75	4.8	4.45	4.2	5.4	6.1	5.4	5.05	5.6	5.4	5.8	4.9	5.85	5	5.5
	6.1	3.9	4.3	4.85	4.9	4.35	4.9	4.45	4.2	5.4	6.05	5.1	5.15	5.7	5.4	5.85	4.8	5.9	5.1	5.75
				5.2	4.95				4.3	5.35				5.75	5.45	5.9			5.1
0.3 M NaCl	7.3	5.6	5.6	5.75	6.2	5.6	5.9	5.6	6.4	5.5	6.6	6	6.2	6.1	6.05	6.5	5.7	6.3	6	6.1
	7	5.6	5.6	5.8	6.3	5.7	6	5.7	6.5	5.5	6.7	6.1	6.3	6.1	6.1	6.5	5.75	6.3	6.1	6.15
	7.4	5.65	5.65	5.8	6.3	5.9	5.9	5.8	6.55	5.5	6.6	6.6	6.3	6.1	6.1	6.5	5.75	6.3	6.1	6.15
	7.2	5.7	5.7	5.85	6.45	6	5.8	5.8	6.6	5.6	6.7	6.2	6.2	6.2	6.1	6.55	5.8	6.5	6.2	6.1
			5.75							5.6			6.3		6.15
pH9	6.1	3.4	4	5.1	5.3	4	3.25	4.85	3.8	4.85	4.95	4.2	4.9	4.5	4.6	5.65	3.9	5.85	5.15	4.9
	6.1	3.4	3.95	5.2	5.4	4	3.4	4.9	3.8	4.9	5.05	4.3	4.95	4.55	4.6	5.7	3.9	5.9	4.9	5
	5.95	3.45	4.15	5.3	5.5	4.2	3.5	4.95	3.8	5	5.05	4.4	5	4.65	4.7	5.8	4.1	6	4.8	5.1
	5.9	3.55	4.2	5.4	5.35	4.3	3.6	4.95	3.85	5.1	5.25	4.5	5.05	4.8	4.8	5.8	4.4	5.8	4.95	5.15
				5.45	5.35			5	4.05		5.3	4.45	5.05	4.85	4.95	5.85				5.2
